# Supplementary material for: High-resolution landscape of an antibiotic binding site
Source: Nature. 2023 Aug 30;622(7981):180–7. doi: 10.1038/s41586-023-06495-6 (PMC10550828; doi:10.1038/s41586-023-06495-6)
Supplement: Supplementary file 4 — Source Data Fig. 1 [file 41586_2023_6495_MOESM4_ESM.xlsx]

## Sheet: 1d
t0	_	H	R	K	A	G	I	L	P	V	F	W	Y	D	E	S	T	C	M	N	Q
10	0.00119049	0.00411651	0.00299147	0.00359761	0.00176652	0.000760627	0.0011091	0.00133451	0.00348755	0.00201489	0.00191787	0.00184523	0.00257312	0.000983075	0.00266485	4.13972e-05	0.00279454	0.00215184	0.00165094	0.00300633
11	0.00132385	0.00239587	0.000849251	0.00223334	0.00158017	0.00290195	0.0031316		0.00317312	0.00195059	0.00251785	0.00256814	0.00222076	0.000932312	0.00208104	0.00311645	0.00167306	0.00317397	0.00284356	0.00271601	0.00308803
12	0.000777701	0.0023342	0.00376957	0.00181133	0.00291521	0.00239107	0.00387482	0.00119799	0.00161064	0.00263624	0.00237765	0.00216687	0.00365033	0.00323762	0.00192442		0.00181218	0.00449369	0.00162047	0.00220819	0.00334886
13	0.00138315	0.00247778	0.00294589	0.00314141	0.00190021	0.00135102	0.00228596	0.00307437	0.00393811	0.0010474	0.00212256	0.00367507	0.00158729	0.00335668	0.00305936	0.00287886	0.00312969	0.00174608	0.00317098	0.00356926
14	0.0018422	0.00344271	0.00252697	0.00399141	0.00216019	0.00109575	0.00287201	0.00356435	0.00400124	0.00336054		0.00321077	0.00223026	0.00169589	0.00267401	0.00129079	0.00275388	0.00265927	0.00325537	0.0028439	0.00248124
15	0.00162855	0.00255459	0.00329481	0.0052161	0.00514664	0.00598183	0.00663026	0.00363731	0.0035939	0.00143867	0.00463989	0.0040314	0.00535516	0.0041672	0.00372875	0.00223528	0.00254671	0.0025395		0.00404372	0.00316798
16	0.00106231	0.00555848	0.00120265	0.00173009	0.00541154	0.00395157	0.00213315	0.0014715	0.00467704	0.00172543	0.00546536	0.00109993	0.00316862		0.0034743	0.00228155	0	0.00458963	0.00191465	0.00171842	0.00459787
17	0.000281056	0.00412648	0.00358229	0.00161126	0.00308867	0.00257328	0.0010673	0.00328856	0.00240254	0.00186313	0.00268984	0.00217316	0.00160767	0.00273031	0.00131778	0.00237904	0.00269046	0.000415673	0.00222531	0.00303421
18	0.00125698	0.00303163	0.00145716	0.00239473	0.00280105	0.000543138	0.00296139	0.00231785	0.00334825	0.00285767	0.000915086	0.00148437	0.0017801	0.00262544	0.00222617	0.00423405	0.00185126	0.00240796	0.0022366		0.00211932
19	0.000388619	0.000938709	0.000214758	0.0012128	0.00101924	0.00063324	0.000877136	0.000729232	0.000475927	0.000757406	0.000990768	0.000728372	0.00053952	0.000191124	0.0031758	0.000717617	0.00178287	0.0016959	0.00139929		0.00063559
20	0.000573027	0.00393664	0.000349401	0.000353993	0.00199826	0.00174349	0.00044378	0.00102011		0.00447787	0.00106536	0.000567998	0.000604644	0.000710124	0.000486986	0.00178081	0.00428784	0.00053044	0.00093504	0.0025639	0.00194716
21	0.000117776	0.00293348	0.00057849	0.000746662	0.00115629	0.000450418	0.00155804		0.000682187	0.00136996	1.06365e-05	0.00203056	0.000606834	0.00159054	0.00126721	0.00112245	0.000633493	0.00124308	0.00520019	0.000303819	0.00099519
22	0.000687227	0.00192523	0.00180977	0.00106749	0.00108464	0.000705476	0.000590338	0.00121909	0.00177832	0.00109262	0.000851786	0.00168154	0.000567787	0.00103016	0.00140148		0.00227303	0.00158592	0.0006843	0.00321995	0.000864016
23	0.0023527	0.00483357	0.00204103	0.00149205	0.00390394	0.0021631	0	0.00193241	0.00357536	0.0016817	0.00392846	0.00307495	0.00410195	0.00340734		0.00116146	0.00137734	0.000346788	0.00140469	0.00123176	0.00187611
24	0.000333631	0.00092112	0.000538979	0.00156521	0.000980673	0.000582882		0.000952458	0.000435349	0.000922758	0.0012844	0.000296841	0.000993504	0.000273641	0.000743642	0.000970726	0.00192298	0.00128465	0.0018506	0.00243175	0.000750176
25	0.000338857	0.000986759	0.00225212	0.000678647	0.000874615	0.00155035	0.000528395	0.000173902	0.00148571	0.00120187	0.00100672	0.00163148	0.00137984	0.000958992	0.00148871	0.00337575		0.00092835	0.00833523	0.00090336	0.00142246
26	0.000771634		0.000607072	0.00353326	0.00301856	0.00100952	0.000687609	0.00151964	0.00251178	0.00133092	0.000221158	0.00474849	0.000822463	0.00188002	0.00295358	0.000559774	0.0012247	0.00227658	0.0021952	0.00185177	0.0051263
27	0.000529039	0.00199524	0.000618961		0.000542211	0.000474252	0.0013557	0.00109124	0.00120137	0.00144456	0.00174088	0.000848621	0.00182182	0.000670639	0.00151118	0.00146445	0.00265453	0.00133172	0.000687505	0.00212018	0.00222281
28	0.000676179	0.00190059		0.00122672	0.00137214	0.000937074	0.00136328	0.00112645	0.000937508	0.0010297	0.000964337	0.000797417	0.00104191	0.000987022	0.000803395	0.00103147	0.00125027	0.00115683	0.00159704	0.00180312	0.0012116
29	0.000632303	0.00165703		0.00111223	0.000857541	0.00140077	0.000963703	0.00118191	0.000671669	0.000852234	0.00147762	0.00130557	0.0016171	0.000963862	0.00145422	0.00111253	0.00102637	0.00133261	0.00138623	0.00119703	0.00154869
30	0.000875909	0.0019774	0.000842191	0.000941162	0.00164531	0.00166572		0.00257608	0.00243098	0.00224135	0.00186752	0.00151961	0.00102615	0.000790224	0.000912225	0.00216361	0.00342119	0.00188675	0.00318712	0.00183304	0.00143913
31	0.000652097	0.00132575	0.00144977	0.0011871	0.00171611	0.00126928	0.00116937	0.00106635	0.00160081	0.00193671	0.00161079	0.00198056	0.00173122	0.00145509	0.000990861		0.00157398	0.00169295	0.00102876	0.00104564	0.00133974
32	0.000994901	0.000966964	0.00131193	0.00140638		0.00173576	0.000861892	0.000906351	0.00126152	0.00182136	0.00129182	0.00104051	0.00100257	0.00124914	0.000981718	0.00141074	0.00164592	0.0015264	0.00180129	0.00160009	0.00183688
33	0.000903949	0.00154034	0.00166921	0.00103189	0.000727001	0.00118708	0.00225239		0.00121641	0.00173547	0.00129489	0.00134223	0.00187328	0.00117499	0.000999304	0.00101209	0.000908834	0.00158729	0.00186173	0.00132883	0.00125154
34	0.000571771	0.000949149	0.00114852	0.00101274	0.00141948		0.00188144	0.00128381	0.00119971	0.0017904	0.00147059	0.00110753	0.00101976	0.00145428	0.00118247	0.00116084	0.00186744	0.00149855	0.00127981	0.00146804	0.00180106
35	0.000971938	0.00190489	0.00148128	0.00119831	0.00196837	0.00284881	0.0017685	0.00125955		0.00156246	0.00136809	0.00116343	0.00112945	0.00229609	0.00110687	0.00108913	0.000900325	0.00173271	0.00147783	0.0016233	0.00113896
36	0.000479752	0.00124295	0.00104191	0.00084702	0.00163065		0.00180699	0.000992299	0.00125739	0.00195989	0.00102148	0.00122918	0.00110101	0.00109421	0.00124576	0.00169345	0.0013117	0.00112637	0.000907396	0.00117977	0.00118223
37	0.000862726	0.00135088	0.00105038	0.00118287	0.00184313		0.00151614	0.000906985	0.00120314	0.00149531	0.00120027	0.00104687	0.00116956	0.00103673	0.00144987	0.00128939	0.00134018	0.00211782	0.000988727	0.0013848	0.00103851
63	0.0017336	0.00306877	0.00333149	0.00413026	0.00483471	0.00476599	0.00632476	0.00347168	0.00595948	0.00409498	0.00468825	0.00245809	0.00513294	0.00228269	0.00464166	0.00601122		0.00615162	0.00477796	0.00553653	0.00897567
64	0.00131368	0.00793	0.00415316	0.00371176	0.0049627	0.00434941	0.00490279	0.00304571		0.00313929	0.00270384	0.00280912	0.00326442	0.00364286	0.0036247	0.00521743	0.00879002	0.00593263	0.00554557	0.003127	0.00847764
65	0.00457416	0.00878987	0.00316155	0.00233272	0.0107028	0.00474272	0.00459853	0.0108018	0.00523221	0.00894359	0.00599033	0.00771141	0.00874434	0.00911543		0.0048949	0.0113219	0.00990713	0.00682483	0.0077226	0.00998165
66	0.00201028	0.00370832	0.00606263	0.00630489	0.00454045		0.00327495	0.00721826	0.00219623	0.00439809	0.00138707	0.00165504	0.00235836	0.00765022	0.0053476	0.00726428	0.00400988	0.00808749	0.00316087	0.00371335	0.0056074
67	0.00397191	0.00520971	0.00788089	0.00649152	0.010722	0.00610542	0.0048926	0.00420473		0.00557022	0.00620455	0.00692369	0.00579473	0.00356446	0.00713208	0.00544958	0.00622765	0.0042484	0.00565956	0.00697527	0.00779921
68	0.00413452	0.0080019	0.00639465	0.00471913	0.00565857	0.006717	0.00550399	0.00492903	0.00480507	0.00684772	0.00529481	0.00530747	0.00993316	0.00676211	0.00348896	0.00609732	0.00741812	0.00764949	0.00635159		0.00370116
69	0.00112112	0.00250863	0.00190748	0.00137817	0.00290105	0.00391336		0.00834785	0.00378	0.005044	0.00243983	0.00352328	0.00376591	0.00307425	0.00187569	0.0017923	0.00741046	0.00538906	0.00464931	0.00430634	0.0028178
70	0.00220387	0.00283749	0.00566429	0.00325213	0.00470871		0.00446991	0.00295001	0.0032514	0.00430987	0.00291831	0.00410662	0.00309867	0.00727173	0.00678613	0.00230589	0.00453256	0.00342301	0.00325667	0.00451367	0.002382
71	0.00104033	0.00400241	0.00328666	0.00425544	0.00384886	0.00233722	0.00513805		0.00579553	0.00475085	0.00453406	0.00420675	0.00304957	0.00225965	0.00346325	0.00234387	0.0031733	0.00547508	0.0288982	0.00293348	0.00577734
72	0.00158143	0.00441295	0.00557048	0.00539068	0.00262602	0.00564181		0.00349968	0.00296131	0.00389149	0.00503967	0.00282551	0.00811683	0.00394403	0.00155392	0.00399263	0.00590404	0.00585347	0.00725974	0.00474401	0.00462143
t1_fitness	_	H	R	K	A	G	I	L	P	V	F	W	Y	D	E	S	T	C	M	N	Q
10	0.000126227	0.00146485	0.00222783	0.00102361	0.00155399	0.000931745	0.000282637	0.00010783	0.00459904	0.000835929	9.87539e-05	0.000140218	0.000123109	0.000248659	0.00102857	0	0.000927675	0.00252719	0.000386768	0.00219327
11	2.77298e-05	0.000350504	0.0001162	0.000362721	0.000279838	0.000812365	0.00261575		0.000588985	0.000718827	0.000508485	0.000458116	0.000367121	0.000174875	0.000400102	0.000675504	0.000907148	0.00076341	0.00196375	0.000455665	0.000601739
12	6.07338e-05	0.00421926	0.00873745	0.0034524	0.006683	0.00419321	0.00441615	0.00211422	0.00231563	0.00357273	0.00303277	0.00463431	0.00569366	0.0022642	0.00221092		0.00360074	0.0105178	0.000822918	0.00232176	0.00399581
13	3.89665e-05	0.0011711	0.00115451	0.000286086	0.000311884	0.000477369	0.000960745	0.000636594	0.000390012	0.000131479	0.00028888	0.000502408	0.00036903	0.000368067	0.000212559	0.000446492	0.00052344	0.000284256	0.000324146	0.000521934
14	4.98389e-05	0.000709695	0.000387258	0.000328103	0.00041102	0.000214949	0.00177792	0.00238257	0.0013935	0.00145199		0.000489535	0.00320774	0.00024367	0.000425049	0.00020537	0.000683405	0.000935358	0.00114452	0.000701354	0.000353135
15	1.77701e-05	0.00521201	0.00994751	0.00657845	0.0111499	0.0204132	0.00469121	0.0022048	0.00284205	0.000904586	0.012656	0.0102238	0.0146128	0.00236316	0.0007752	0.00078909	0.00108077	0.00170304		0.00153062	0.00101948
16	2.21203e-05	0.00906695	0.000449219	0.000417279	0.0120535	0.015481	0.00461372	0.0017864	0.00694851	0.00497845	0.0114715	0.000889403	0.00812075		0.00486441	0.00645325	7.17189e-06	0.0121198	0.00663286	0.00519945	0.0112245
17	1.46405e-05	0.00334374	0.00193541	0.00147002	0.0018949	0.00128305	0.000364556	0.00134239	0.00032966	0.00085746	0.00340393	0.00379182	0.00305664	0.000690716	0.0005284	0.000789095	0.000384538	0.000229668	0.000771483	0.00173534
18	4.33506e-05	0.00121261	0.000175776	0.00137762	0.0031692	0.000295647	0.00102587	0.000655835	0.00185505	0.00200201	6.47986e-05	8.35151e-05	0.000102243	0.00061237	0.000305658	0.00175312	0.00206586	0.0055871	0.000410415		0.000840443
19	1.05869e-05	0.000102814	1.12254e-05	0.000922058	0.000942915	0.000204189	3.64867e-05	6.16689e-05	2.14818e-05	5.76605e-05	3.21026e-05	1.4971e-05	2.18011e-05	0.000102495	0.000157698	0.000161135	0.000224891	0.00137101	0.000423471		7.00839e-05
20	3.42632e-06	0.00645947	2.525e-05	6.827e-05	0.00138366	0.00158283	0.00140202	0.00439514		0.0174509	0.000397605	6.1361e-05	7.25977e-05	0.000151432	0.000835132	0.00188474	0.011897	0.00129582	0.00307987	0.00479827	0.00483386
21	3.74557e-06	0.0037185	1.09062e-05	6.94906e-05	0.000749479	6.57676e-05	0.000925985		5.79459e-05	0.00109208	0	0.000736951	0.000643682	5.01355e-05	0.000271115	0.000463366	0.000636883	0.000460328	0.0043406	9.41134e-05	0.000727147
22	2.21316e-05	0.000586481	0.00217427	0.000699619	0.000405528	0.000493314	0.000144026	0.000639018	0.000240831	0.000209663	0.00161894	0.000675733	0.000669904	4.36134e-05	7.66286e-05		0.000934594	0.000272016	0.000144899	0.00052878	0.000341831
23	0.000120629	0.0155537	0.0024611	0.00307374	0.0104684	0.00135565	0	0.00305799	0.0134328	0.00296457	0.0122525	0.010134	0.00955984	0.00640706		0.0029215	0.0035791	0.00112026	0.0022826	0.000500322	0.00252885
24	3.74557e-06	0.0034713	2.21316e-05	0.000821525	0.00197785	0.00144892		0.00209103	3.26847e-05	0.000837294	0.00257319	0.000369265	0.00144877	2.58885e-05	0.00146148	0.00286078	0.0066127	0.00241695	0.00537208	0.00594368	0.00218176
25	1.12029e-05	0.00359622	0.00555297	0.000281656	0.00112724	0.00300036	0.000125806	5.10707e-05	0.000118098	0.0016017	0.003025	0.00158534	0.00455754	0.000367103	0.000255899	0.00376913		0.000899323	0.0119417	0.00149156	0.00197755
26	8.09901e-05		9.56532e-05	0.0116369	0.00979837	0.00268954	0.00150734	0.00384256	0.00163206	0.00544156	0.000294735	0.0161138	0.00288429	0.000157669	0.00110832	0.00148234	0.00549814	0.00189161	0.00175389	0.00477634	0.011361
27	7.17189e-06	0.00143035	0.000381716		0.000807133	0.000311324	0.00121344	0.00134418	0.0032235	0.00187265	0.0024776	0.00203367	0.00303034	0.000484598	0.00262433	0.00157283	0.00318458	0.00222312	0.00127656	0.00255957	0.00413295
28	3.42632e-06	0.000109712		0.000393148	0.000105977	0.000117819	0.000318064	0.000202514	4.10997e-05	0.000191905	0.000242769	0.000101582	0.000285015	6.95019e-05	8.79556e-05	9.8133e-05	0.000148884	0.00013116	0.000256827	0.000137772	6.51404e-05
29	6.85265e-06	3.89553e-05		0.00326029	2.6219e-05	3.70574e-05	5.45422e-05	5.45648e-05	3.95712e-05	2.52613e-05	2.21316e-05	1.05982e-05	7.47985e-06	2.21316e-05	2.93035e-05	1.83635e-05	2.15044e-05	2.58433e-05	2.93035e-05	2.49307e-05	5.17205e-05
30	7.17189e-06	0.00116647	2.86537e-05	0.00118591	0.00249123	0.00303916		0.0022063	0.00147641	0.00283087	0.00104347	0.000300755	0.000330191	7.25638e-05	0.000234947	0.00503379	0.00726251	0.00317918	0.00331506	0.00196834	0.00240744
31	6.5745e-05	0.000322332	0.0018233	0.000708045	0.000343825	0.00174741	6.13384e-05	1.49823e-05	6.85554e-05	0.000203449	2.8357e-05	0.000188843	0.000167121	2.61738e-05	2.14931e-05		0.000418203	0.000480162	2.58546e-05	0.000169213	5.85957e-05
32	1.83635e-05	0.000583585	0.00237932	0.00195333		0.0030834	0.000828747	0.000556734	0.00124481	0.00203126	0.000160816	0.000219355	0.00032714	0.000163559	0.000196984	0.00292042	0.0020211	0.00137274	0.000486258	0.000993112	0.0039954
33	7.46857e-06	5.76154e-05	0.00152001	0.000532742	0.000300054	0.000473651	0.00413675		7.7301e-05	0.00125842	0.000393524	0.000818768	0.000559583	8.07386e-05	0.000149831	0.000138298	0.000696109	0.00180489	0.00351106	0.000560475	0.000592644
34	3.74557e-06	0.000198243	0.000827051	0.000310937	0.000477066		0.00115267	0.000342755	0.000529077	0.000876125	0.000383077	0.000349181	0.000216008	0.00022412	8.69076e-05	0.000209002	0.000952527	0.000259239	0.000325674	0.000297014	0.000352179
35	1.8386e-05	0.0013601	0.000694205	0.000308709	0.00233446	0.00234526	0.00245695	0.00164667		0.00173325	0.0016108	0.0014951	0.00139654	0.00300053	0.00216663	0.000783773	0.00105994	0.0016811	0.00142578	0.00107293	0.00102105
36	7.16061e-06	0.00112743	0.000383838	0.000378838	0.00124311		0.000255842	0.000450613	0.000746357	0.000391049	0.000957567	0.000403904	0.000685448	0.00240433	0.00184172	0.0013583	0.000740712	0.000947285	0.000533861	0.00097337	0.00105326
37	1.86827e-05	0.000556792	0.000698811	0.000465596	0.00266742		0.000451239	0.000436634	0.00231708	0.00125179	0.000620021	0.00118427	0.000481479	0.000227451	0.000390842	0.000754709	0.00154082	0.00227995	0.000473069	0.00155467	0.000618808
63	0.000118216	7.95947e-05	0.000100251	7.96181e-05	0.0021135	0.0104414	0.000335202	0.000117586	0.000216987	0.00325663	0.000255875	3.94944e-05	0.000889021	1.94443e-05	0.000119427	0.00955612		0.00568787	0.000195993	0.00532872	0.00168132
64	6.01504e-05	0.00187429	0.00779765	0.010051	0.00241164	0.00053236	0.0019373	0.00239324		0.000235196	0	7.86976e-05	9.96448e-05	0.000276531	7.90358e-05	0.00924788	0.0134287	0.0024738	0.00235185	0.000733246	0.00278632
65	0.000137951	0.0282549	0.000139139	0.000491024	0.0242729	0.0122032	0.015457	0.0263582	0.0157754	0.0273097	0.0050396	0.0164667	0.0119774	0.0123336		0.0108605	0.0246597	0.0327629	0.0235141	0.0273368	0.0143155
66	9.848e-05	7.90123e-05	0.00134047	0.00045548	0.000137636		4.01003e-05	0.000157104	7.90123e-05	0.000118798	0	0	5.83328e-05	0.000411068	0.000277428	0.000454	0.000255537	0.000315082	1.97589e-05	0.000791579	0.000275878
67	7.93269e-05	0.0084321	0.0126156	0.0141431	0.0140631	0.00759934	0.00240541	0.00244605		0.00453346	0.00692207	0.00456197	0.00735593	0.00357673	0.0110493	0.00540336	0.00526872	0.00393943	0.00379557	0.00563105	0.0114917
68	0.000216334	0.00197141	0.0133005	0.00617903	0.00120628	0.00136099	0.00213259	0.00100455	0.00927452	0.00737164	0.000553086	0.00081015	0.00102707	0.000809811	0.000415741	0.000672537	0.00331982	0.00199813	0.0013822		0.000852894
69	5.92533e-05	0.00370655	3.88886e-05	3.94944e-05	0.00303881	0.00142269		0.0304108	7.84064e-05	0.0175546	0.000530251	2.00501e-05	0.000335108	0.000416906	0.000118483	0.00209671	0.0243756	0.0233955	0.00871192	0.00369197	0.000374091
70	0.000195072	5.92533e-05	0.000119136	0.00011761	0.00158132		9.848e-05	7.86976e-05	3.98091e-05	0.000158898	1.97589e-05	5.89387e-05	7.90358e-05	0.000138604	7.84064e-05	0.000216019	0.000157104	7.86976e-05	5.95445e-05	0.000158001	3.98091e-05
71	0	0.000413853	0.00173641	0.000531777	0.000316002	1.97589e-05	0.00482254		9.87712e-05	0.00276726	0.00105012	0.00015771	0.000196307	3.98091e-05	0.000199604	5.95445e-05	0.000416056	0.00208757	0.0407556	5.9568e-05	0.000354623
72	5.92533e-05	0.00130214	0.0237828	0.0204149	0.0134403	0.00270517		0.0059781	9.87712e-05	0.0127959	0.00300456	3.98091e-05	0.0229686	0.000355835	0.000119404	0.0129117	0.0281974	0.0205633	0.010396	0.0141826	0.000968127
