# Supplementary material for: High-resolution landscape of an antibiotic binding site
Source: Nature. 2023 Aug 30;622(7981):180–7. doi: 10.1038/s41586-023-06495-6 (PMC10550828; doi:10.1038/s41586-023-06495-6)
Supplement: Supplementary file 5 — Source Data Fig. 2 [file 41586_2023_6495_MOESM5_ESM.xlsx]

## Sheet: 2a
	Fitness	Rif	BCM-low	BCM-high	5FU-low	5FU-high
0	0.546335	-0.692726	-0.199668	-0.553257	-0.376956	0.750211
1	0.731465	-0.637179	0.710392	0.578844	0.509484	1.03257
2	-0.252181	-1.44291	0.832565	1.54995	0.802597	1.07894
3	0.0185716	-0.761005	-1.05751	0.0912818	-0.24329	0.49222
4	-1.27193	-0.0663063	-1.35068	-1.14108	-0.270082	0.101709
5	0.758457	0.235138	-0.1806	-1.05826	-0.80774	0.230225
6	-0.0334936	-0.571169	-0.910945	-0.45717	-0.5339	0.554268
7	-0.247401	0.144395	-0.574704	-0.208986	0.244501	0.00158098
8	-0.176798	-0.581465	-0.631148	-1.23209	-0.71178	0.340233
10	-0.301303	-0.370467	-2.03656	-2.26547	-0.971296	0.119585
11	0.426445	-1.45804	0.495356	0.0941228	0.250566	1.04873
12	0.805694	-1.01578	0.47005	1.30774	0.39243	1.11787
14	0.439636	-0.223061	0.599135	0.626261	-0.0790643	0.939124
16	-0.0780114	-0.7959	-0.748125	-1.17975	-0.438679	0.500503
17	0.0648303	-0.742257	-0.730828	-0.978203	-0.841066	0.0122162
18	-1.0226	-0.0955549	-1.08738	-0.560854	0.953507	1.07642
19	-1.31899	-0.169288	-0.147303	0.145654	0.570287	0.529351
20	-0.809186	0.305265	-1.22316	-1.20506	0.854983	1.29597
21	-0.480558	0.527296	0.154337	0.216592	0.194801	0.608909
22	-0.284432	-0.245309	0.29839	-0.265279	0.388664	0.702356
23	-0.443733	0.691727	0.550076	-0.591963	2.20325	1.23934
24	-0.427911	0.439007	-0.802019	-1.10382	0.13626	0.791155
25	-0.396405	-0.709295	-0.464361	-0.478039	-0.00928953	0.17105
26	-0.187209	0.916499	-0.521464	-0.254865	0.479436	0.828003
27	-0.602953	0.201084	-0.292295	-0.942094	-0.0648189	0.438685
28	0.513148	0.0660285	-0.778517	-0.818475	0.34768	0.990232
29	-0.535999	0.743666	-0.852897	-2.00923	-0.753028	0.375308
31	0.391289	-0.847086	0.0318287	-0.414035	-0.347635	0.504675
32	-0.515205	0.259888	-1.12582	-0.703463	-0.615276	0.405074
33	-0.45044	1.10872	-0.913459	-1.58971	0.0793583	0.743944
34	-0.419301	0.442791	-0.315634	-0.379949	0.177483	0.915035
35	-0.645822	0.619612	-0.365151	-0.607764	0.755013	0.572841
36	-0.35109	0.720091	-0.751523	-0.538856	-0.620477	0.496778
37	0.236313	0.551995	-0.251198	-0.537143	-0.299987	0.629227
38	-0.0110819	-0.764196	-0.335296	-0.531541	-0.250075	0.867115
39	-0.475904	-0.193365	-1.20944	-1.11193	-0.0911999	0.289228
40	-0.524657	-0.33111	-1.16364	-0.339395	-0.1797	0.323352
41	-1.84816	-0.531678	-1.97906	-0.786714	-0.166175	-2.44675
42	1.15996	-0.306685	0.63799	0.68894	-0.427625	0.297888
43	1.17327	-0.177464	0.348505	0.407714	-0.117357	0.408038
44	0.39935	0.47625	0.157497	-0.0619507	0.927238	1.20042
45	0.717371	1.16613	0.0723073	0.315036	0.0509588	0.458476
46	0.78437	1.54694	0.278468	0.472793	0.50185	0.897025
47	0.98833	0.867211	0.127311	0.779718	-0.133332	0.32314
48	1.00772	1.80575	0.407979	-0.506587	-0.212746	0.261114
49	0.712236	0.199033	-0.478843	-0.46018	-0.462426	0.178514
50	1.04168	1.95782	-0.119901	1.00245	1.67206	2.07053
51	0.992375	1.02113	0.0139823	-0.0701422	-0.459542	-0.454921
52	0.194344	0.846661	-0.306198	-0.261218	-0.690787	0.194017
53	0.66059	0.926349	-0.0159628	-1.02646	0.958064	1.32884
54	0.861044	1.05518	-0.273803	0.107245	0.352684	0.424355
55	0.741615	1.15239	-0.882728	-0.700874	-0.452388	-0.153536
56	1.16703	1.47725	1.11104	0.933485	0.773401	0.898106
58	1.06834	0.639292	-0.0668488	0.106965	0.0239627	0.360289
59	0.823203	-0.328623	-0.0218477	0.0854785	0.027074	0.28086
60	1.11548	1.47321	0.828847	0.855241	0.916813	0.439348
61	0.913251	1.16446	0.508248	0.672471	0.48073	-0.0941533
62	-1.0051	0.12616	-0.107209	-0.91377	-0.0416857	0.608009
63	-0.529254	1.04605	-1.85106	-0.148632	0.210029	0.973763
64	-0.534483	1.19279	-0.325716	-0.126073	0.107022	0.954211
65	-0.787661	0.571316	0.689106	0.71138	1.34113	1.07892
66	-1.07999	0.44771	0.787304	0.849542	1.21854	0.175248
67	-0.649232	0.881398	0.656377	1.15741	2.13629	2.22286
68	-0.0380239	1.32086	-1.00345	-0.905441	0.973492	1.43198
69	0.148347	0.500913	-1.09384	-0.554107	0.11868	0.758862
70	0.0731216	1.38996	-0.676157	-0.526022	-0.376439	0.0710888
71	-0.906626	1.04938	-1.81719	-0.662171	-0.0435888	0.866448
72	-0.380388	1.14462	-0.497862	-0.631964	-0.00964927	0.52936
73	-0.83261	1.13821	-0.012518	-0.337366	0.473707	0.853249
74	-0.603237	1.08471	-0.444317	-0.1721	0.00149739	0.898021
75	-0.852904	0.515111	0.894277	0.518682	2.08579	1.53025
77	0.02834	1.67558	1.30589	2.111	1.9828	2.24502
78	-0.565539	0.749496	0.408294	0.317971	1.97169	1.17353
79	-0.517194	0.831429	-0.573764	0.155057	1.4362	1.18459
80	-0.701031	0.90259	-0.923292	-1.39808	-0.78701	0.0263698
81	-0.64638	0.617726	-0.646532	-0.342321	0.328791	0.57269
82	-0.306187	1.10569	1.11715	1.40454	1.77401	2.13529
83	-1.65829	-0.64597	0.129128	-0.429826	0.66596	-0.245716
84	-0.43458	-0.857317	0.609686	0.0966665	1.50771	1.35472
85	-0.040941	-1.12621	0.321142	0.257578	1.46597	1.68699
86	-0.614496	-1.83741	0.216811	0.709427	1.61209	1.36835
87	-0.54978	-2.16553	-0.992677	-0.0512174	1.26343	1.17326
89	-0.415027	-0.0932456	-1.07907	-0.0663039	0.597368	1.43549
90	-0.383243	-1.42657	-0.161442	0.153868	1.03703	1.33011
91	0.321225	-2.08528	1.46593	1.19018	1.71316	1.8891
92	-0.972252	-1.25475	1.58224	0.853367	2.51476	1.46079
93	0.370404	-2.27264	0.384527	0.556787	1.30794	1.56301
94	-0.0412252	-1.56191	-0.777193	-0.715961	0.423236	1.14331
95	-0.2684	-1.02933	0.267417	0.29056	1.10125	1.43563
96	-0.0472882	1.02166	0.123058	0.0940352	1.36533	1.56943
97	-0.620592	-1.46132	0.12818	-0.233652	0.717107	0.918615
98	-0.5732	-0.351185	0.394793	1.17508	1.13944	1.02464
99	-0.549183	-0.941636	-0.481291	0.199755	1.61182	1.42669
100	-0.264402	-1.56289	0.986844	1.19751	1.87242	1.72934
101	0.090845	-1.75095	0.544895	0.531285	1.63266	1.74603
102	-0.576482	-1.50057	-0.388585	-0.267639	0.89309	1.22755
103	0.861302	-0.804512	0.214602	-0.0933096	-0.137585	0.306938
104	-1.68424	-0.305968	1.61105	-0.289226	1.20719	0.463294
105	1.12374	-1.04914	-0.138887	-0.339069	-1.30603	-0.925439
106	0.372485	-0.938158	-0.372441	-0.120011	-0.891073	-0.540205
107	0.265053	-0.793039	-0.267014	-0.44983	-0.826313	-0.719082
108	-0.377816	-1.19902	-0.543508	0.104193	0.607726	1.05628
109	1.27131	-0.825358	0.698924	0.81585	-1.86325	-1.74914
110	1.41483	-0.779172	0.53254	0.700636	-1.26049	-1.21635
111	1.08529	-0.730043	-0.532088	-0.350599	-1.89567	-1.38212
112	0.406823	-0.674157	0.275933	0.318859	-0.38782	0.482416
113	0.777121	-0.459599	-0.514291	-0.661164	-0.94325	0.0745048
114	0.307744	-0.590569	-0.852486	-0.223564	-0.533758	0.0752357
116	0.00607259	-0.68815	-0.767564	-0.323628	-1.19289	-0.290494
117	0.47809	1.08632	0.892261	1.63177	1.65744	2.37371
118	-0.0979117	-0.997925	-0.557469	-0.435633	0.139994	0.946141
119	1.33636	0.0623155	0.0483445	0.691288	-0.804612	-0.704485
120	-0.0386119	-1.20093	0.0324563	0.852174	-0.692691	-0.0876209
121	0.0793408	-0.934782	0.402053	0.00464365	-0.284744	0.401928
122	0.331201	-0.58228	-0.697657	-0.0823947	-0.162085	0.660457
123	1.22465	-0.812736	0.187749	0.726239	-1.49696	-1.74739
124	1.27157	-0.811546	0.250554	0.616742	-2.08717	-1.67935
125	-2.26595	-0.649169	1.46297	-0.266124	0.328883	-0.229029
126	1.14151	1.325	0.414989	0.538419	-0.413519	0.140612
127	1.25056	2.20134	0.311301	0.44282	-0.489041	-0.203207
129	0.844072	1.03332	0.433168	0.42311	0.156183	1.31466
130	1.10346	2.59547	0.464512	0.409464	-0.14769	0.252085
131	1.50327	2.24467	-0.188002	0.61665	-0.975404	-0.827854
132	0.941936	0.060101	0.463373	0.383934	-0.811418	-1.13483
133	1.12268	2.77505	0.508529	0.567179	-0.318228	0.362256
134	-0.282658	1.08127	0.437263	0.928702	0.130772	-0.290823
135	0.752694	2.24192	0.230795	-0.0892869	-0.182476	-0.127246
136	1.42447	2.88184	0.411166	0.995094	-0.411644	-0.417653
137	1.33775	2.81327	-0.0234494	0.0169454	-0.480037	-0.761536
138	0.882068	0.378459	0.393078	0.772931	-1.36777	-1.32304
139	1.20024	2.61883	1.0502	1.76937	0.0507001	0.813681
140	-0.00243618	1.53406	0.286559	0.464524	0.459861	0.310219
141	1.29456	0.796626	0.526519	0.585857	-0.285457	-0.133557
143	1.30732	2.84197	0.166241	0.793074	-0.0542228	0.261759
144	0.492351	1.96138	0.460964	0.586219	-0.049379	0.205084
145	1.23139	2.41328	-0.422176	-0.0849443	-0.697367	-0.184502
146	-1.85195	0.236425	1.79619	-3.27892	1.28262	0.0961774
147	0.315454	-0.908061	-0.0290539	-0.438033	-0.458713	0.107873
148	0.248384	-0.335506	-0.331732	-0.977695	-0.838839	0.266623
149	-0.252078	-0.734161	-0.0377691	0.48413	1.32173	1.40198
150	0.0430019	-1.11685	0.293736	0.582754	-0.0921651	0.81127
151	0.7793	-0.777251	-0.0200339	-0.0824752	-1.32499	-0.895881
152	0.182605	-1.05567	-0.296381	-0.617354	-0.695334	0.151082
153	0.493708	-0.569277	-0.0891236	-0.550719	-0.345952	0.337136
154	-0.0597303	-0.157675	0.319331	0.429133	0.123145	-0.104603
155	0.569687	-0.378639	-1.10312	-1.15015	-1.81708	-0.555364
156	0.0544357	-0.80401	-0.546566	-0.663686	-1.03445	-0.624312
157	-0.0502044	-1.05243	-0.49669	-0.568986	-0.738345	0.182028
158	0.270496	-0.755945	-0.293655	-1.18317	-0.291422	0.98892
159	-0.644014	0.336585	-0.974265	-0.493216	-0.946494	0.226166
161	0.234023	-0.454516	-0.092466	-0.387075	-0.705156	-0.613466
162	-0.0785402	-1.26845	-1.04297	-0.399452	-0.300707	0.641495
163	-0.617877	-0.7031	-0.448519	-0.0361066	-0.364493	0.464561
164	0.131291	-0.519066	-0.251476	-0.0825258	-0.681203	-0.195756
165	0.985085	-0.687538	-0.98279	-0.422254	-1.48607	-1.17828
166	1.04009	-0.750983	-0.00775971	0.272661	-1.62068	-1.51704
167	-1.26451	-0.543642	3.8496	1.53996	2.68732	-2.44675
168	0.707571	-1.2285	-0.368378	-0.150696	-0.815642	0.248012
169	1.16768	-0.964236	-0.106704	-0.0264026	-0.588544	0.179955
170	-0.304116	0.274383	-0.375238	-0.332654	-0.0479986	-0.00856638
171	-0.643598	-0.342603	0.908783	1.67958	0.758864	0.465113
172	-1.06781	-0.624972	-0.271188	0.44835	1.58013	0.939623
173	0.238818	-1.47776	0.860806	2.57191	0.66462	0.495
174	0.0414147	-1.14318	-0.17847	-0.318043	-0.254296	0.875421
175	-0.0507072	-1.29931	-0.448804	-0.23008	0.00634723	0.84552
176	0.274234	-1.1999	0.639833	0.451995	0.958242	1.26984
177	-0.180353	-1.34297	-0.526065	0.130546	-0.274596	0.290292
178	-0.457791	-1.58428	-0.198836	-0.974525	0.454068	0.963777
180	0.25014	-0.82157	-0.655849	-1.22963	-0.923213	0.191235
181	0.0359071	-1.61867	-0.304688	-1.08101	0.035219	0.777619
182	-0.726537	-0.766558	0.316137	0.414473	1.43952	1.15741
183	0.0635568	-1.42265	-0.422172	-0.230524	-0.260196	0.538823
184	0.698725	-1.42725	-0.45872	-0.258928	-0.718659	0.305609
185	0.400481	-1.56663	-0.73776	-0.564318	-0.836606	0.33775
186	-1.21515	-0.9149	0.0110781	-0.123426	0.516001	0.39328
187	-1.20193	-0.283834	-0.539705	-0.496617	0.349021	0.679904
188	-1.5287	-0.28534	0.751415	0.0423028	-0.322665	0.809036
189	0.578596	1.47278	0.409294	1.44399	0.390338	-0.9935
190	0.492212	-0.780131	0.0523246	-0.812538	-0.397988	0.0848529
191	0.229262	0.50806	-3.46188	-0.572283	1.37873	0.531677
192	-1.29518	-0.122364	-0.69595	-0.611532	0.500224	0.905243
193	-1.56868	-0.940935	-1.1475	-2.23243	0.888079	-0.985495
194	-0.0966306	0.0690448	0.112582	0.836118	0.609152	0.125702
195	-0.788394	0.4535	0.779373	1.4507	1.85849	1.90594
196	-1.40863	-0.7308	0.352492	-0.386115	0.308566	0.879928
197	0.452871	-0.868936	0.423718	-0.267267	-0.123361	0.736993
199	-0.137271	0.986828	0.410761	-0.519122	1.16701	0.679769
202	-0.784085	-1.16175	0.731387	1.14762	2.71899	1.70941
204	-0.328475	-1.1692	1.84534	1.10852	1.72242	1.36765
205	-0.69792	-0.642204	0.596664	0.502911	1.56193	1.28852
206	-1.02142	0.342084	0.656574	-0.0228128	1.81555	1.72983
208	-1.42721	-0.578318	-1.88799	-1.02395	0.0251907	-0.658128
210	0.392994	-0.925677	-0.669451	-0.314072	-0.858111	-0.34413
211	1.20068	-1.24293	-1.45729	-0.12742	-2.13072	-0.904495
212	-0.361539	-1.21598	-1.18136	-2.10377	0.324428	-1.00237
214	-0.00297073	-0.491516	-0.297415	-0.0923732	1.05012	-0.761117
215	0.566525	-0.850346	-0.628321	-0.951514	-1.44828	-0.50672
216	0.945722	0.482085	0.365883	0.123352	-0.676088	-0.888139
219	1.56419	-0.741181	0.271503	1.08468	-1.26353	-1.76682
220	1.39215	-0.484299	1.17839	1.2333	-1.18351	-0.961687
221	1.02997	0.321297	0.972449	0.874492	-0.435365	-1.07624
223	1.21099	-1.02102	-0.0126788	0.542341	-1.58605	-2.17868
225	0.664798	-0.916615	-0.0225542	-0.572537	-0.912923	-0.366975
226	1.28224	-1.09256	0.33344	0.290599	-1.22323	-0.860795
227	1.4999	-0.869155	-0.144158	-0.0241107	-1.27258	-0.916196
228	-0.797208	-0.0190363	-1.28509	-1.70896	1.02795	-0.733106
229	-0.729532	-0.965923	0.000626323	-1.41607	0.900739	-0.852605
230	-2.65132	0.146316	1.20332	0.287311	-0.225209	-0.711824
231	0.350677	-0.787564	0.152324	0.531511	0.3042	0.395926
232	-0.00797018	-1.06405	-0.551884	-0.458994	-0.0806309	0.236222
233	-1.58633	-0.742585	0.0258698	-0.599652	0.713415	0.131131
234	-0.359442	0.45484	-0.832793	-0.505412	1.13143	0.0233654
237	0.780377	0.395397	0.0710193	0.442287	0.577744	-0.037553
238	0.295111	-0.912053	-0.256683	-0.541425	-0.477538	0.41838
241	0.512706	-1.50634	-0.292906	-0.655136	-0.807666	0.0356405
243	-0.951252	-0.494903	-0.570742	-2.23017	0.429785	-0.0648448
244	0.42742	0.787673	-0.0955097	-0.596259	-0.212268	0.0605425
245	-1.91562	-1.20296	0.937826	-1.07608	0.843694	-2.44675
246	0.0616403	0.371637	-1.4262	-0.969016	0.756623	0.0980122
247	0.631878	0.594085	-0.662958	-1.02937	-0.61351	0.261405
248	0.483227	-1.23017	-0.864657	-0.941752	-0.986869	0.162518
249	-0.0208699	0.364712	-1.28856	-0.860385	0.791786	0.0252795
250	0.666225	-2.53285	-0.771438	-0.204028	-1.12042	-1.08774
252	-0.00181954	-1.00081	-0.0225443	0.161648	-0.901927	0.219811
253	-0.501047	-0.775042	-0.473178	-0.340316	0.206984	1.00051
254	-1.39734	0.25243	-1.1318	0.671057	0.449956	-1.15068
255	-1.23347	0.111958	-0.315563	1.63935	1.01695	-0.182165
256	1.03988	1.5947	0.809712	-0.23447	-1.21893	-2.44675
257	0.399282	-1.18005	-0.43497	-0.928175	-0.841366	-0.0513342
258	-0.133058	1.21544	0.00579617	0.127285	0.960706	0.850144
259	-0.275306	1.51513	-0.311046	1.05066	-0.461527	0.988117
260	0.357764	1.54942	-0.0394292	0.698238	-0.281733	-1.18451
261	0.214645	1.35446	-0.671251	-0.416257	-1.7617	-1.56441
262	-0.366061	1.05871	-1.1744	0.324053	0.168194	0.940143
263	-0.528906	0.592783	0.289092	0.173787	0.243546	0.549839
264	-0.652411	0.12857	1.00729	0.294723	1.96746	0.75891
265	0.0343997	1.1249	0.115526	0.0789578	-0.034245	0.393928
266	0.746014	-0.656853	0.787969	0.571568	-0.710544	-1.39301
268	0.0590756	-0.26254	-0.69363	-0.515615	-0.885149	0.0333208
269	-0.429146	1.184	-0.656142	-1.14011	0.125323	0.914052
270	0.0443985	-1.44051	-0.524611	0.128553	-1.02363	-1.79691
271	0.734416	0.251054	0.174127	-0.22359	-1.41427	-0.80876
272	-1.5726	-0.236746	1.8838	1.25154	0.767527	-0.0298942
273	1.26038	-0.152546	-0.161971	0.752238	-0.689838	0.258977
274	1.37969	-0.323235	-0.166924	0.458715	-1.03054	-0.347776
275	1.03301	-0.768459	-0.443163	-0.172842	-1.35449	-0.505126
277	1.35719	-0.590202	0.129557	0.715935	-1.42987	-1.3778
278	0.32911	-1.1767	-0.838213	-0.382724	0.232743	0.616681
279	1.3772	0.0799739	0.326534	0.824001	-0.652548	-0.471062
281	1.09149	-0.487495	0.694503	1.15777	-0.000851861	-0.238454
282	0.922512	-0.275615	0.396508	0.491542	-0.392972	-0.257215
283	0.939494	-0.766277	-0.767559	-0.552067	-0.83109	-0.584553
284	0.0512676	-1.01583	0.301708	-0.750416	-0.446307	0.434609
285	1.47645	-0.265504	0.718574	0.749895	-1.26727	-1.42598
286	0.819732	-0.609471	1.11872	0.639116	-0.201438	0.307532
287	0.748359	-1.10443	0.263666	0.343333	-0.34124	-0.617845
288	1.2194	-0.0189086	-0.547278	0.909613	-0.720613	0.364024
289	1.24025	-0.657257	-0.849988	-0.441419	-1.60355	-0.697596
290	0.99166	-0.532059	0.732848	0.519663	-0.923683	-0.207599
291	1.3925	-0.432735	0.253166	0.651821	-1.86401	-1.28603
292	1.17052	-0.631969	-0.0190918	0.117911	-1.39245	-1.64627
293	-1.27466	-0.520308	-1.51734	-1.53389	0.287192	-0.413267
294	1.07789	-0.682624	0.00329499	-0.0838383	-1.21477	-0.833265
295	1.03336	-0.864871	0.205985	0.145869	-0.316306	-0.103995
296	-0.882206	-0.121755	3.41809	2.23491	4.92135	-2.44675
297	1.06131	0.542413	0.155515	1.03253	-0.789286	-1.27089
298	1.07362	0.0803645	-0.296038	0.527138	-0.0736154	0.356018
299	1.21183	-0.0529774	-0.514265	-0.555161	-0.952009	-1.13881
300	1.47841	-0.383794	1.28697	0.251823	-1.44091	-0.840989
302	0.215489	-0.545212	-0.741249	-0.672892	-0.321298	-0.764696
303	1.13225	-0.424055	1.08224	1.7848	-0.158181	0.188612
304	1.3112	-0.77016	0.888786	0.711664	-0.412676	-0.191603
305	1.20102	-0.494462	0.367809	0.244875	-0.684585	-1.22167
306	-1.03034	-0.987035	-2.00387	-3.5171	0.739592	-0.59602
307	1.3124	0.0546605	-0.00437251	1.72463	-1.52477	-1.30289
309	1.32088	-0.300784	-0.0779968	0.43057	-1.17957	-0.947977
310	1.41974	-0.444428	0.865974	0.535738	-0.626462	-0.678885
311	0.566194	-1.13527	-0.528838	-0.0863257	-0.936794	0.217129
312	0.768326	0.130293	0.348707	0.372632	-0.888693	-2.44675
313	0.870133	1.37351	-0.450566	0.495753	-0.941914	-0.949715
315	0.79102	-1.13941	1.07307	0.861519	0.487975	0.0469135
316	0.608108	-2.10447	0.203429	-0.010722	0.0191792	-0.00679359
317	0.0132811	-2.32456	0.639483	-0.110106	0.0101017	0.126998
318	-0.499652	-1.83368	0.337767	0.61376	0.215407	-0.117377
319	1.33331	-1.60042	0.332472	0.0220167	-0.89437	-1.74754
320	1.05145	-1.04528	-0.554176	0.643858	-0.241176	-0.246153
321	1.45696	1.00572	-0.450486	-0.176746	-0.475556	-1.15481
322	-0.290937	-0.631011	-0.291284	0.513921	0.149997	-0.127114
323	0.0650624	-2.32254	-1.2686	-0.328835	-0.330127	-0.492954
324	-0.156516	-2.28999	-0.17835	-2.10258	-0.835391	-0.039931
325	0.858804	-1.05811	-0.238506	-0.40505	-0.709302	0.381643
326	0.949715	-1.69477	0.484501	0.203471	-0.98736	-0.262764
327	-0.993756	-0.149042	1.09401	0.0256352	0.62044	-0.826697
328	0.839534	-1.11912	0.418894	-0.180752	-0.594329	-0.524412
329	1.20662	1.98253	-0.282535	1.00455	-0.59759	-0.717852
330	0.699077	-1.5209	0.555905	0.262125	-0.0487691	0.038894
332	0.812446	-1.14399	-0.72121	-0.340574	-1.04914	-0.458318
333	0.610081	0.631943	-1.12686	-1.18996	-1.84274	-1.47844
334	1.39392	-1.26264	0.0981865	0.382393	-0.262171	-0.661799
336	1.38278	2.54035	0.110954	0.0269316	-0.913996	-1.22336
337	0.50978	1.67271	-0.238172	-0.726697	-1.12996	-0.897246
338	-0.95942	0.495078	-1.03149	0.39426	-0.896326	-0.818667
339	0.000512744	1.04397	-0.566257	0.119129	-0.860159	-0.765175
340	0.812452	1.29264	-1.5426	0.824708	-1.95417	-2.44675
341	1.25623	2.47937	-0.915147	0.781492	-1.91612	-1.09447
343	1.13129	2.23594	0.438436	0.465023	-2.20694	-2.44675
344	1.39209	2.74294	0.303229	0.984789	-1.02982	-1.15468
345	1.22277	2.74418	-0.520699	0.317249	-1.08468	-1.32638
346	0.484673	1.59326	-0.139708	-0.244865	-0.848433	-0.465483
347	1.2355	2.72029	0.286573	0.159452	-1.49253	-0.84792
348	0.352244	0.265466	0.907949	1.60081	-1.01114	-1.45269
349	1.13829	1.86032	0.0223461	-0.0238424	-1.07204	-0.201145
350	-0.55541	-0.448445	2.63896	2.70803	-0.599704	-2.44675
351	1.25235	2.23705	-0.640439	0.134317	-0.988381	-0.515547
352	1.59053	2.8662	1.19404	1.44178	-1.17543	-1.11027
353	1.53062	2.61952	0.327923	-0.105297	-1.97587	-1.53575
354	1.41124	2.87246	0.0712446	0.579665	-0.911672	-1.06002
355	1.4323	2.55213	-0.564923	-0.285531	-0.453014	-1.18225
356	-0.815684	0.0859331	-0.319048	-0.0169219	1.26015	0.172578
357	0.883331	-0.384011	-1.0346	-0.299006	-1.43464	-0.295019
358	0.956753	-0.597491	-0.506753	-0.0958136	-1.28494	-0.256341
359	0.420304	0.12395	-1.15526	0.0223504	0.63807	-0.901988
360	0.982055	-0.50002	0.837968	0.750152	-0.35347	-0.970465
361	0.854546	-1.23046	-0.0833386	0.322673	-2.03396	-1.2122
362	0.358807	-0.852909	0.438272	0.150954	-0.869776	-0.139492
363	0.415224	-0.264773	0.0430603	-0.339446	-1.35072	-1.00533
364	0.557439	-0.905742	-0.97082	-0.369522	-0.692496	-0.651663
366	0.762012	-0.745827	-0.951348	-0.674967	-1.58291	-0.545808
367	1.02493	-0.9308	0.567852	0.453944	-0.234933	-0.780168
368	0.749118	-0.793477	-0.0412262	0.138597	-1.05575	-0.113481
369	1.26078	2.00209	0.101387	0.686514	-0.920647	-0.600968
370	1.0258	-1.07055	0.150202	-0.216479	-1.25677	-1.12618
371	0.318792	-0.604784	-0.514174	-0.830511	-1.76666	-0.441463
372	0.674197	-0.5623	-0.586947	-1.15325	-1.5697	-0.516963
373	0.745091	-0.273925	-1.02308	-0.546472	-1.38202	-0.362352
374	0.794743	-0.654037	0.0652914	-0.415102	-1.49843	-0.857323
375	1.18838	-0.708261	-0.602095	-0.241002	-2.20325	-1.61846
376	0.954445	-1.04631	0.158281	0.332514	-2.05275	-1.15278
377	-2.12691	-0.76845	0.469478	-0.21232	0.194025	-0.432832
378	-1.01218	-0.256024	1.47573	1.20297	1.08448	0.176155
379	-0.766253	-0.997146	1.74275	1.33611	1.05237	0.35534
381	-0.788668	0.462392	-0.991988	-0.252618	0.909629	0.229977
382	-0.255209	-0.376713	-0.488353	0.363875	0.418437	-0.432627
383	-0.700004	-0.129221	-0.895962	0.420964	0.199706	0.351566
384	-1.19872	-0.322994	-1.03696	-0.535408	0.339395	0.051995
385	-0.303939	-1.39893	0.987364	1.23788	0.0042133	-0.0369668
386	-0.100544	-0.667884	-0.54093	0.488862	0.402037	0.922611
387	-0.470909	-0.918449	0.905654	0.512521	0.216783	-0.152084
388	-0.542331	-0.928968	-0.771001	0.845072	-0.682939	0.0860045
389	-1.01909	-0.702765	-0.227389	0.454655	0.354802	0.658463
390	-1.375	-0.513911	-1.09034	-1.5265	0.727312	-0.120359
391	-1.24426	-0.517622	-0.7278	-0.0402396	0.342242	-0.0183999
393	-0.878617	-0.216818	-0.285897	-0.408236	0.204276	0.317322
394	-0.734807	-0.498614	0.754708	0.587063	0.478302	0.1421
395	-0.44785	-1.16462	1.83731	1.21431	1.04701	0.201885
396	-0.691609	-0.109901	1.30491	0.852084	1.75776	1.08151
397	-0.201993	0.0640316	0.10595	0.793728	0.529119	-0.618991
399	-1.60586	-0.10847	-1.1918	-2.21958	0.426589	-2.44675
400	-1.89752	0.0111954	-0.622712	0.0494286	1.01467	-0.0838677
401	-1.78932	-0.17646	1.36598	-0.0343351	-0.338338	-2.44675
402	-1.87297	0.113847	2.00767	2.3028	1.85058	-0.233215
403	-2.06303	-0.584416	-0.0342332	-0.735829	0.26028	-0.738828
404	-1.69858	-0.107384	2.3722	1.33883	1.89497	-0.0474597
405	-1.77422	-0.0637969	0.176933	0.249477	0.186136	-1.06565
406	-1.21137	-0.102567	0.232777	0.394861	1.3935	-0.277737
407	1.31745	2.92626	0.550827	1.17676	-0.205537	-0.0659268
409	-1.84229	0.0763589	-0.337791	2.21607	1.05247	-0.838299
410	-1.85182	0.190356	1.71156	1.73965	0.7277	0.352122
412	-1.54931	2.57664	-0.856983	1.21802	0.888436	-0.311306
414	-2.00079	0.120111	0.347921	1.15999	1.10916	-0.104418
415	-1.84799	0.10057	1.93544	3.01959	1.65365	0.308206
416	-1.62573	0.192736	-0.860401	-0.686717	1.47076	-0.468936
417	-2.45544	-0.269821	-0.736728	-0.425853	1.58661	0.219023
420	0.89423	-0.165203	0.364352	0.441278	-0.206877	-0.0545683
421	0.962728	-0.346236	0.172298	0.563465	-0.336824	-0.379786
423	-0.2406	0.478552	-1.20114	-1.57091	1.23889	0.507946
424	0.255565	0.100443	0.599609	0.495991	0.162537	0.877153
425	1.0137	0.459329	-0.636247	-0.8415	-1.27154	-0.219732
426	0.290322	0.132411	0.0430807	0.716749	0.546836	0.874616
428	0.776547	0.58675	0.10238	-0.362476	-0.154719	-0.51145
429	0.529189	-0.967196	-0.116058	0.310557	-0.131441	0.437713
430	0.653675	-0.172124	-0.137129	-0.153052	-0.376564	0.470276
431	0.674082	0.328422	0.174569	-0.111619	-0.456542	0.16727
432	0.308977	-0.427787	0.343686	0.373636	0.427175	-0.18227
433	0.958089	-0.614481	-0.110837	-0.176857	-0.779095	-0.199631
435	1.16942	-0.111803	0.444966	0.306988	-0.771615	-0.656078
436	1.1107	-0.311467	0.460437	0.436729	-0.733073	-0.626699
437	0.778055	-0.566129	0.198352	0.0991595	-0.855392	0.239502
438	-0.409339	0.912439	-0.461579	1.3079	1.62976	1.78878
439	-0.0979739	1.18735	1.2478	2.20876	2.11617	1.45485
441	-0.401503	-0.146143	-1.06583	0.0302751	-0.561233	0.651013
442	-0.178826	1.18227	-1.45461	-1.40098	-0.687957	0.86745
443	-1.94571	-0.137217	1.01956	1.41008	1.70455	0.437762
444	-1.82577	-0.171723	2.1319	1.20825	1.72741	0.342172
445	-1.95951	0.202557	0.826365	-0.030046	0.754235	0.42064
446	0.833266	1.38323	0.973816	0.322601	0.212999	0.925184
447	-0.277515	1.04161	-0.771031	-0.191725	0.0253918	0.150648
448	-1.26006	0.756742	0.587019	-0.552121	0.795643	0.963236
449	0.297395	2.10431	0.917606	1.16164	1.08784	1.77163
450	-2.104	0.331801	-0.546413	-1.66698	0.697168	0.43526
451	-1.73146	0.626199	-2.40001	-0.683902	-0.0515294	0.266074
452	-0.538309	1.08296	-0.599769	-0.72531	-0.347428	0.824055
453	-1.38999	-1.31947	0.441693	-0.631453	0.512855	-0.253648
454	-1.3765	0.474672	-1.26209	-1.39062	0.00390108	0.126854
455	0.775324	2.21637	1.03557	2.49955	1.08892	1.54292
457	-0.220658	-0.795256	-0.572853	-0.209394	-0.844502	0.629932
458	-0.815138	0.563947	-1.14842	-0.0930985	0.622206	0.985578
459	-0.877211	0.783927	0.350503	0.216259	1.36501	0.987387
460	-0.869295	0.704514	-1.46398	-0.527477	-0.183647	0.615291
461	-0.841455	0.332639	0.62807	0.958482	-0.100924	1.21515
463	0.560485	-0.729441	0.0274852	-0.248065	-0.88528	0.335807
464	-0.674007	0.0982019	1.24856	0.953938	1.22767	0.110029
465	-0.400543	-0.0879779	0.872098	1.46584	1.10184	-0.636223
466	-0.706363	0.599988	-0.649779	-0.059814	0.237533	0.0772119
467	0.99657	-0.739914	-0.881604	-1.21825	-0.903908	-0.267623
468	0.304949	-0.0527886	-0.399172	0.115953	-0.415144	0.11521
469	0.603336	1.08023	-1.00283	-0.380151	-0.786677	0.719843
470	0.838924	0.24596	1.13065	1.47078	0.143468	0.725539
471	0.316246	0.195784	1.07083	0.610931	0.0676816	0.926046
472	-0.210483	-0.539444	-0.460408	-0.153315	-0.17787	0.00130156
473	0.322889	-0.627021	-0.195246	0.0624075	-0.394912	-0.023458
474	0.619914	1.76117	0.403823	1.30427	0.816087	1.34717
475	1.12629	-0.811489	-0.505645	0.313544	-1.01162	-0.603712
476	1.00985	0.314907	0.27076	1.6412	0.100636	0.309118
477	1.0946	-1.13879	-0.0138826	-0.448284	-0.361658	0.084957
478	0.760014	-0.926128	-0.41753	-0.661776	-0.577296	0.192049
479	0.698336	0.392821	0.0599295	0.0111046	-0.0849902	0.82138
480	-0.368887	0.270939	0.882433	1.0969	0.0785818	0.0790578
481	-0.0890257	0.223934	0.147239	-0.303706	-0.387426	0.465912
482	-1.9292	-1.00544	1.84378	0.151913	1.33038	-0.412668
483	0.0615051	1.46286	0.285239	-0.481915	0.52829	1.08729
484	0.710766	1.70166	0.519863	0.891715	0.597771	1.38111
485	-1.08707	0.264198	-0.307545	-0.758712	1.736	0.734163
486	-0.587208	0.706643	-0.844783	0.36723	0.803191	1.07437
487	-0.134582	0.243701	-0.865488	-1.59969	-0.196226	0.68189
488	0.0398415	1.49644	-0.882109	1.0555	0.95287	1.35127
489	-1.4767	-0.309598	-1.03767	0.202891	0.978392	0.239885
490	1.01792	-0.471174	0.247825	1.0281	0.342281	0.986955
491	0.20492	1.59917	1.1737	2.0974	2.09121	2.28198
493	1.0349	-0.0915788	0.603048	0.721394	-0.0430012	0.962365
494	0.0754041	1.49754	1.13876	0.663156	1.08051	1.0237
495	-1.13714	0.0525224	-1.04148	-0.58479	1.03582	0.035568
496	0.149549	1.33562	0.110302	-0.588565	0.2525	1.14679
497	0.568474	1.14404	0.806349	1.14906	0.706595	1.29327
498	-0.646671	1.10759	-0.163568	-0.521477	0.393006	0.933361
499	0.457626	1.53473	-0.625551	-0.115007	-0.300746	0.940559
500	0.42254	0.88862	-0.0486322	-0.88281	-0.295394	0.766089
501	0.311794	1.11781	-0.487435	-0.000473646	0.659262	0.68637
502	-0.14561	0.747757	-0.664883	-0.959699	0.0532685	1.06462
503	-2.44414	-0.351757	1.36463	-0.239224	1.19336	0.174596
504	-0.0700998	-0.0425667	0.107333	-1.23832	-0.154286	0.148063
505	-0.495562	0.281588	-0.462639	0.171418	0.475778	0.317314
506	-0.56961	0.0787575	-1.37059	-0.733437	0.51259	-0.091966
507	-1.04397	0.228591	-0.738427	-0.0293406	0.421042	-0.148615
508	-0.233331	0.739151	-0.559668	-0.923943	-0.0495724	1.05372
510	-0.374846	0.409296	-0.451893	-1.72868	0.521832	0.179163
511	0.31457	1.2718	0.167566	0.0721386	0.764541	1.2408
512	-0.128037	0.737538	-0.567212	0.705191	0.278484	0.637641
513	-0.217567	0.813385	0.146765	-0.0719369	0.77113	0.918565
514	-0.248316	0.89175	0.847349	0.177183	1.18474	0.887416
515	-0.395238	0.316854	0.757046	0.328149	1.33561	0.461454
516	0.103959	1.22819	0.521952	0.606412	1.34917	0.710772
517	-0.417078	0.418252	0.343977	-0.38237	1.09865	0.285373
518	0.418094	1.51263	0.589089	1.13864	0.429519	0.963558
519	-0.469971	0.245253	-0.633134	1.04194	0.230714	0.680239
520	0.197169	1.03128	-0.4468	-0.0320397	0.357717	0.846696
521	0.170595	0.865183	0.735379	0.192866	0.652227	0.808661
522	-0.111041	1.0638	1.6451	0.745514	1.33138	1.31013
523	-0.365835	0.779509	-1.26516	-0.13578	0.722238	1.17165
525	0.737739	-0.81077	-0.341911	-0.419562	-0.480668	0.641465
526	0.609089	-0.64334	0.47826	0.551392	0.423695	1.03137
527	0.799887	-0.786182	-0.481609	-0.0825926	-0.141637	0.860221
528	1.05874	-1.36097	-0.648517	-1.10713	-0.0959784	0.962815
529	0.733087	-0.81019	-0.687216	-0.986239	-0.146972	0.451504
530	0.503851	-0.790525	-0.572196	-0.44162	-0.401745	0.662875
531	0.412643	-0.849153	-0.594447	-0.505713	-0.309803	0.486135
532	0.839099	-0.404899	0.453879	-0.496814	-0.182293	0.610889
533	-0.240433	-0.635773	-0.0211978	1.21867	0.369417	0.290611
534	0.800153	-0.622433	-0.912063	-0.379375	-0.540244	0.726562
535	0.605486	-0.583691	-0.801766	-0.15181	-0.318375	0.6928
536	0.363186	-0.850583	-0.542269	-0.7736	-0.0285709	0.543195
538	0.558446	-0.923521	0.406635	-0.377168	-0.419926	0.525199
539	0.142915	-0.400873	-0.651672	-0.539857	-0.553527	0.15448
540	0.417674	-0.688502	0.313745	-0.470626	-0.0806744	0.77662
541	0.733019	-0.580541	-1.0421	-1.07113	-0.817122	0.534445
542	0.694918	-0.531473	-0.748653	-0.784976	-0.351728	0.726335
543	0.789145	-0.660233	-0.813411	-0.724856	-0.492472	0.331439
544	0.764449	-0.67271	-0.379194	-0.437381	-0.66758	0.586828
546	0.454613	-0.853619	-0.531323	-0.734359	-0.821707	0.729371
547	0.517524	-0.973623	0.535138	-0.0928805	0.410242	1.10117
548	1.1328	-0.938231	-1.44924	-0.925721	-0.141922	0.84074
549	0.878925	-0.878564	0.422199	0.239889	0.871704	1.30061
550	0.587067	-0.316695	-0.955982	-0.310972	0.146683	0.858957
552	0.565965	-0.973477	-0.478447	-1.25781	-0.342708	0.804874
553	-0.623921	-0.140851	-0.232445	0.159792	0.0769322	0.297967
554	0.112982	-0.55894	-0.101652	-0.419869	-0.713728	0.615353
555	0.12272	-0.956982	-1.25637	0.468214	0.211733	0.783618
556	0.28863	-0.931802	-1.44459	-0.166208	-0.62307	0.640676
557	0.505256	-1.13924	-1.10383	-0.590373	-0.587278	0.530648
558	0.294303	0.39654	-0.96673	-0.608581	0.274484	0.674198
559	0.554453	-0.984631	-0.543701	-0.412314	-0.0921139	0.718638
560	-0.0112851	-0.647575	1.0061	-0.271124	-0.646361	0.357114
561	0.487175	-0.851421	0.182224	-0.576563	-0.150389	0.818844
562	0.262347	-0.546234	-0.49319	-0.0263244	0.421064	0.770998
563	-0.404148	-0.388194	0.197764	0.813785	0.685469	0.527915
564	-0.0845339	-0.121791	0.498186	0.268479	-0.397959	0.340521
565	0.324846	-0.350404	-0.278095	0.0747177	0.729836	0.92105
566	-2.06527	0.0974357	0.1341	0.131593	1.06023	-0.509837
567	0.865275	-0.477677	-0.44585	-0.840666	-0.551965	0.613671
568	0.675717	-0.425564	-0.00369061	0.120523	0.108013	1.0917
569	-0.343339	-0.0817896	1.00094	-0.690597	-0.0504862	0.188273
570	-0.211385	0.121774	0.808139	0.632681	1.31926	0.870917
571	0.205276	-0.0821727	-0.507478	-0.379729	0.163279	0.694801
573	0.0606367	0.140235	0.283494	0.0020158	-0.126293	0.631083
574	-0.147962	-0.0406708	-1.0401	-1.00188	0.189355	0.587399
575	0.0311304	0.790251	0.271549	-0.00377942	0.557214	0.952896
576	0.160125	0.129897	-0.411897	-0.186725	0.0613496	1.02607
577	0.156187	-0.149852	-0.65771	0.105437	-0.0476643	0.934365
578	0.70259	-0.604373	-1.7496	-0.88202	0.120587	1.18358
579	1.04832	0.986337	0.740706	0.163056	0.902887	1.20466
580	0.296764	-0.618524	-0.0526253	-0.15495	0.635704	1.21086
581	0.367379	0.889676	-0.4989	0.312486	-0.200477	0.894726
582	0.285331	-0.317033	-0.658631	-2.08434	-0.686848	0.626291
583	0.717835	-0.078463	1.62407	1.398	0.950082	1.06219
584	0.514577	-0.0782831	0.955643	0.427956	0.927029	1.13581
585	0.707468	0.523195	2.11816	2.63338	1.36197	1.63697
586	0.0598722	0.0924858	0.95741	0.370775	0.401609	0.588865
588	0.0983378	-1.95732	-1.03197	-0.808064	-1.27336	-0.577085
589	0.578245	-1.44447	-0.859838	-1.35917	-2.44751	-1.91738
591	-1.7164	-0.326586	3.23754	1.0966	2.02362	-1.38419
592	-1.23463	-0.194696	-2.22075	-1.81461	-1.08056	-1.78632
593	1.1309	-0.555694	0.0835782	-0.983023	-2.62249	-1.64048
595	-1.25345	-0.694718	0.395296	1.26603	-0.685042	-2.44675
596	-1.90138	0.0666607	3.75272	2.34626	1.14932	-0.358995
597	-1.54028	-0.378068	0.54781	0.702252	1.09777	-2.44675
598	-1.41758	-0.369946	0.307415	0.470774	-0.486249	-1.78175
599	0.60395	-1.9648	-0.23949	-0.739223	-1.11628	-0.799077
600	-1.49395	0.509909	-0.204457	-1.00944	-0.314464	-0.887698
601	-0.444589	-0.720538	-1.92755	-2.16699	-2.65592	-2.44675
603	0.925436	-0.509259	0.104704	-0.499203	-1.56961	-0.245263
605	0.481706	-1.3055	-0.435179	-1.18542	-1.02369	-1.76173
606	-2.01805	1.26602	1.21855	0.0789536	1.87061	-2.44675
607	-0.494802	0.220369	0.164289	-0.141519	0.460692	-0.828474
608	-1.09197	-1.06475	-2.5324	-5.08376	-0.766513	-2.44675
609	0.16614	-0.671199	-0.701996	-1.95513	-2.98123	-1.91553
610	0.0680746	-0.43488	-0.0970675	-0.0241616	-1.60341	-1.9231
611	-1.02327	0.442821	1.19927	-1.32999	1.44719	-0.220909
612	-1.82243	0.216892	1.33566	-0.177849	1.09523	-0.600051
613	-3.67654	-0.784339	-0.0116393	-1.96245	1.32604	-0.401945
614	-0.717212	-1.32075	-0.233933	-0.203179	-0.697258	-2.13278
615	-0.295631	0.655981	-0.475966	-0.219483	0.269806	0.331382
616	0.0336104	0.589208	-0.0672536	-0.641332	-0.869405	-1.57652
617	1.26665	2.58384	0.789728	0.324865	0.865334	0.80449
618	0.474006	2.45736	-0.361676	-0.00208465	0.450104	0.0285215
619	0.0789128	1.97474	-0.313454	0.0939697	-0.00732115	-0.305391
620	-0.300706	-0.242981	-0.661775	-0.45892	-0.0119061	-2.44675
622	-0.0843999	0.366448	0.0489246	-0.820121	-0.384054	-0.947732
623	1.03204	2.21124	-0.146244	-0.196457	0.242821	-0.0935927
624	0.99516	-0.430173	-0.740995	-0.938771	-1.61614	-2.05478
625	0.899951	0.00380651	-1.4102	-2.21517	-2.34955	-1.38558
626	-1.03168	0.830193	-0.794733	-1.93196	-1.85194	-1.50624
627	-1.66187	-0.379189	1.32736	2.01892	0.752281	0.17415
628	-1.60691	-0.026795	-2.18429	-0.891209	0.0459167	-1.02919
630	1.15306	-0.050818	-0.908814	-0.681963	-2.19916	-2.02678
631	1.3947	0.0686358	0.551374	0.992218	-0.450981	-1.51381
632	0.822165	-1.42747	0.998616	1.28204	0.678539	0.215548
634	0.517742	0.785297	0.204456	0.757311	0.58202	0.832905
635	1.23393	-0.0835315	-0.22109	-0.954543	-1.47029	-1.93539
636	1.37653	-0.0136637	-0.19898	-0.0975387	-1.00563	-1.17467
637	1.40514	0.172906	-0.499113	0.0294718	-0.366082	-1.09944
638	-0.369865	-0.26868	0.209958	0.680936	0.972965	-0.662486
639	1.19996	0.767258	-1.16312	0.618924	-0.524671	-0.120809
640	1.42096	0.11746	0.189741	0.952067	-0.0155972	-0.734136
641	1.43829	0.0726561	0.00986614	0.58167	-0.511637	-1.2793
642	1.33549	0.166991	-0.358141	-0.740716	-1.2575	-1.67863
643	0.859475	-0.726066	-0.00998397	-1.12123	-1.46615	-1.93901
644	-1.37251	0.595288	1.3165	2.77211	1.7277	-0.774124
645	1.13902	-0.312279	-0.4728	-1.13799	-1.72543	-1.95132
646	1.12716	-0.244158	0.0944947	-0.815974	-1.8535	-2.01513
647	1.34362	-0.00865278	0.909121	-0.0317134	-0.845796	-1.07315
648	1.11448	0.360163	0.518561	1.55461	1.36533	0.400926
649	0.830017	0.801405	1.24194	1.45185	1.88607	1.13061
650	-1.61464	-0.151073	-1.91468	0.152521	-0.0598901	-0.923956
652	-1.45061	-0.592493	-0.489047	-1.10427	0.303973	-0.823529
653	-1.24463	-0.583029	-1.52923	-0.773263	0.0316311	-0.353256
654	-1.26712	-0.350331	-2.64601	-0.438155	-0.464358	-0.572998
655	-3.67654	-2.04139	2.02283	-6.90908	0.534479	-2.44675
657	-1.83723	-1.00677	1.9717	1.94155	0.657025	0.113146
658	-2.19212	-0.989665	1.64384	0.625324	1.33189	-0.189899
659	-1.055	0.827855	0.371106	-0.575283	0.0944168	1.03326
660	-1.8236	-0.0528892	0.0752237	-0.970519	-0.414245	-0.982296
661	-2.62284	-0.821595	3.3473	1.78858	2.23075	-2.44675
662	-0.361769	-0.0390406	2.28659	2.5356	2.38325	1.18508
665	-0.338361	0.630181	0.16808	0.812184	0.880409	1.18054
666	-1.14783	-0.370671	-0.365105	-0.441603	0.139361	-0.0470778
667	-1.13535	0.00264151	-0.151077	0.25524	1.50116	-0.0741066
668	-1.68525	-0.462111	-0.98021	-2.58702	-1.26061	-0.777522
671	-1.30385	-0.948298	0.216204	-1.54346	-0.693454	-0.875979
672	0.802243	0.103305	1.11112	1.90692	0.705105	1.16211
673	0.580086	0.136777	0.421706	1.81562	0.969587	1.35412
674	0.630661	-0.596401	-0.0656822	0.79376	0.510141	1.04683
675	0.908913	-1.02644	0.852184	0.927472	0.294234	1.31196
676	0.698568	0.233511	0.633121	1.49124	1.11923	1.46958
677	0.768687	-0.233944	0.435419	0.963341	0.136535	1.00771
678	0.936947	0.35698	0.313795	1.41598	0.838413	1.21539
679	0.173595	-0.12491	0.246729	1.48957	1.1908	1.87984
680	1.12735	0.636382	0.708213	1.43604	0.370176	0.678765
681	0.281395	0.274131	1.57108	1.90584	1.64403	1.9676
682	0.372513	0.322234	0.762017	1.79352	1.33313	1.84722
683	0.491312	0.100474	-0.318011	1.62468	0.720585	1.26289
685	0.876777	0.47331	0.65676	1.46491	0.451592	1.22131
686	0.929882	0.856912	0.83138	0.873663	-0.171566	0.787926
687	0.623002	0.0952327	0.780465	1.64069	0.668756	1.15289
688	0.521335	0.206836	0.686833	1.34364	0.764549	1.46473
689	0.496518	-0.0720202	0.28311	1.34787	0.596777	1.4873
690	0.361183	-0.25513	0.55821	1.69096	1.03619	1.89786
691	0.781291	0.194823	0.858373	1.97591	1.56591	1.46017
692	-1.87868	-0.73828	0.456114	-1.51151	0.976902	-1.2651
693	-0.361748	0.347774	-0.349063	-0.418357	0.754983	0.621088
694	-0.231568	0.252975	-1.28684	-0.720848	0.49358	0.789372
695	-0.731186	0.409436	0.893144	0.665726	0.997373	0.704386
696	-0.734394	0.09884	0.755391	0.971631	0.912405	-0.039219
697	-0.81875	-0.448872	-0.864064	-0.264505	0.745841	0.786949
698	-0.394295	-0.201719	-1.26778	-1.02781	0.528556	0.757547
699	-0.269046	-0.665076	-1.05984	-0.78666	-0.072357	0.489611
700	0.0210342	-0.375626	-1.30563	-0.39558	-0.334607	0.463394
701	0.801139	0.85195	-0.135792	0.0764566	-0.259039	0.709529
702	-0.390564	-1.06971	-1.16194	-0.2291	0.339099	0.875363
703	-0.348551	0.180547	-0.120123	0.712251	0.753288	0.934398
705	1.04975	1.62581	-0.520372	0.468814	-0.161259	0.772034
706	-0.311865	0.37915	-2.28836	-0.919715	-0.810645	0.60606
707	1.09764	0.137432	-0.0947826	0.286142	0.329221	0.71121
708	-0.783886	0.218593	-1.36967	-0.515018	-0.289264	-0.219045
709	0.113366	0.254379	-1.15361	-1.24573	-0.486807	0.219196
710	0.67569	0.541188	-0.585683	-0.423205	-0.325219	0.247984
711	-0.575741	-0.275889	-0.451868	-0.302763	0.18644	0.627677
712	-0.825287	-0.384188	-0.621825	-0.0322255	0.673674	0.541272
713	-1.26165	0.00661594	0.615988	-1.63715	0.699943	-0.0537129
714	0.658181	-0.609298	-0.554472	-1.22282	-1.49464	-2.01425
715	1.56904	-0.757268	0.0311192	-0.160397	-1.40582	-2.11133
716	-0.651532	-0.00957207	-0.210204	0.378947	-0.200123	-1.41125
718	-0.349386	-0.437131	-1.92384	-0.0502299	0.0110313	-0.687093
719	-0.0197821	-0.326512	1.35759	-0.421232	-1.50244	-1.59402
720	0.878545	0.191032	-0.0233022	-1.27504	-0.727472	-1.4369
722	-1.64736	-0.568537	0.981761	-0.303826	0.371417	-1.39082
723	1.45669	0.671439	0.499453	0.0942041	-1.02691	-1.4381
724	1.03077	-0.365432	0.0591295	-1.17959	-1.97733	-1.17675
725	0.529846	-0.487873	-0.27827	-1.67964	-1.36942	-2.02279
727	-0.665151	0.214288	-0.579223	-1.87985	-0.50154	-2.44675
728	-1.86549	-0.604274	0.0357377	-1.16043	2.51275	-1.15997
729	0.72896	-0.807256	-0.866289	-0.909062	-1.63165	-1.79583
730	1.39127	-0.970013	-0.0462655	-0.787472	-2.21613	-2.22427
731	1.42742	-0.646333	-0.41111	0.0199553	-1.81249	-1.53934
732	-2.68301	0.277955	0.667629	-0.391732	0.168074	-0.613033
733	-0.921461	-0.067416	1.25291	-0.545264	1.24693	-1.93947
734	-1.25522	-0.623475	1.84321	1.21903	0.423275	-2.44675
735	-0.0705901	0.846411	1.23247	-0.0611069	-0.061808	0.228094
736	-1.7885	0.56757	0.492909	-0.475397	-0.675716	-0.893002
737	-1.9086	-0.459688	-1.14655	-0.731076	-1.00896	-0.855907
738	-2.22931	-0.237769	-0.685805	-1.22405	0.5751	-1.17384
739	-2.57169	0.474677	2.04417	0.0690385	0.00945537	-0.280366
741	-1.85012	-0.00765707	1.25117	0.240891	-0.0853348	-0.451133
742	-1.81579	0.151971	1.98913	0.224552	0.941205	-0.343918
743	-1.4983	0.109757	1.85342	-0.363563	-0.106243	-0.413363
744	-1.69323	-0.778005	5.05222	2.2769	3.21161	0.47177
745	-1.93525	-0.333303	0.929491	0.803786	0.245224	-0.227791
746	-1.51917	-0.210601	1.52764	0.599411	1.25141	-1.0586
747	-2.19216	-0.788643	1.73686	-0.762253	-0.830241	-1.0388
748	-1.99283	-0.357689	0.202227	0.172757	-0.0241809	-2.44675
749	-1.84552	0.154868	0.459327	1.01103	1.42974	0.00767874
752	-1.48594	0.84942	-1.42522	-0.666656	-0.857951	-1.4548
753	-2.09037	0.469833	1.81767	0.402129	1.0003	-0.57454
754	-1.72198	-0.162034	0.112071	0.850202	0.69437	-0.216055
755	-0.924861	-1.10758	9.18874	5.05113	3.94435	-0.435732
756	-0.973027	-0.0497575	1.44219	0.0993761	1.13427	-0.774947
757	0.0107399	-0.193756	0.067339	-0.270166	-0.701265	-1.00909
758	-1.95905	0.481556	-0.293558	-1.22702	-0.680378	-0.475654
759	-1.19972	0.203376	-3.05241	0.416614	0.331321	-0.730786
760	-0.308628	0.570576	1.66953	0.671825	-0.455703	-0.416877
761	-2.42944	0.00239805	-0.545071	0.0202564	0.320649	-0.748686
762	-0.825267	0.392521	-0.0831051	-1.5296	0.0795167	-0.635815
763	0.58786	0.00175084	-0.58992	-0.880836	-1.01158	-0.273443
764	-0.70392	0.309381	1.185	1.23557	1.42556	-0.414537
766	0.848722	-0.27963	-1.20763	-1.61324	-1.42247	-0.323524
768	-1.98029	-0.110418	-2.42429	-1.4555	-0.12674	-0.646169
769	-1.15937	0.0787913	1.86865	0.254271	0.781737	-0.679836
770	0.219689	0.898643	0.472145	0.709038	0.998778	0.12091
772	-0.673156	-0.136094	-0.00895206	-0.780385	-0.297753	-0.925186
773	0.282209	-0.22854	-0.598956	-0.976134	-1.08732	-0.0341192
774	-1.47524	-0.319612	1.504	0.77427	1.37825	-1.14245
775	-1.12889	0.0770476	1.18053	-0.170261	-0.0300147	-2.44675
777	1.67451	1.67097	-1.00385	0.0468889	-1.06632	-0.381773
778	1.43342	1.04714	-0.605909	-0.847728	-0.885045	-0.300318
779	-0.912619	0.46411	-0.179871	0.747437	0.0344229	-0.422262
780	-1.01547	0.719294	1.53137	-0.440556	-1.60425	-0.975412
781	0.297109	1.67436	0.242304	-0.42136	-0.161163	0.496712
782	0.157556	1.21853	0.567382	-0.0723856	-0.816113	-2.36944
783	-0.153476	1.94194	-1.73182	-1.71333	-1.01744	0.133397
785	1.48154	2.84584	-0.0465549	-0.165436	-0.433056	-0.301817
786	0.971483	2.2679	1.95662	2.38223	1.21226	1.08962
787	0.858502	1.48969	-1.03638	-1.71146	-1.30203	-0.161052
788	1.33006	2.28215	0.840915	0.792563	0.179834	0.811563
789	-1.55012	0.502486	-0.361698	-2.98156	0.422753	-0.942803
790	-0.372939	1.192	-2.00334	-1.45458	-1.27568	-0.37873
791	1.55835	2.86716	-0.232762	-0.0352504	-0.471181	0.493726
792	1.38038	2.17386	-0.878974	-0.766095	-0.867727	-0.220951
793	1.63018	2.25135	0.387631	-0.112287	-0.881786	-0.122548
794	1.39105	0.356473	0.238113	0.465807	-0.729008	-0.129606
795	-2.10222	0.741707	-3.28084	-2.11823	0.167881	-1.3207
796	1.29486	2.72502	0.262062	-0.0553076	-0.565689	0.497102

## Sheet: 2b
num	fc_lb1	fc_rif	fc_bcmhigh	fc_fulow
10	-1.97352	-1.95536	-0.3327	0.00442868
11	-2.08038	-0.98536	-0.360058	0.14832
12	0.54293	-0.094858	0.0217132	0.220891
13	-2.56265	-0.0109148	-0.0231155	0.591121
14	-1.97316	-2.88714	0.081005	0.878184
15	-0.0833662	-2.17946	0.0248993	-0.371785
16	0.862725	1.17241	0.193245	-0.107326
17	-0.983213	-2.16374	-0.203137	-0.308185
18	-1.64867	-2.65648	-0.0637973	0.165217
19	-2.98376	-1.67291	-0.0780299	0.657592
20	-0.144964	-2.11948	-0.0909732	-0.20127
21	-2.01582	-1.85755	-0.235948	0.451171
22	-1.63909	-0.816547	-0.00676074	-0.0473321
23	0.936793	-2.13367	0.0924336	-0.231971
24	0.211426	-1.6667	0.0300972	-0.0679428
25	-0.141302	-2.64702	-0.0636119	-0.145351
26	0.554696	1.2602	0.15748	-0.645693
27	0.353911	-1.97587	-0.110613	-0.658416
28	-3.05125	-1.94285	0.137188	0.464801
29	-5.10272	-0.972604	0.170195	0.655382
30	-0.563227	-1.24978	0.0987263	0.284524
31	-3.29565	-0.518822	-0.0856282	0.359325
32	-0.608923	-1.31096	0.0738905	0.0247248
33	-1.43418	-0.16	-0.0169946	0.473347
34	-1.88176	-0.380341	-0.0585732	0.50167
35	-0.0732027	-2.22749	-0.242764	-0.075074
36	-0.708171	-2.12629	-0.158374	0.0750442
37	-0.686116	-1.22805	-0.0576848	0.29702
63	-3.24623	-1.89607	-0.23033	-0.237214
64	-2.16731	-0.71717	-0.325704	-0.0962459
65	0.714528	-1.22433	0.0859936	-0.11613
66	-4.96487	-1.82571	-0.231663	0.440809
67	0.0499617	-1.16089	0.595534	0.584557
68	-1.77297	-1.14729	-0.152119	0.229033
69	-1.66744	-1.59412	-0.231215	-0.176702
70	-5.28183	-1.28388	0.0203128	0.330126
71	-3.36604	-1.20833	-0.273389	0.0241636
72	-0.306804	0.844858	-0.253984	-0.234305
