# Supplementary material for: High-resolution landscape of an antibiotic binding site
Source: Nature. 2023 Aug 30;622(7981):180–7. doi: 10.1038/s41586-023-06495-6 (PMC10550828; doi:10.1038/s41586-023-06495-6)
Supplement: Supplementary file 6 — Source Data Fig. 3 [file 41586_2023_6495_MOESM6_ESM.xlsx]

## Sheet: 3a
num_x	_	H	R	K	A	G	I	L	P	V	F	W	Y	D	E	S	T	C	M	N	Q
10	-0.873597	-2.03535	-1.57392	-2.04899	-2.19648	-0.966553	-1.08684	-1.62857	-2.6247	-2.26213	-1.36613	-1.4049	-1.50264	-3.19088	-2.28698	-1.54047	-2.33324	-2.12285	-1.76931	-3.21092
11	-1.983	-1.01169	-0.456917	-0.292478	-0.579286	-0.0633815	-1.19071		0.191415	-2.29121	-2.21844	-1.53455	-1.71714	-0.361326	-0.696316	-0.323728	-0.546546	-1.6034	-2.40109	-0.933746	-0.691301
12	-1.11101	1.11536	0.679912	1.31694	-1.68476	-0.128715	-1.01441	0.0753155	0.120445	-1.71384	0.772297	0.674557	0.265307	-0.646949	0.267519		-0.43083	-1.51347	-0.155954	-0.0503245	0.249308
13	-2.1345	-0.614258	0.942811	0.112754	0.108348	0.472611	0.564206	0.238997	-0.595438	-0.0818182	-0.109909	-0.459417	0.187399	-0.520935	-0.68478	-0.284751	-0.176145	0.302849	0.230505	0.159588
14	-1.68381	-3.16922	-1.74375	-2.94146	-2.41465	-1.40184	-4.04236	-4.29071	0.0760083	-3.5992		-3.2673	-2.34465	-3.7138	-4.14874	-2.52642	-3.34992	-2.77108	-3.34861	-2.64266	-3.21528
15	-2.13874	-2.24594	-1.19564	-1.88746	-2.66892	-2.31106	-2.17186	-2.06106	0.161729	-2.05007	-2.37228	-2.35555	-2.35398	-2.32944	-2.86759	-2.87012	-2.51733	-2.52181		-2.19041	-2.60103
16	-0.964847	-1.19857	0.755218	0.155025	0.478107	1.69716	2.4002	1.69352	-0.776575	2.48891	2.16217	1.32165	1.92066		0.0914726	-0.222278	0.483656	1.63973	2.54176	2.45087	2.19313
17	-1.99886	-2.03284	-1.88072	-1.78014	-2.48191	-2.67757	-1.48724	-2.34399	-0.832081	-1.96628	-2.30852	-2.1896	-2.2737	-2.2514	-2.75866	-2.95963	-2.21023	-1.72297	-2.67328	-2.28027
18	-1.65647	-2.79357	-2.29434	-2.86876	-2.90667	-3.23707	-3.00053	-3.0584	-2.36726	-3.35487	-2.10666	-2.49098	-1.65447	-0.914533	-1.73237	-3.16402	-3.17012	-2.55637	-3.37826		-3.42385
19	-3.51452	-0.677105	-1.7823	-2.43005	0.673986	-1.18672	-2.24694	-1.46722	-2.72068	-0.824792	-2.52549	-2.44969	-2.04482	-0.604784	-1.44044	-2.82806	-2.12951	-2.31233	0.0298426		-2.81819
20	-1.08429	-0.639215	-2.42611	-1.62629	-2.50526	-2.40541	-2.12167	-2.2607		-2.43034	-1.92976	-1.30347	-2.55861	-2.89007	-1.62343	-2.49325	-2.72647	-2.92579	-1.9202	-0.852345	-2.63165
21	-2.32216	-0.754123	-2.87281	-1.49474	-2.32219	-1.26298	-2.4872		-1.93425	-2.90887	-2.4083	-0.794798	-4.63563	-2.26256	-0.67533	-0.785618	-0.490754	-2.68868	-3.27495	-1.00561	-0.234146
22	-1.59205	0.332881	-2.14892	0.775578	-2.60485	-2.84244	0.73013	0.51716	-1.10781	0.291208	0.835602	-3.18769	-0.945455	-0.943632	-1.12983		-1.62625	-2.30559	0.125131	-0.492481	0.212863
23	-1.96793	-1.17223	-2.7422	-1.92443	-1.48044	-2.838	-4.63563	-1.64358	-1.63018	-1.9835	-2.06058	-1.85185	-2.11594	-2.29686		-1.3033	-2.14946	-1.7067	-2.29397	-2.62477	-2.08612
24	-1.64624	-1.78697	-1.99663	-2.00094	-2.18308	-1.34846		-1.84034	-2.58659	-2.78309	-1.17171	-1.10553	0.542399	-1.43963	-0.559247	-1.67694	-1.86735	-2.42466	-2.29912	-1.93367	-1.20578
25	-3.53348	0.0548855	1.34968	-4.35686	-2.78857	-2.6638	-2.11467	-4.31371	-1.4758	-2.79465	-3.39966	-0.440571	-2.95192	-4.35954	-3.70885	-3.29425		-4.0678	-2.68081	-3.52472	-2.76168
26	-1.16433		-1.87267	2.35764	2.08909	2.00827	1.68559	2.35929	-0.926352	2.19405	0.435206	2.52932	2.10472	-0.621991	0.10559	1.68706	2.52103	0.93901	0.83369	2.32761	1.18769
27	-2.29685	-1.62921	-2.0799		-1.78726	-2.4088	-2.47884	-2.26686	1.37562	-2.14519	-2.90927	-2.21707	-2.66516	-1.11394	-1.94104	-2.02359	-1.64134	-2.07024	-2.51205	-2.33002	-2.6973
28	-2.10046	-1.70638		-2.16355	-1.61761	-1.44953	-3.13257	-2.49568	-1.95945	-2.82198	-1.77759	-1.42392	-1.19336	-1.71868	-0.665318	-1.56564	-1.93917	-2.6	-2.50962	-2.20978	-1.96437
29	-2.00743	-1.3628		2.60064	-1.42202	-1.42058	-1.4142	-1.45403	-1.01809	-1.02276	-2.05291	-1.6359	-2.04427	-1.51214	-1.12733	-1.11903	-1.14493	-1.2634	-1.17702	-1.02591	2.13721
30	-2.38204	-1.10272	-1.64478	-0.500478	-1.49722	-0.669379		-2.5603	-1.84529	-2.02867	-1.1451	-0.0687629	0.295649	-1.03811	-0.643898	-1.42644	-1.6911	-1.73719	-1.5064	-0.842901	-2.09276
31	-0.837311	0.102456	1.65965	1.51111	-1.47196	0.55529	-0.275146	-0.838422	-3.02724	-0.530703	-1.00974	-0.239111	-0.344376	-1.46013	-1.50586		-2.33238	0.288906	-0.448186	0.157264	-0.649041
32	-2.61099	-1.34821	-0.860816	-0.952208		-2.25902	0.153648	-1.01872	1.05627	-0.757538	-0.482929	-0.919098	-0.981405	-1.14807	-1.39486	-2.78775	-2.50586	-2.24514	-1.99329	-2.10938	-2.3539
33	-1.74451	-1.68862	0.23824	0.84153	0.660849	0.705361	-1.9028		-1.20862	-0.100336	-0.955203	0.203468	-0.287055	-0.928032	-0.341554	0.189923	0.75611	0.977382	-1.39963	0.706808	0.49218
34	-2.33435	-0.7357	0.726821	-0.300602	-1.33466		0.407585	-0.200063	0.349782	-0.131403	-0.298464	0.131875	-0.244967	-1.17384	-0.975232	-0.953146	0.0887681	-0.904982	-0.0961871	-0.858236	-0.723828
35	-2.35533	-2.40382	-1.80961	-2.12098	-2.35295	-2.32611	-1.81495	-2.1033		-1.98273	-2.35218	-2.1534	-2.16994	-2.32036	-3.08227	-2.19088	-2.04777	-2.13101	-2.05194	-2.40572	-2.5024
36	-1.14908	-2.56862	-2.13663	-2.01914	-2.40974		-1.46494	-2.54676	-0.752608	-1.79281	-1.69803	-1.43968	-1.74271	-2.5219	-2.44281	-2.40683	-2.00229	-2.56882	-2.51338	-2.78834	-2.58341
37	-2.14319	-1.09235	-0.0989368	-0.230728	-1.91142		-1.33215	-1.10605	0.0291918	-1.38201	-1.38716	-0.584721	-1.15564	-1.38665	-1.11682	-1.69848	-1.38224	-1.84234	-1.47687	-2.07936	-2.09812
63	-2.68961	-3.03704	-1.88206	-1.18988	-3.87274	-2.01483	-2.19912	-1.77938	-0.602333	-3.00874	-1.53632	0.399919	-0.98613	0.425305	-1.71114	-1.95328		-3.19294	-1.76862	-3.88266	-2.23334
64	-3.80403	-0.408709	1.65285	2.14675	-2.16794	-3.02894	-0.497219	1.97909		-0.177784	-2.31791	-1.78087	-1.31376	-0.691261	-0.990739	-1.84845	-1.27319	-1.85469	1.33936	-1.60032	-0.792496
65	-1.47849	-1.29635	-0.48916	-1.63438	-1.3456	-1.38896	-1.04904	-0.261206	-1.05688	-1.28971	-0.237295	-0.800827	-0.215943	-3.17041		-1.69218	-1.60188	-1.18726	-1.12254	-1.18193	-2.24067
66	-2.53525	-2.61275	-0.442907	-0.180883	-1.63483		-2.59008	-1.34835	-2.73838	-1.89079	-3.98418	-0.722309	-2.30041	-2.05107	-1.74262	-1.76958	-1.27474	-2.06361	-2.3673	-1.32999	-1.64366
67	-2.25686	-0.805046	-0.142366	-0.434688	-1.1413	-1.58834	-1.44381	-0.914866		-1.3737	-0.96871	-1.61642	-1.01999	-2.06879	-2.63883	-1.152	-1.00407	-1.09693	-0.851103	-1.14506	-0.650846
68	-1.26947	-2.15982	-1.09607	-0.148943	-0.817249	-1.54562	-1.77615	-2.69618	0.876833	-0.560871	-1.87324	-1.64394	-1.78749	-0.735514	-1.14722	-0.988485	-0.941049	-0.942909	-1.03892		-0.77566
69	-2.10468	-1.02502	-2.07923	-2.03186	-2.08589	-1.71104		-0.388219	-0.734487	-2.13498	-1.85767	-0.909798	-1.3676	-1.29093	-0.795422	-2.34829	-2.56403	-2.28203	-1.76263	-1.92493	-0.99419
70	-2.74637	-1.28839	-1.07295	-1.13275	-0.156285		-1.07679	-2.30952	-2.32362	-0.152296	-0.649034	-0.655456	-1.49302	-1.88757	-1.59341	-0.561822	-2.48509	-0.5259	-1.72005	-1.5574	-1.75237
71	-1.91888	-0.757935	-0.0870503	-0.868141	-1.34419	-1.27506	-1.27592		-1.4246	-1.58118	-0.521917	-1.7019	-1.17611	-0.639916	-1.00865	-1.75363	-1.45864	-1.53507	-1.6489	-1.72558	-1.1738
72	-0.552425	1.29588	2.52229	2.49404	0.936699	0.336977		1.72796	-0.612173	-0.805719	0.941199	-0.295075	2.33388	-0.663041	-0.324784	1.6033	1.70601	0.109789	0.696413	1.74684	0.301812

## Sheet: 3b
Label	fc_rif	p_rif
10A	-2.19648	6.45296e-06
10C	-2.12285	3.52381e-06
10D	-3.19088	0.000182652
10E	-2.28698	7.70006e-05
10F	-1.36613	0.0402284
10G	-0.966553	8.16072e-05
10H	-2.03535	6.54975e-06
10I	-1.08684	0.0166503
10K	-2.04899	0.000190808
10L	-1.62857	0.00473533
10M	-1.76931	9.25882e-05
10N	-3.21092	9.99946e-08
10P	-2.6247	3.94717e-07
10Q
10R	-1.57392	4.3976e-05
10S	-1.54047	0.0889129
10T	-2.33324	1.22279e-05
10V	-2.26213	6.40776e-05
10W	-1.4049	0.000119243
10Y	-1.50264	3.92221e-05
10_	-0.873597	0.00123299
11A	-0.579286	0.000159131
11C	-1.6034	0.000112402
11D	-0.361326	0.0829158
11E	-0.696316	0.000304784
11F	-2.21844	0.00251187
11G	-0.0633815	0.231367
11H	-1.01169	0.000199673
11I	-1.19071	0.000117326
11K	-0.292478	0.0534708
11L
11M	-2.40109	1.02702e-06
11N	-0.933746	1.56678e-05
11P	0.191415	0.0292047
11Q	-0.691301	0.0009903
11R	-0.456917	0.098914
11S	-0.323728	0.0162139
11T	-0.546546	0.0012153
11V	-2.29121	9.26161e-07
11W	-1.53455	0.000331683
11Y	-1.71714	6.50266e-05
11_	-1.983	0.00237747
12A	-1.68476	7.84748e-07
12C	-1.51347	2.54682e-07
12D	-0.646949	0.000312122
12E	0.267519	0.00891483
12F	0.772297	7.41508e-06
12G	-0.128715	0.0773325
12H	1.11536	3.46035e-06
12I	-1.01441	2.25495e-05
12K	1.31694	7.59087e-07
12L	0.0753155	0.0569933
12M	-0.155954	0.00666398
12N	-0.0503245	0.0991357
12P	0.120445	0.0162006
12Q	0.249308	4.32833e-05
12R	0.679912	9.05423e-06
12S
12T	-0.43083	4.61442e-05
12V	-1.71384	8.42343e-06
12W	0.674557	1.81201e-06
12Y	0.265307	0.00162606
12_	-1.11101	0.0971419
13A	0.108348	0.478752
13C	0.302849	0.0280747
13D	-0.520935	7.03704e-05
13E	-0.68478	0.0145918
13F	-0.109909	0.349129
13G	0.472611	0.000107258
13H	-0.614258	9.44353e-05
13I	0.564206	0.00016909
13K	0.112754	0.232955
13L	0.238997	0.00367476
13M	0.230505	0.0320079
13N	0.159588	0.233497
13P	-0.595438	0.000696981
13Q
13R	0.942811	4.36216e-05
13S	-0.284751	0.0494545
13T	-0.176145	0.0252561
13V	-0.0818182	0.399809
13W	-0.459417	0.0218469
13Y	0.187399	0.0328178
13_	-2.1345	0.000963868
14A	-2.41465	3.51835e-05
14C	-2.77108	6.58272e-06
14D	-3.7138	6.06243e-06
14E	-4.14874	4.29345e-07
14F
14G	-1.40184	0.000883415
14H	-3.16922	2.03924e-06
14I	-4.04236	4.84938e-07
14K	-2.94146	6.0941e-05
14L	-4.29071	1.17814e-07
14M	-3.34861	1.03762e-06
14N	-2.64266	7.22108e-06
14P	0.0760083	0.0956536
14Q	-3.21528	7.19948e-06
14R	-1.74375	1.17737e-05
14S	-2.52642	8.81591e-05
14T	-3.34992	0.000101748
14V	-3.5992	2.5132e-06
14W	-3.2673	6.10574e-05
14Y	-2.34465	5.28185e-06
14_	-1.68381	0.0225928
15A	-2.66892	1.57027e-07
15C	-2.52181	1.24871e-05
15D	-2.32944	4.83545e-06
15E	-2.86759	9.13842e-05
15F	-2.37228	1.87303e-06
15G	-2.31106	6.89489e-07
15H	-2.24594	1.34885e-05
15I	-2.17186	1.68057e-06
15K	-1.88746	3.29411e-06
15L	-2.06106	7.02239e-05
15M
15N	-2.19041	1.26776e-06
15P	0.161729	0.0975825
15Q	-2.60103	5.13806e-05
15R	-1.19564	2.39608e-06
15S	-2.87012	2.85463e-06
15T	-2.51733	2.31944e-05
15V	-2.05007	8.13876e-06
15W	-2.35555	5.96196e-07
15Y	-2.35398	3.01679e-06
15_	-2.13874	0.0307571
16A	0.478107	7.38249e-06
16C	1.63973	1.84527e-07
16D
16E	0.0914726	0.00411588
16F	2.16217	6.90864e-08
16G	1.69716	3.72638e-07
16H	-1.19857	2.76726e-05
16I	2.4002	7.59594e-06
16K	0.155025	0.108128
16L	1.69352	6.59936e-06
16M	2.54176	6.50555e-06
16N	2.45087	1.35091e-07
16P	-0.776575	1.79359e-05
16Q	2.19313	2.41665e-06
16R	0.755218	0.00181346
16S	-0.222278	0.0103448
16T	0.483656	0.594367
16V	2.48891	2.7504e-06
16W	1.32165	0.000142404
16Y	1.92066	4.89171e-07
16_	-0.964847	0.0817001
17A	-2.48191	4.83648e-06
17C	-1.72297	0.00238526
17D	-2.2514	0.000148384
17E	-2.75866	1.41389e-06
17F	-2.30852	1.78128e-05
17G	-2.67757	2.74821e-07
17H	-2.03284	2.83808e-06
17I	-1.48724	2.76903e-06
17K	-1.78014	2.40909e-05
17L	-2.34399	4.71378e-06
17M	-2.67328	1.53065e-05
17N	-2.28027	1.91823e-06
17P	-0.832081	0.000209131
17Q
17R	-1.88072	0.000151029
17S	-2.95963	2.69717e-07
17T	-2.21023	0.000148023
17V	-1.96628	3.81448e-05
17W	-2.1896	5.63728e-06
17Y	-2.2737	1.09862e-05
17_	-1.99886	0.00716426
18A	-2.90667	7.19595e-06
18C	-2.55637	4.54533e-07
18D	-0.914533	0.00137919
18E	-1.73237	5.32108e-05
18F	-2.10666	0.00139312
18G	-3.23707	0.000979968
18H	-2.79357	9.03886e-07
18I	-3.00053	4.36372e-05
18K	-2.86876	1.02164e-06
18L	-3.0584	2.64933e-06
18M	-3.37826	4.47576e-05
18N
18P	-2.36726	4.12701e-06
18Q	-3.42385	5.04787e-07
18R	-2.29434	6.5739e-05
18S	-3.16402	1.0738e-06
18T	-3.17012	4.13768e-05
18V	-3.35487	2.2897e-06
18W	-2.49098	0.00113557
18Y	-1.65447	0.000128331
18_	-1.65647	0.0161308
19A	0.673986	0.00200622
19C	-2.31233	1.17292e-05
19D	-0.604784	0.0137003
19E	-1.44044	0.0130567
19F	-2.52549	0.0759217
19G	-1.18672	0.00073521
19H	-0.677105	0.0623634
19I	-2.24694	0.0959927
19K	-2.43005	8.18985e-06
19L	-1.46722	0.00658141
19M	0.0298426	0.698626
19N
19P	-2.72068	0.227712
19Q	-2.81819	0.00017342
19R	-1.7823	0.293076
19S	-2.82806	0.00277703
19T	-2.12951	0.0107532
19V	-0.824792	0.0175523
19W	-2.44969	0.0871107
19Y	-2.04482	0.0260804
19_	-3.51452	0.09614
20A	-2.50526	1.57593e-05
20C	-2.92579	0.000155049
20D	-2.89007	0.00136149
20E	-1.62343	0.00546313
20F	-1.92976	0.000203175
20G	-2.40541	2.43523e-05
20H	-0.639215	0.000250289
20I	-2.12167	0.000273026
20K	-1.62629	0.00303822
20L	-2.2607	1.76568e-05
20M	-1.9202	3.06451e-05
20N	-0.852345	0.000307447
20P
20Q	-2.63165	6.37637e-05
20R	-2.42611	0.00195079
20S	-2.49325	1.83288e-05
20T	-2.72647	1.37634e-06
20V	-2.43034	1.07597e-05
20W	-1.30347	0.00264643
20Y	-2.55861	0.00118644
20_	-1.08429	0.626791
21A	-2.32219	9.0937e-05
21C	-2.68868	0.00034166
21D	-2.26256	0.00515924
21E	-0.67533	0.00100414
21F	-2.4083	0.469774
21G	-1.26298	0.0232681
21H	-0.754123	0.000500304
21I	-2.4872	1.55166e-05
21K	-1.49474	0.000410164
21L
21M	-3.27495	9.49774e-07
21N	-1.00561	0.0327772
21P	-1.93425	0.0765402
21Q	-0.234146	0.106776
21R	-2.87281	0.0273351
21S	-0.785618	0.000619383
21T	-0.490754	0.00631082
21V	-2.90887	2.26064e-07
21W	-0.794798	0.000956248
21Y	-4.63563	0.000576014
21_	-2.32216	0.476602
22A	-2.60485	0.000144847
22C	-2.30559	0.00381515
22D	-0.943632	0.00422149
22E	-1.12983	0.0010362
22F	0.835602	0.00151157
22G	-2.84244	0.00235193
22H	0.332881	0.0107702
22I	0.73013	0.00747331
22K	0.775578	0.000121747
22L	0.51716	0.00250278
22M	0.125131	0.503956
22N	-0.492481	0.0264965
22P	-1.10781	0.00022975
22Q	0.212863	0.14295
22R	-2.14892	0.000100839
22S
22T	-1.62625	0.000293358
22V	0.291208	0.0239745
22W	-3.18769	3.06413e-05
22Y	-0.945455	0.0101059
22_	-1.59205	0.00709829
23A	-1.48044	9.83116e-06
23C	-1.7067	0.000152026
23D	-2.29686	5.95616e-06
23E
23F	-2.06058	2.07502e-07
23G	-2.838	1.44373e-05
23H	-1.17223	3.49027e-05
23I	-4.63563	0.373901
23K	-1.92443	2.58523e-05
23L	-1.64358	3.04308e-05
23M	-2.29397	1.80666e-06
23N	-2.62477	0.000545891
23P	-1.63018	2.38343e-06
23Q	-2.08612	4.89034e-05
23R	-2.7422	1.67245e-05
23S	-1.3033	1.78662e-05
23T	-2.14946	1.26145e-05
23V	-1.9835	1.04358e-05
23W	-1.85185	9.35266e-07
23Y	-2.11594	1.10763e-06
23_	-1.96793	0.000212502
24A	-2.18308	7.69027e-07
24C	-2.42466	2.02057e-06
24D	-1.43963	0.142865
24E	-0.559247	0.015188
24F	-1.17171	3.27843e-05
24G	-1.34846	0.00226986
24H	-1.78697	4.44964e-05
24I
24K	-2.00094	0.00067828
24L	-1.84034	2.54431e-05
24M	-2.29912	4.81899e-05
24N	-1.93367	2.67802e-05
24P	-2.58659	0.0154441
24Q	-1.20578	0.000118683
24R	-1.99663	0.101407
24S	-1.67694	0.000130196
24T	-1.86735	0.000100836
24V	-2.78309	1.3978e-05
24W	-1.10553	0.000207084
24Y	0.542399	0.00145351
24_	-1.64624	0.286907
25A	-2.78857	0.0220454
25C	-4.0678	1.05341e-06
25D	-4.35954	0.00021633
25E	-3.70885	0.000394367
25F	-3.39966	8.93287e-06
25G	-2.6638	1.86454e-05
25H	0.0548855	0.607159
25I	-2.11467	0.000450746
25K	-4.35686	1.84757e-05
25L	-4.31371	2.82735e-05
25M	-2.68081	4.96716e-06
25N	-3.52472	1.38235e-06
25P	-1.4758	0.0296239
25Q	-2.76168	7.69294e-06
25R	1.34968	9.28075e-07
25S	-3.29425	2.26188e-05
25T
25V	-2.79465	9.6941e-06
25W	-0.440571	0.0030882
25Y	-2.95192	2.9832e-05
25_	-3.53348	0.147601
26A	2.08909	3.39555e-06
26C	0.93901	0.000443796
26D	-0.621991	0.0341642
26E	0.10559	0.130185
26F	0.435206	0.189714
26G	2.00827	3.72853e-05
26H
26I	1.68559	3.02082e-05
26K	2.35764	6.93718e-07
26L	2.35929	2.44607e-07
26M	0.83369	4.69998e-05
26N	2.32761	4.34554e-07
26P	-0.926352	0.000257057
26Q	1.18769	2.37293e-08
26R	-1.87267	0.00782646
26S	1.68706	4.88997e-05
26T	2.52103	1.31225e-08
26V	2.19405	1.85502e-07
26W	2.52932	1.23618e-07
26Y	2.10472	2.50874e-07
26_	-1.16433	0.000634363
27A	-1.78726	0.0016768
27C	-2.07024	3.48809e-05
27D	-1.11394	0.000125388
27E	-1.94104	7.11377e-06
27F	-2.90927	7.91855e-06
27G	-2.4088	0.00044474
27H	-1.62921	1.12728e-05
27I	-2.47884	0.000223412
27K
27L	-2.26686	1.67624e-05
27M	-2.51205	0.000125206
27N	-2.33002	6.26459e-07
27P	1.37562	2.62662e-05
27Q	-2.6973	2.06452e-05
27R	-2.0799	0.000334208
27S	-2.02359	1.03028e-05
27T	-1.64134	8.38363e-05
27V	-2.14519	9.44466e-06
27W	-2.21707	4.00783e-06
27Y	-2.66516	4.56578e-06
27_	-2.29685	0.00319849
28A	-1.61761	0.000331203
28C	-2.6	0.00263562
28D	-1.71868	0.000330305
28E	-0.665318	0.00165138
28F	-1.77759	2.56921e-05
28G	-1.44953	0.000506265
28H	-1.70638	9.45118e-05
28I	-3.13257	1.41025e-05
28K	-2.16355	0.00038319
28L	-2.49568	0.000226421
28M	-2.50962	0.00020834
28N	-2.20978	7.99689e-05
28P	-1.95945	0.00026467
28Q	-1.96437	0.000162644
28R
28S	-1.56564	0.000125251
28T	-1.93917	0.000188693
28V	-2.82198	5.11906e-05
28W	-1.42392	0.0017034
28Y	-1.19336	3.81315e-05
28_	-2.10046	0.000974518
29A	-1.42202	0.000116352
29C	-1.2634	0.0394355
29D	-1.51214	0.024109
29E	-1.12733	0.00250688
29F	-2.05291	0.000182468
29G	-1.42058	0.00264418
29H	-1.3628	0.0272541
29I	-1.4142	5.49854e-05
29K	2.60064	7.65472e-06
29L	-1.45403	0.000290835
29M	-1.17702	0.0220693
29N	-1.02591	0.0102292
29P	-1.01809	0.00576888
29Q	2.13721	0.000112496
29R
29S	-1.11903	0.0272445
29T	-1.14493	0.0367314
29V	-1.02276	0.0336563
29W	-1.6359	0.0013701
29Y	-2.04427	0.000198776
29_	-2.00743	0.0138833
30A	-1.49722	1.35742e-05
30C	-1.73719	3.37409e-06
30D	-1.03811	0.0057965
30E	-0.643898	0.000507455
30F	-1.1451	4.39673e-05
30G	-0.669379	9.08555e-06
30H	-1.10272	3.86335e-05
30I
30K	-0.500478	0.00463628
30L	-2.5603	1.93598e-05
30M	-1.5064	2.46131e-06
30N	-0.842901	2.54329e-05
30P	-1.84529	1.47767e-05
30Q	-2.09276	6.68917e-06
30R	-1.64478	6.8797e-05
30S	-1.42644	2.49997e-06
30T	-1.6911	1.43925e-06
30V	-2.02867	9.32403e-07
30W	-0.0687629	0.382169
30Y	0.295649	0.00041844
30_	-2.38204	0.000424682
31A	-1.47196	7.35008e-05
31C	0.288906	0.0257989
31D	-1.46013	0.000192345
31E	-1.50586	0.0972863
31F	-1.00974	0.000311522
31G	0.55529	7.49515e-05
31H	0.102456	0.0954623
31I	-0.275146	0.0322975
31K	1.51111	0.00039072
31L	-0.838422	0.0152367
31M	-0.448186	0.28513
31N	0.157264	0.122072
31P	-3.02724	3.99463e-05
31Q	-0.649041	0.0251132
31R	1.65965	1.53546e-05
31S
31T	-2.33238	2.30495e-05
31V	-0.530703	0.0043541
31W	-0.239111	0.0323686
31Y	-0.344376	0.0869144
31_	-0.837311	0.0923437
32A
32C	-2.24514	1.71874e-05
32D	-1.14807	0.00233923
32E	-1.39486	8.56497e-05
32F	-0.482929	0.0174436
32G	-2.25902	1.8273e-08
32H	-1.34821	0.000336436
32I	0.153648	0.111017
32K	-0.952208	0.000168827
32L	-1.01872	2.60389e-05
32M	-1.99329	9.2522e-06
32N	-2.10938	1.32065e-07
32P	1.05627	4.18027e-05
32Q	-2.3539	3.99222e-06
32R	-0.860816	5.95755e-05
32S	-2.78775	7.36095e-06
32T	-2.50586	8.28019e-06
32V	-0.757538	0.000100017
32W	-0.919098	0.000194734
32Y	-0.981405	0.000110044
32_	-2.61099	0.0185541
33A	0.660849	0.000532278
33C	0.977382	1.10528e-06
33D	-0.928032	0.00430369
33E	-0.341554	0.0165888
33F	-0.955203	3.28373e-05
33G	0.705361	0.000411373
33H	-1.68862	0.00321784
33I	-1.9028	3.72068e-06
33K	0.84153	1.6123e-05
33L
33M	-1.39963	3.70788e-06
33N	0.706808	0.000674298
33P	-1.20862	0.0349367
33Q	0.49218	0.000324157
33R	0.23824	0.00455019
33S	0.189923	0.154599
33T	0.75611	0.000115084
33V	-0.100336	0.0738016
33W	0.203468	0.0555522
33Y	-0.287055	0.000728525
33_	-1.74451	5.38217e-06
34A	-1.33466	2.73486e-05
34C	-0.904982	0.00135428
34D	-1.17384	0.0114726
34E	-0.975232	0.0302863
34F	-0.298464	0.0143542
34G
34H	-0.7357	0.0201503
34I	0.407585	0.000498799
34K	-0.300602	0.0128275
34L	-0.200063	0.0875446
34M	-0.0961871	0.0969928
34N	-0.858236	0.00828675
34P	0.349782	0.000540887
34Q	-0.723828	0.00689642
34R	0.726821	0.000350692
34S	-0.953146	0.00116982
34T	0.0887681	0.00174363
34V	-0.131403	0.114223
34W	0.131875	0.225791
34Y	-0.244967	0.217098
34_	-2.33435	0.0107689
35A	-2.35295	3.19654e-05
35C	-2.13101	2.14877e-05
35D	-2.32036	1.27182e-06
35E	-3.08227	8.77806e-07
35F	-2.35218	7.3635e-05
35G	-2.32611	4.10495e-06
35H	-2.40382	9.07226e-06
35I	-1.81495	1.32627e-05
35K	-2.12098	0.000115125
35L	-2.1033	2.50976e-07
35M	-2.05194	1.45707e-05
35N	-2.40572	6.81652e-07
35P
35Q	-2.5024	1.69328e-05
35R	-1.80961	0.000369227
35S	-2.19088	1.76548e-05
35T	-2.04777	4.29762e-05
35V	-1.98273	1.82338e-05
35W	-2.1534	8.8954e-05
35Y	-2.16994	1.43474e-05
35_	-2.35533	0.00766679
36A	-2.40974	8.72019e-06
36C	-2.56882	5.07173e-06
36D	-2.5219	2.78755e-05
36E	-2.44281	6.12428e-05
36F	-1.69803	0.00101122
36G
36H	-2.56862	0.000236791
36I	-1.46494	0.000724352
36K	-2.01914	1.12475e-05
36L	-2.54676	2.44633e-05
36M	-2.51338	0.00029721
36N	-2.78834	3.52972e-05
36P	-0.752608	2.89609e-05
36Q	-2.58341	5.88464e-06
36R	-2.13663	3.22133e-05
36S	-2.40683	4.45035e-07
36T	-2.00229	1.3252e-05
36V	-1.79281	0.000122982
36W	-1.43968	0.000137503
36Y	-1.74271	2.63895e-06
36_	-1.14908	0.0438313
37A	-1.91142	9.34791e-06
37C	-1.84234	5.44306e-06
37D	-1.38665	0.00197136
37E	-1.11682	0.00061579
37F	-1.38716	0.000792792
37G
37H	-1.09235	0.00101101
37I	-1.33215	5.1242e-07
37K	-0.230728	0.0729825
37L	-1.10605	0.000520581
37M	-1.47687	0.00048011
37N	-2.07936	8.59074e-07
37P	0.0291918	0.435871
37Q	-2.09812	1.09177e-05
37R	-0.0989368	0.167487
37S	-1.69848	0.000136476
37T	-1.38224	0.000154007
37V	-1.38201	8.03278e-06
37W	-0.584721	0.000314948
37Y	-1.15564	3.46878e-05
37_	-2.14319	0.00722163
63A	-3.87274	1.34847e-05
63C	-3.19294	3.42134e-06
63D	0.425305	0.616574
63E	-1.71114	0.00663385
63F	-1.53632	0.0096962
63G	-2.01483	0.000334716
63H	-3.03704	0.0319997
63I	-2.19912	0.0642595
63K	-1.18988	0.0271269
63L	-1.77938	0.128178
63M	-1.76862	0.00731254
63N	-3.88266	6.12734e-05
63P	-0.602333	0.125237
63Q	-2.23334	0.000116089
63R	-1.88206	0.0845419
63S	-1.95328	2.77725e-05
63T
63V	-3.00874	0.00699311
63W	0.399919	0.458431
63Y	-0.98613	0.0733105
63_	-2.68961	0.0167461
64A	-2.16794	0.00683764
64C	-1.85469	1.86299e-05
64D	-0.691261	0.438764
64E	-0.990739	0.0298056
64F	-2.31791	0.00826716
64G	-3.02894	0.000260638
64H	-0.408709	0.0112008
64I	-0.497219	0.00438597
64K	2.14675	1.49235e-05
64L	1.97909	2.00087e-05
64M	1.33936	8.71943e-05
64N	-1.60032	0.00698968
64P
64Q	-0.792496	0.000358606
64R	1.65285	1.0799e-06
64S	-1.84845	0.000163432
64T	-1.27319	0.000110796
64V	-0.177784	0.399785
64W	-1.78087	0.00329487
64Y	-1.31376	0.0785099
64_	-3.80403	0.152977
65A	-1.3456	0.00049226
65C	-1.18726	0.00014835
65D	-3.17041	2.86997e-05
65E
65F	-0.237295	0.321609
65G	-1.38896	7.3093e-05
65H	-1.29635	9.2603e-05
65I	-1.04904	5.12194e-05
65K	-1.63438	0.00612953
65L	-0.261206	0.0200503
65M	-1.12254	1.58154e-05
65N	-1.18193	0.000420094
65P	-1.05688	3.40166e-05
65Q	-2.24067	3.3009e-05
65R	-0.48916	0.227511
65S	-1.69218	9.76884e-05
65T	-1.60188	1.61697e-06
65V	-1.28971	6.6077e-05
65W	-0.800827	3.1725e-05
65Y	-0.215943	0.0173394
65_	-1.47849	0.137095
66A	-1.63483	0.11843
66C	-2.06361	0.0186873
66D	-2.05107	0.0326821
66E	-1.74262	0.00653859
66F	-3.98418	0.0620188
66G
66H	-2.61275	0.00279557
66I	-2.59008	0.0134647
66K	-0.180883	0.482619
66L	-1.34835	0.0256955
66M	-2.3673	0.179984
66N	-1.32999	0.0487083
66P	-2.73838	0.032407
66Q	-1.64366	0.0239042
66R	-0.442907	0.110554
66S	-1.76958	0.000168905
66T	-1.27474	0.153167
66V	-1.89079	0.0549512
66W	-0.722309	0.523541
66Y	-2.30041	0.00852931
66_	-2.53525	0.151224
67A	-1.1413	0.000274337
67C	-1.09693	0.00144219
67D	-2.06879	5.59766e-05
67E	-2.63883	4.26273e-05
67F	-0.96871	0.00155704
67G	-1.58834	0.000175453
67H	-0.805046	0.00060925
67I	-1.44381	1.83638e-06
67K	-0.434688	0.000988646
67L	-0.914866	0.000668351
67M	-0.851103	0.000548282
67N	-1.14506	0.0027748
67P
67Q	-0.650846	0.00157577
67R	-0.142366	0.0142934
67S	-1.152	0.000308984
67T	-1.00407	0.000218808
67V	-1.3737	5.63539e-05
67W	-1.61642	9.243e-05
67Y	-1.01999	0.000373927
67_	-2.25686	0.0851015
68A	-0.817249	0.0600457
68C	-0.942909	0.00760593
68D	-0.735514	0.0541004
68E	-1.14722	0.105979
68F	-1.87324	0.0240247
68G	-1.54562	0.00828102
68H	-2.15982	0.000342745
68I	-1.77615	0.00491173
68K	-0.148943	0.00893925
68L	-2.69618	0.000431824
68M	-1.03892	0.0103732
68N
68P	0.876833	1.36066e-05
68Q	-0.77566	0.00572194
68R	-1.09607	0.00201217
68S	-0.988485	0.0346248
68T	-0.941049	0.0300056
68V	-0.560871	0.0472958
68W	-1.64394	0.00160711
68Y	-1.78749	0.00828716
68_	-1.26947	0.00392131
69A	-2.08589	3.38596e-05
69C	-2.28203	1.90821e-05
69D	-1.29093	0.0218379
69E	-0.795422	0.155234
69F	-1.85767	0.00624932
69G	-1.71104	0.00968685
69H	-1.02502	0.000488965
69I
69K	-2.03186	0.0993246
69L	-0.388219	0.00330355
69M	-1.76263	0.000339474
69N	-1.92493	0.000230968
69P	-0.734487	0.138485
69Q	-0.99419	0.000124002
69R	-2.07923	0.0351918
69S	-2.34829	0.000439961
69T	-2.56403	2.42448e-05
69V	-2.13498	7.94323e-06
69W	-0.909798	0.275857
69Y	-1.3676	0.000580964
69_	-2.10468	0.0199506
70A	-0.156285	0.37185
70C	-0.5259	0.352723
70D	-1.88757	0.00828139
70E	-1.59341	0.0018357
70F	-0.649034	0.430656
70G
70H	-1.28839	0.197912
70I	-1.07679	0.31977
70K	-1.13275	0.126649
70L	-2.30952	0.0572239
70M	-1.72005	0.0203967
70N	-1.5574	0.00948701
70P	-2.32362	0.104883
70Q	-1.75237	0.132992
70R	-1.07295	0.0249771
70S	-0.561822	0.126984
70T	-2.48509	0.0759067
70V	-0.152296	0.842069
70W	-0.655456	0.312073
70Y	-1.49302	0.0389642
70_	-2.74637	0.0818528
71A	-1.34419	0.00371655
71C	-1.53507	0.000681987
71D	-0.639916	0.660863
71E	-1.00865	0.308331
71F	-0.521917	0.0637409
71G	-1.27506	0.126108
71H	-0.757935	0.047057
71I	-1.27592	0.00162918
71K	-0.868141	0.064278
71L
71M	-1.6489	0.00174355
71N	-1.72558	0.0678327
71P	-1.4246	0.0113197
71Q	-1.1738	0.143306
71R	-0.0870503	0.670887
71S	-1.75363	0.0210309
71T	-1.45864	0.00322772
71V	-1.58118	0.0016689
71W	-1.7019	0.000249275
71Y	-1.17611	0.0741585
71_	-1.91888	0.0417189
72A	0.936699	0.000397503
72C	0.109789	0.266997
72D	-0.663041	0.0718343
72E	-0.324784	0.709483
72F	0.941199	0.00304587
72G	0.336977	0.110184
72H	1.29588	0.00374189
72I
72K	2.49404	4.54795e-05
72L	1.72796	5.82462e-05
72M	0.696413	5.33591e-05
72N	1.74684	6.32164e-06
72P	-0.612173	0.530286
72Q	0.301812	0.250595
72R	2.52229	1.23443e-06
72S	1.6033	4.31775e-06
72T	1.70601	1.81223e-05
72V	-0.805719	0.00352288
72W	-0.295075	0.763395
72Y	2.33388	1.52668e-06
72_	-0.552425	0.435257

## Sheet: 3c
WT	21Y	25D
6.5	3.5	5
7	3	5
7	3.5	5.5

## Sheet: 3e
strain	variable	value
WT	1h	1.66667
21Y	1h	0.24
25D	1h	0.075
WT	1h	3.33333
21Y	1h	0.1
25D	1h	0.1
WT	1h	0.333333
21Y	1h	0.06
25D	1h	0.05
WT	1h	0.75
21Y	1h	0.0133333
25D	1h	0.01
WT	1h	2
21Y	1h	0.01
25D	1h	0.015
WT	1h	0.333333
21Y	1h	0.03
25D	1h	0.005

## Sheet: 3f
cond	variable	value
LB	WT	0.05
RIF	WT	21.3
RIF	WT	13.2
LB	WT	0.31
RIF	WT	11.9
RIF	WT	13.8
LB	21Y	0.001
RIF	21Y	41
RIF	21Y	19
LB	21Y	0.21
RIF	21Y	37.9
RIF	21Y	39.5
LB	25D	3.1
RIF	25D	25.2
RIF	25D	24.2
LB	25D	0.63
RIF	25D	27.9
RIF	25D	23.6

## Sheet: 3g
strain1	strain2	cond	norm
WT	recA	RIF1	0.05
21Y	recA	RIF1	0.004
25D	recA	RIF1	0.0003
WT	recBCD	RIF1	0.5
21Y	recBCD	RIF1	6.66667e-05
25D	recBCD	RIF1	0.00015
WT	recA	RIF1	0.008
21Y	recA	RIF1	4e-05
25D	recA	RIF1	1e-05
WT	recBCD	RIF1	1
21Y	recBCD	RIF1	6.66667e-05
25D	recBCD	RIF1	5e-05
WT	recA	RIF1	0.00225
21Y	recA	RIF1	0.0002
25D	recA	RIF1	6.66667e-05
WT	recBCD	RIF1	0.0333333
21Y	recBCD	RIF1	1.42857e-05
25D	recBCD	RIF1	2e-05
WT	recA	RIF1	0.001
21Y	recA	RIF1	8.33333e-05
25D	recA	RIF1	0.0001
WT	recBCD	RIF1	0.2
21Y	recBCD	RIF1	2e-05
25D	recBCD	RIF1	3.33333e-05

## Sheet: 3h
locus	strain	cond	value
fepA Promoter	WT	LB	0.794785
fepA Promoter	WT	LB	1.01324
fepA Promoter	WT	LB	0.798146
fepA Promoter	21Y	LB	1.43067
fepA Promoter	21Y	LB	1.25713
fepA Promoter	21Y	LB	1.31284
fepA Promoter	25D	LB	2.13345
fepA Promoter	25D	LB	1.83583
fepA Promoter	25D	LB	1.09215
fepA Promoter	WT	RIF	3.95854
fepA Promoter	WT	RIF	3.07744
fepA Promoter	WT	RIF	2.81228
fepA Promoter	21Y	RIF	5.69085
fepA Promoter	21Y	RIF	5.40548
fepA Promoter	21Y	RIF	5.13605
fepA Promoter	25D	RIF	8.03073
fepA Promoter	25D	RIF	8.62897
fepA Promoter	25D	RIF	7.61458
fepA Gene Body	WT	LB	0.825961
fepA Gene Body	WT	LB	0.774569
fepA Gene Body	WT	LB	0.912581
fepA Gene Body	21Y	LB	1.01435
fepA Gene Body	21Y	LB	0.937381
fepA Gene Body	21Y	LB	0.987495
fepA Gene Body	25D	LB	1.05595
fepA Gene Body	25D	LB	1.08071
fepA Gene Body	25D	LB	0.981246
fepA Gene Body	WT	RIF	1.20913
fepA Gene Body	WT	RIF	0.821636
fepA Gene Body	WT	RIF	0.912536
fepA Gene Body	21Y	RIF	0.861685
fepA Gene Body	21Y	RIF	0.893302
fepA Gene Body	21Y	RIF	0.899612
fepA Gene Body	25D	RIF	0.868017
fepA Gene Body	25D	RIF	0.82996
fepA Gene Body	25D	RIF	0.886987
ilvC Promoter	WT	LB	1.15157
ilvC Promoter	WT	LB	1.07875
ilvC Promoter	WT	LB	1.27712
ilvC Promoter	21Y	LB	0.695848
ilvC Promoter	21Y	LB	0.822913
ilvC Promoter	21Y	LB	0.926311
ilvC Promoter	25D	LB	2.59749
ilvC Promoter	25D	LB	3.02266
ilvC Promoter	25D	LB	2.95301
ilvC Promoter	WT	RIF	3.39747
ilvC Promoter	WT	RIF	2.44078
ilvC Promoter	WT	RIF	2.83538
ilvC Promoter	21Y	RIF	5.01525
ilvC Promoter	21Y	RIF	5.5386
ilvC Promoter	21Y	RIF	4.96299
ilvC Promoter	25D	RIF	8.76426
ilvC Promoter	25D	RIF	8.30389
ilvC Promoter	25D	RIF	7.90198
ilvC Gene Body	WT	LB	0.936572
ilvC Gene Body	WT	LB	0.854083
ilvC Gene Body	WT	LB	0.936572
ilvC Gene Body	21Y	LB	1.1691
ilvC Gene Body	21Y	LB	0.693751
ilvC Gene Body	21Y	LB	0.911921
ilvC Gene Body	25D	LB	2.2237
ilvC Gene Body	25D	LB	1.66607
ilvC Gene Body	25D	LB	2.10523
ilvC Gene Body	WT	RIF	1.95618
ilvC Gene Body	WT	RIF	0.869619
ilvC Gene Body	WT	RIF	0.812494
ilvC Gene Body	21Y	RIF	1.82178
ilvC Gene Body	21Y	RIF	0.843188
ilvC Gene Body	21Y	RIF	1.13285
ilvC Gene Body	25D	RIF	2.8718
ilvC Gene Body	25D	RIF	2.58639
ilvC Gene Body	25D	RIF	2.58639

## Sheet: 3i
cond	strain	count	value
RIF	WT	10000000	1.42857
RIF	21Y	1000	0.001
RIF	25D	4000	0.004
RIF	WT	10000000	1.42857
RIF	21Y	2000	0.002
RIF	25D	2000	0.002
RIF	WT	20000000	2.85714
RIF	21Y	1000	0.001
RIF	25D	1000	0.001
RIF	WT PC2	9000000	9
RIF	21Y PC2	10000	0.1
RIF	25D PC2	7000000	1.75
RIF	WT PC2	7000000	7
RIF	21Y PC2	100000	1
RIF	25D PC2	6000000	1.5
RIF	WT PC2	9000000	9
RIF	21Y PC2	100000	1
RIF	25D PC2	7000000	1.75
