# Supplementary material for: High-resolution landscape of an antibiotic binding site
Source: Nature. 2023 Aug 30;622(7981):180–7. doi: 10.1038/s41586-023-06495-6 (PMC10550828; doi:10.1038/s41586-023-06495-6)
Supplement: Supplementary file 7 — Source Data Fig. 4 [file 41586_2023_6495_MOESM7_ESM.xlsx]

## Sheet: 4a
	Fitness	RIF	BCM	5FU
0	0.600554	-0.681444	-0.538507	-0.402384
1	0.780729	-0.62508	0.537537	0.453142
2	-0.176592	-1.44265	1.46056	0.736032
3	0.0869145	-0.750726	0.0741169	-0.27338
4	-1.16905	-0.0458196	-1.09722	-0.299237
5	0.806999	0.260054	-1.01851	-0.818145
6	0.0362428	-0.5581	-0.447178	-0.553855
7	-0.17194	0.167977	-0.211283	0.197399
8	-0.103226	-0.568547	-1.18373	-0.725532
9	-0.88811	-0.246719	0.291885	0.945826
10	-0.224399	-0.35445	-2.16593	-0.975997
11	0.483872	-1.458	0.0768172	0.203253
12	0.852971	-1.00924	1.23035	0.34017
14	0.49671	-0.204878	0.582607	-0.114881
16	-0.00708369	-0.786134	-1.13398	-0.461955
17	0.131935	-0.731702	-0.942411	-0.850309
18	-0.926394	-0.0754979	-0.545728	0.881679
19	-1.21485	-0.150314	0.125796	0.511824
20	-0.71869	0.331211	-1.15804	0.786591
21	-0.398857	0.556505	0.193223	0.149433
22	-0.20798	-0.227452	-0.264789	0.336535
23	-0.363017	0.723351	-0.575297	2.08784
24	-0.347619	0.466919	-1.06181	0.0929334
25	-0.316956	-0.698256	-0.467013	-0.04754
26	-0.113359	0.951426	-0.25489	0.424141
27	-0.517977	0.225499	-0.90809	-0.101133
28	0.568255	0.0884596	-0.790593	0.296981
29	-0.452815	0.776054	-1.92239	-0.765341
31	0.449657	-0.838072	-0.406179	-0.374086
32	-0.432577	0.285168	-0.681275	-0.632393
33	-0.369545	1.14647	-1.52364	0.0380162
34	-0.339239	0.470758	-0.373781	0.132719
35	-0.559698	0.650177	-0.590315	0.690108
36	-0.272854	0.752132	-0.524819	-0.637413
37	0.298829	0.581567	-0.523191	-0.3281
38	0.0580547	-0.753964	-0.517867	-0.279928
39	-0.394328	-0.174745	-1.06952	-0.126594
40	-0.441776	-0.314515	-0.335234	-0.212008
41	-1.72986	-0.518029	-0.760404	-0.198954
42	1.19776	-0.289731	0.642182	-0.451286
43	1.21071	-0.158611	0.374881	-0.151839
44	0.457503	0.504709	-0.0715281	0.856326
45	0.767012	1.20473	0.286791	0.0106072
46	0.832218	1.59113	0.436737	0.445774
47	1.03072	0.901414	0.728465	-0.167257
48	1.04959	1.85375	-0.494148	-0.243901
49	0.762015	0.223418	-0.450039	-0.484874
50	1.08265	2.00805	0.940173	1.57518
51	1.03466	1.0576	-0.0793141	-0.48209
52	0.257983	0.880562	-0.260929	-0.70527
53	0.711751	0.961421	-0.988277	0.886077
54	0.906841	1.09214	0.0892894	0.30181
55	0.790607	1.19079	-0.678814	-0.475185
56	1.20463	1.52041	0.874618	0.707854
58	1.10858	0.670147	0.0890233	-0.0154475
59	0.870012	-0.31199	0.0686009	-0.0124446
60	1.15447	1.51631	0.800248	0.846265
61	0.95765	1.20303	0.626528	0.42539
62	-0.909359	0.149475	-0.881169	-0.0788064
63	-0.44625	1.08288	-0.153918	0.16413
64	-0.451339	1.23177	-0.132475	0.0647155
65	-0.697741	0.601172	0.66351	1.25579
66	-0.982246	0.47575	0.794832	1.13747
67	-0.563017	0.91581	1.08746	2.02321
68	0.0318337	1.36172	-0.873252	0.900967
69	0.213216	0.529734	-0.539315	0.0759664
70	0.140005	1.43184	-0.51262	-0.401885
71	-0.813522	1.08626	-0.642028	-0.0806431
72	-0.301368	1.18289	-0.613316	-0.0478872
73	-0.741487	1.17639	-0.333306	0.418612
74	-0.518253	1.12211	-0.176223	-0.0371293
75	-0.761238	0.54414	0.480354	1.97448
77	0.0964215	1.72166	1.99382	1.87508
78	-0.481564	0.781969	0.289582	1.86436
79	-0.434513	0.865107	0.134735	1.34754
80	-0.613429	0.937313	-1.3415	-0.798138
81	-0.560242	0.648263	-0.338015	0.27875
82	-0.229153	1.1434	1.32235	1.67357
83	-1.54507	-0.634001	-0.421188	0.60416
84	-0.354109	-0.848452	0.079235	1.41655
85	0.0289946	-1.1213	0.232178	1.37627
86	-0.529211	-1.84295	0.661655	1.51729
87	-0.466226	-2.17589	-0.0613264	1.18079
89	-0.33508	-0.0731547	-0.0756658	0.537961
90	-0.304146	-1.42607	0.133604	0.962294
91	0.381468	-2.09446	1.11861	1.61484
92	-0.877392	-1.25172	0.798467	2.38848
93	0.429331	-2.28457	0.516572	1.22375
94	0.0287181	-1.56339	-0.693154	0.369902
95	-0.192377	-1.02299	0.263528	1.02427
96	0.0228173	1.05813	0.0767339	1.27914
97	-0.535143	-1.46133	-0.234728	0.653524
98	-0.48902	-0.334884	1.10425	1.06113
99	-0.465645	-0.934011	0.177219	1.51703
100	-0.188486	-1.5644	1.12557	1.76855
101	0.157254	-1.75522	0.492333	1.53715
102	-0.492214	-1.50115	-0.267031	0.823369
103	0.907092	-0.794872	-0.101334	-0.171361
104	-1.57032	-0.289003	-0.287549	1.12652
105	1.1625	-1.0431	-0.334925	-1.29906
106	0.431357	-0.930482	-0.126713	-0.898571
107	0.3268	-0.783231	-0.440201	-0.83607
108	-0.298864	-1.19518	0.0863888	0.547957
109	1.30613	-0.816024	0.762807	-1.83685
110	1.4458	-0.76916	0.653299	-1.25511
111	1.12508	-0.719309	-0.345884	-1.86813
112	0.464776	-0.662602	0.290425	-0.41287
113	0.825163	-0.444891	-0.641071	-0.948929
114	0.368348	-0.577786	-0.225139	-0.553718
116	0.07475	-0.676801	-0.320248	-1.18986
117	0.534135	1.12375	1.53833	1.56106
118	-0.0264513	-0.991127	-0.426707	0.0965372
119	1.36944	0.0846921	0.644413	-0.815126
120	0.0312614	-1.19711	0.797333	-0.707108
121	0.146057	-0.927056	-0.00823129	-0.313388
122	0.391177	-0.569375	-0.0909598	-0.195007
123	1.26072	-0.803217	0.677633	-1.48333
124	1.30638	-0.802009	0.573559	-2.05295
125	-2.13647	-0.637246	-0.265592	0.278839
126	1.1798	1.36593	0.499114	-0.437672
127	1.28593	2.25515	0.408248	-0.51056
129	0.890322	1.06997	0.389515	0.112162
130	1.14277	2.65507	0.376544	-0.181114
131	1.53188	2.29911	0.573471	-0.979962
132	0.985567	0.082445	0.352278	-0.821695
133	1.16147	2.83728	0.52645	-0.345705
134	-0.206253	1.11861	0.870072	0.0876365
135	0.80139	2.29633	-0.0975107	-0.214686
136	1.45519	2.94565	0.933176	-0.435862
137	1.37079	2.87607	0.00346132	-0.50187
138	0.927302	0.405481	0.722013	-1.35864
139	1.23696	2.67877	1.66911	0.0103575
140	0.066469	1.57806	0.428878	0.405249
141	1.32876	0.829792	0.544203	-0.314076
143	1.34117	2.90519	0.741159	-0.0909063
144	0.548014	2.01166	0.544547	-0.0862313
145	1.26728	2.4702	-0.0933832	-0.711621
146	-1.73355	0.26136	-3.12921	1.19932
147	0.375852	-0.899943	-0.428988	-0.48129
148	0.310577	-0.318975	-0.941929	-0.848159
149	-0.176492	-0.723488	0.447513	1.23706
150	0.110691	-1.11179	0.541254	-0.127525
151	0.827284	-0.76721	-0.0910363	-1.31736
152	0.246558	-1.04972	-0.59943	-0.709659
153	0.549335	-0.55618	-0.536095	-0.372462
154	0.0107082	-0.138531	0.395239	0.0802761
155	0.62328	-0.362741	-1.10585	-1.79228
156	0.121819	-0.794362	-0.643468	-1.03694
157	0.0199792	-1.04643	-0.553458	-0.75117
158	0.332097	-0.745592	-1.13723	-0.319833
159	-0.557938	0.362991	-0.481439	-0.95206
161	0.2966	-0.439733	-0.380554	-0.719138
162	-0.00759831	-1.26563	-0.392317	-0.328794
163	-0.532501	-0.691969	-0.0469637	-0.390356
164	0.196617	-0.505232	-0.0910845	-0.696021
165	1.02756	-0.676179	-0.41399	-1.47282
166	1.0811	-0.740556	0.246515	-1.60273
167	-1.16183	-0.530169	1.45106	2.55502
168	0.757474	-1.22509	-0.155879	-0.825771
169	1.20527	-0.956943	-0.0377403	-0.606593
170	-0.227137	0.299875	-0.328827	-0.0848991
171	-0.557534	-0.326176	1.58377	0.693825
172	-0.970395	-0.612694	0.413505	1.48645
173	0.301267	-1.47801	2.43191	0.602867
174	0.109146	-1.13852	-0.31494	-0.284002
175	0.0194898	-1.29694	-0.231332	-0.0324486
176	0.335734	-1.19607	0.416969	0.886249
177	-0.106686	-1.34124	0.111437	-0.303594
178	-0.376699	-1.5861	-0.938915	0.399658
180	0.312286	-0.81218	-1.18139	-0.92959
181	0.103786	-1.62099	-1.04013	-0.0045837
182	-0.638253	-0.756361	0.381305	1.35074
183	0.130696	-1.42209	-0.231755	-0.289696
184	0.748866	-1.42676	-0.258752	-0.73217
185	0.458603	-1.56819	-0.549021	-0.846004
186	-1.11379	-0.906882	-0.129959	0.459431
187	-1.10092	-0.266543	-0.484671	0.298275
188	-1.41895	-0.268071	0.0275631	-0.349987
189	0.631952	1.51588	1.35985	0.33815
190	0.547879	-0.770133	-0.78495	-0.422683
191	0.291966	0.536986	-0.556591	1.29207
192	-1.19168	-0.102701	-0.593897	0.444204
193	-1.45786	-0.933299	-2.13454	0.818533
194	-0.0252045	0.0915203	0.782072	0.549334
195	-0.698455	0.481625	1.36622	1.7551
196	-1.30209	-0.720077	-0.379641	0.25923
197	0.509591	-0.860243	-0.266678	-0.157634
198	-0.859709	-0.1232	-0.467356	1.26661
199	-0.064757	1.02279	-0.506062	1.08774
201	-1.25117	-1.08272	-1.64264	0.518475
202	-0.694261	-1.15736	1.07815	2.58559
203	-1.15969	-0.364395	5.12791	0.506986
204	-0.250844	-1.16492	1.04098	1.62378
205	-0.610402	-0.630179	0.465364	1.46889
206	-0.925249	0.368571	-0.0343282	1.71366
207	-1.74165	-0.875277	-3.99143	-0.0016079
208	-1.32017	-0.565354	-0.985893	-0.0142623
209	-1.56599	-1.6904	0.376082	1.1842
210	0.451316	-0.917817	-0.311165	-0.866759
211	1.23739	-1.23973	-0.133755	-2.09499
212	-0.283023	-1.21239	-2.01225	0.274539
213	1.01677	-0.242781	1.10668	-1.25737
214	0.0659487	-0.477277	-0.100444	0.97492
215	0.620204	-0.841379	-0.917044	-1.43635
216	0.989252	0.510629	0.1046	-0.691084
217	1.39772	-0.624178	1.29644	-0.522894
218	-0.345687	-0.244971	-0.258629	1.5324
219	1.59117	-0.73061	1.01832	-1.25804
220	1.42373	-0.469954	1.15958	-1.18081
221	1.07125	0.347479	0.818545	-0.458756
223	1.24742	-1.01456	0.502842	-1.56931
224	-0.957714	-0.857229	-0.599356	0.700102
225	0.715846	-0.908622	-0.556833	-0.919659
226	1.31677	-1.08715	0.263565	-1.21914
227	1.5286	-0.860464	-0.0355619	-1.26678
228	-0.707033	0.00214492	-1.63698	0.953528
229	-0.641168	-0.958654	-1.3586	0.830751
230	-2.51152	0.169926	0.26044	-0.255929
231	0.410132	-0.777674	0.492548	0.255016
232	0.0610831	-1.05822	-0.448911	-0.116393
233	-1.47504	-0.732035	-0.582605	0.649961
234	-0.280983	0.482984	-0.493031	1.0534
236	-0.519174	0.0331448	1.13277	2.12749
237	0.828332	0.422668	0.407741	0.519021
238	0.356053	-0.903993	-0.527261	-0.499458
239	-0.799983	-0.14427	1.5295	1.85957
241	0.567824	-1.50701	-0.635341	-0.818073
242	-0.0502259	0.230156	-0.409642	0.271914
243	-0.856954	-0.480714	-2.13239	0.376222
244	0.484821	0.820707	-0.57938	-0.24344
245	-1.79552	-1.19917	-1.03545	0.775696
246	0.128831	0.398558	-0.933679	0.691662
247	0.683808	0.624275	-0.991042	-0.630688
248	0.539134	-1.22678	-0.907765	-0.991027
249	0.0485286	0.391531	-0.830427	0.725598
250	0.717235	-2.5486	-0.20657	-1.11992
252	0.0670691	-0.99405	0.140998	-0.909047
253	-0.418798	-0.764969	-0.33611	0.161191
254	-1.29111	0.2776	0.625184	0.395689
255	-1.13162	0.135064	1.54553	0.942906
256	1.08089	1.63959	-0.235505	-1.21499
257	0.457436	-1.17593	-0.89486	-0.850598
258	-0.0606568	1.25476	0.108338	0.888627
259	-0.199098	1.55885	0.985995	-0.484006
260	0.417029	1.59364	0.65102	-0.310482
261	0.27774	1.39583	-0.40829	-1.73883
262	-0.287425	1.09573	0.295362	0.123754
263	-0.445911	0.622953	0.152537	0.196478
264	-0.566111	0.15192	0.267485	1.86027
265	0.102319	1.16289	0.0624031	-0.0716252
266	0.794889	-0.645043	0.530622	-0.724339
268	0.126335	-0.244937	-0.502729	-0.892855
269	-0.348821	1.22286	-1.09631	0.0823778
270	0.11205	-1.44021	0.109543	-1.0265
271	0.783601	0.276204	-0.225164	-1.40352
272	-1.46167	-0.218763	1.17693	0.702185
273	1.29549	-0.133326	0.702345	-0.704354
274	1.4116	-0.306523	0.423356	-1.03317
275	1.0742	-0.758289	-0.176929	-1.34582
277	1.38971	-0.577413	0.66784	-1.41858
278	0.389142	-1.17253	-0.376418	0.186052
279	1.40918	0.10261	0.770555	-0.668365
281	1.13112	-0.473197	1.0878	-0.0393966
282	0.966664	-0.258204	0.454558	-0.417841
283	0.983191	-0.756075	-0.537376	-0.84068
284	0.118736	-1.0093	-0.725904	-0.469317
285	1.50577	-0.247944	0.700119	-1.26165
286	0.866634	-0.596965	0.594825	-0.232988
287	0.797171	-1.09919	0.313687	-0.367914
288	1.25561	0.00227452	0.851928	-0.734057
289	1.2759	-0.645453	-0.432207	-1.5862
290	1.03396	-0.518416	0.481286	-0.930044
291	1.42408	-0.417633	0.606901	-1.83758
292	1.20803	-0.619794	0.0994279	-1.38246
293	-1.1717	-0.506492	-1.47058	0.238601
294	1.11789	-0.671193	-0.092332	-1.21098
295	1.07455	-0.856118	0.126001	-0.343849
296	-0.789756	-0.102083	2.1116	4.71114
297	1.10175	0.571844	0.968756	-0.800334
298	1.11372	0.103006	0.488391	-0.109623
299	1.24824	-0.0322949	-0.540316	-0.957383
300	1.50768	-0.367972	0.226708	-1.42924
302	0.278562	-0.531762	-0.652218	-0.348667
303	1.17078	-0.408825	1.68378	-0.191239
304	1.34495	-0.760016	0.66378	-0.436859
305	1.23772	-0.480267	0.220105	-0.699285
306	-0.933925	-0.980077	-3.35559	0.675224
307	1.34612	0.0769246	1.62659	-1.51017
308	-1.31017	-0.528463	-1.79824	1.68004
309	1.35437	-0.283743	0.396605	-1.17701
310	1.45058	-0.429497	0.496566	-0.643189
311	0.619881	-1.13049	-0.0946962	-0.942698
312	0.816603	0.153668	0.341536	-0.896274
313	0.915686	1.41515	0.45856	-0.94764
314	-2.11872	-0.260242	0.828065	0.00592584
315	0.83869	-1.13469	0.806215	0.432383
316	0.660673	-2.11393	-0.0228361	-0.0200641
317	0.0817656	-2.33726	-0.117299	-0.028825
318	-0.41744	-1.83916	0.570724	0.169321
319	1.36647	-1.60248	0.00828156	-0.901754
320	1.09215	-1.03918	0.599332	-0.271339
321	1.48681	1.04196	-0.18064	-0.497545
322	-0.214311	-0.618821	0.475829	0.106192
323	0.132161	-2.3352	-0.325198	-0.357188
324	-0.0834874	-2.30218	-2.01111	-0.844831
325	0.90466	-1.0522	-0.397638	-0.72314
326	0.993138	-1.69821	0.180751	-0.991501
327	-0.89832	-0.129771	0.0117208	0.560228
328	0.885906	-1.1141	-0.184447	-0.612177
329	1.24317	2.03312	0.942165	-0.615324
330	0.749207	-1.52178	0.236501	-0.0856428
332	0.859543	-1.13934	-0.336355	-1.05112
333	0.662593	0.66269	-1.14368	-1.81705
334	1.42545	-1.25973	0.350813	-0.291602
335	-1.4453	-1.70491	2.87859	2.42657
336	1.41462	2.59913	0.012953	-0.920695
337	0.564977	1.71875	-0.703359	-1.12912
338	-0.864904	0.523814	0.362093	-0.903641
339	0.069339	1.08077	0.100586	-0.868736
340	0.859548	1.33309	0.771227	-1.9246
341	1.29145	2.53726	0.730151	-1.88787
343	1.16986	2.29026	0.429352	-2.16855
344	1.42368	2.8047	0.923381	-1.03248
345	1.25888	2.80596	0.288896	-1.08543
346	0.540542	1.63813	-0.245386	-0.857418
347	1.27127	2.78172	0.138912	-1.47906
348	0.411657	0.290828	1.5089	-1.01445
349	1.17667	1.90911	-0.0353068	-1.07322
350	-0.471706	-0.433573	2.5613	-0.617364
351	1.28768	2.29138	0.115022	-0.992486
352	1.6168	2.92978	1.35774	-1.17301
353	1.5585	2.67947	-0.112728	-1.94554
354	1.44231	2.93612	0.538317	-0.918452
355	1.46281	2.61109	-0.284038	-0.47579
356	-0.725014	0.108657	-0.028729	1.17763
357	0.928531	-0.368193	-0.296846	-1.42318
358	0.999988	-0.584809	-0.103714	-1.27871
359	0.477896	0.147232	0.00859869	0.577243
360	1.02461	-0.485906	0.700363	-0.379718
361	0.900516	-1.22708	0.294051	-2.0016
362	0.418044	-0.84398	0.130834	-0.878017
363	0.472951	-0.247202	-0.335283	-1.34219
364	0.611361	-0.897589	-0.36387	-0.70692
366	0.810459	-0.735325	-0.65419	-1.56628
367	1.06634	-0.923016	0.418821	-0.265314
368	0.79791	-0.783674	0.119089	-1.05751
369	1.29588	2.05297	0.639876	-0.927114
370	1.06719	-1.06482	-0.218405	-1.25151
371	0.3791	-0.592209	-0.802033	-1.74362
372	0.724994	-0.549101	-1.10879	-1.55353
373	0.793991	-0.256489	-0.532058	-1.3724
374	0.842313	-0.642186	-0.407193	-1.48475
375	1.22541	-0.697206	-0.241713	-2.16499
376	0.997742	-1.04022	0.303404	-2.01973
377	-2.00115	-0.75828	-0.214451	0.148684
378	-0.916256	-0.238325	1.13075	1.00808
379	-0.676906	-0.990336	1.2573	0.977095
380	-0.973889	-0.315696	0.686694	1.63283
381	-0.698722	0.490647	-0.252755	0.839331
382	-0.179539	-0.360787	0.333213	0.365269
383	-0.61243	-0.109659	0.387474	0.154166
384	-1.0978	-0.306279	-0.521541	0.288984
385	-0.226965	-1.39802	1.16394	-0.0345081
386	-0.0290133	-0.656236	0.452011	0.349441
387	-0.389467	-0.910483	0.474498	0.170648
388	-0.458977	-0.921157	0.790582	-0.697696
389	-0.922972	-0.69163	0.419497	0.303854
390	-1.26936	-0.500001	-1.46356	0.663373
391	-1.14212	-0.503767	-0.0508921	0.291732
393	-0.786263	-0.198542	-0.400667	0.158577
394	-0.646302	-0.484479	0.545349	0.423047
395	-0.367024	-1.16027	1.14154	0.971924
396	-0.60426	-0.0900544	0.797247	1.65789
397	-0.127747	0.0864334	0.741781	0.472091
398	-2.61472	-0.607947	-0.0478931	2.65355
399	-1.49405	-0.0886031	-2.12232	0.373137
400	-1.7779	0.0328208	0.0343361	0.940709
401	-1.67259	-0.157592	-0.0452799	-0.365113
402	-1.75401	0.136981	2.17613	1.74747
403	-1.93898	-0.571542	-0.712039	0.212628
404	-1.58428	-0.087501	1.2599	1.79031
405	-1.65789	-0.0432733	0.224479	0.14107
406	-1.11011	-0.0826135	0.362664	1.30633
407	1.35103	2.99072	1.10585	-0.236943
408	-1.23711	-0.113109	-0.0209495	0.978429
409	-1.72415	0.0989418	2.0937	0.977187
410	-1.73342	0.214614	1.64086	0.663747
411	-1.08508	0.220605	-0.2133	0.374019
412	-1.43901	2.63596	1.14506	0.818878
414	-1.8784	0.143337	1.0899	1.0319
415	-1.7297	0.123508	2.85742	1.5574
416	-1.51338	0.217029	-0.665359	1.38089
417	-2.32089	-0.252325	-0.417411	1.49271
418	-2.67159	-0.564932	-0.818306	0.382782
419	-2.14071	-0.536729	0.351087	0.0760014
420	0.939138	-0.14617	0.406783	-0.238237
421	1.0058	-0.329863	0.52292	-0.363652
422	-0.808356	0.205277	0.298213	2.07872
423	-0.165321	0.507045	-1.50577	1.15711
424	0.317565	0.123379	0.458787	0.118295
425	1.05541	0.487539	-0.812477	-1.26577
426	0.351392	0.155817	0.668613	0.489191
428	0.824605	0.616832	-0.357173	-0.187898
429	0.583867	-0.959947	0.282535	-0.165431
430	0.705021	-0.153192	-0.158119	-0.402006
431	0.724882	0.354709	-0.118737	-0.479195
432	0.369548	-0.412612	0.34249	0.373703
433	1.00129	-0.602049	-0.180744	-0.790499
434	-1.42742	-0.259127	2.13992	3.25697
435	1.20696	-0.091985	0.279142	-0.78328
436	1.14982	-0.294583	0.402459	-0.746082
437	0.826072	-0.552986	0.0816045	-0.864135
438	-0.329544	0.947307	1.23049	1.53434
439	-0.0265119	1.22626	2.08675	2.00379
440	-2.31552	-0.823495	-1.8435	-0.834701
441	-0.321918	-0.12683	0.016131	-0.580234
442	-0.1052	1.2211	-1.34425	-0.70254
443	-1.8248	-0.117772	1.32761	1.60653
444	-1.70807	-0.152785	1.13577	1.62859
445	-1.83823	0.226994	-0.0412033	0.689357
446	0.879806	1.42501	0.293982	0.166996
447	-0.201248	1.07837	-0.194876	-0.0140682
448	-1.15749	0.789322	-0.537428	0.729321
449	0.358276	2.15669	1.09148	1.01133
450	-1.97885	0.358138	-1.59709	0.63428
451	-1.61628	0.65686	-0.662683	-0.0883068
452	-0.455063	1.12033	-0.70204	-0.373886
453	-1.28395	-1.31739	-0.612831	0.456394
454	-1.27082	0.503107	-1.3344	-0.0348094
455	0.823414	2.2704	2.36314	1.01237
457	-0.145913	-0.78548	-0.211671	-0.853625
458	-0.724483	0.593694	-0.101134	0.561932
459	-0.784895	0.816906	0.192906	1.27883
460	-0.777191	0.736326	-0.514004	-0.215817
461	-0.750096	0.358988	0.898377	-0.135979
463	0.614325	-0.718698	-0.248427	-0.89298
464	-0.587129	0.121106	0.894058	1.14629
465	-0.320984	-0.0678096	1.38061	1.02484
466	-0.618619	0.630265	-0.0694973	0.190674
467	1.03874	-0.729325	-1.17057	-0.910959
468	0.365628	-0.0321032	0.0975661	-0.439241
469	0.656029	1.11756	-0.373972	-0.797816
470	0.885313	0.271035	1.3853	0.0998901
471	0.376622	0.220122	0.568036	0.0267468
472	-0.13601	-0.525909	-0.158368	-0.210241
473	0.383087	-0.614773	0.0466723	-0.419714
474	0.672163	1.80851	1.22704	0.749052
475	1.16499	-0.801951	0.285374	-1.01491
476	1.05166	0.340995	1.54729	0.058552
477	1.13415	-1.13406	-0.438732	-0.38762
478	0.808514	-0.918275	-0.641653	-0.595738
479	0.748487	0.420054	-0.0020903	-0.120601
480	-0.290175	0.296381	1.02994	0.0372668
481	-0.0178032	0.248685	-0.301313	-0.412489
482	-1.80873	-0.998754	0.131746	1.24541
483	0.128699	1.50582	-0.470698	0.471292
484	0.760584	1.74812	0.834916	0.538349
485	-0.989141	0.289541	-0.733789	1.63688
486	-0.502652	0.738487	0.336401	0.736606
487	-0.0621399	0.268743	-1.53312	-0.227957
488	0.107615	1.53989	0.990594	0.881064
489	-1.36834	-0.292686	0.180199	0.905696
490	1.05952	-0.456636	0.964549	0.29177
491	0.268276	1.64413	1.9809	1.9797
493	1.07604	-0.0714634	0.673029	-0.080076
494	0.142226	1.541	0.617674	1.00425
495	-1.03787	0.0747551	-0.568478	0.961125
496	0.214387	1.3767	-0.572067	0.20512
497	0.6221	1.18232	1.07951	0.643379
498	-0.560525	1.14533	-0.508301	0.340726
499	0.514218	1.57874	-0.121957	-0.328832
500	0.480072	0.923137	-0.851742	-0.323666
501	0.37229	1.1557	-0.0130952	0.597696
502	-0.0728729	0.780205	-0.924824	0.0128364
503	-2.30989	-0.335465	-0.240024	1.11317
504	0.000616186	-0.0217312	-1.18965	-0.18748
505	-0.41346	0.307186	0.150285	0.420611
506	-0.485525	0.101376	-0.709765	0.456139
507	-0.947189	0.253411	-0.0405328	0.367784
508	-0.158247	0.771472	-0.890838	-0.086418
510	-0.295974	0.43677	-1.65573	0.465059
511	0.374991	1.31195	0.0559216	0.699303
512	-0.0557706	0.769836	0.657627	0.230198
513	-0.142904	0.846797	-0.0810199	0.705663
514	-0.17283	0.926314	0.155765	1.10485
515	-0.315821	0.34297	0.299255	1.25046
516	0.170017	1.2677	0.56374	1.26355
517	-0.337076	0.445859	-0.376082	1.02176
518	0.475744	1.55632	1.06961	0.375965
519	-0.388554	0.270317	0.9777	0.184093
520	0.260733	1.0679	-0.0430982	0.306667
521	0.23487	0.899356	0.170671	0.590906
522	-0.0392288	1.10089	0.695954	1.24637
523	-0.287205	0.812423	-0.141702	0.658476
524	-2.45461	-0.786989	-1.49304	0.505439
525	0.786835	-0.801222	-0.411432	-0.50248
526	0.661628	-0.631332	0.511444	0.370344
527	0.84732	-0.776273	-0.091148	-0.175272
528	1.09925	-1.35951	-1.06496	-0.131206
529	0.782307	-0.800633	-0.950049	-0.180421
530	0.559207	-0.780679	-0.432397	-0.426308
531	0.47044	-0.840168	-0.493318	-0.337573
532	0.885483	-0.389388	-0.484859	-0.21451
533	-0.165158	-0.623653	1.14568	0.31796
534	0.847579	-0.610118	-0.373235	-0.559977
535	0.658122	-0.570806	-0.156938	-0.345846
536	0.422307	-0.84162	-0.747939	-0.066149
538	0.61234	-0.91563	-0.371137	-0.443855
539	0.207931	-0.385302	-0.52577	-0.572797
540	0.475336	-0.677158	-0.459967	-0.116435
541	0.782242	-0.56761	-1.03074	-0.827199
542	0.745161	-0.517821	-0.758753	-0.378036
543	0.836865	-0.648473	-0.701609	-0.513872
544	0.812831	-0.661133	-0.428369	-0.682873
545	-1.7934	-0.803043	1.10018	0.925325
546	0.511286	-0.8447	-0.710641	-0.831625
547	0.572514	-0.966467	-0.100926	0.35736
548	1.17133	-0.930555	-0.892528	-0.175547
549	0.924243	-0.870012	0.215365	0.802729
550	0.640195	-0.299888	-0.308219	0.102993
552	0.619658	-0.96632	-1.20817	-0.369331
553	-0.538383	-0.12146	0.139235	0.0356748
554	0.178799	-0.545692	-0.411724	-0.727412
555	0.188276	-0.949583	0.432385	0.165774
556	0.349746	-0.924032	-0.170623	-0.639915
557	0.560574	-1.13452	-0.573785	-0.605371
558	0.355267	0.423827	-0.591091	0.226337
559	0.608454	-0.977638	-0.404543	-0.127476
560	0.0578569	-0.635629	-0.270344	-0.662394
561	0.542977	-0.842471	-0.560659	-0.183719
562	0.324166	-0.532799	-0.0376659	0.367805
563	-0.324492	-0.372437	0.760845	0.622989
564	-0.0134315	-0.10212	0.24254	-0.422655
565	0.384992	-0.334091	0.058373	0.665809
566	-1.94116	0.120328	0.112432	0.98468
567	0.910958	-0.463234	-0.811685	-0.571289
568	0.726473	-0.410356	0.101911	0.0656714
569	-0.26531	-0.0615303	-0.669046	-0.0873
570	-0.136888	0.145024	0.588709	1.23467
571	0.268622	-0.0619192	-0.373571	0.11901
573	0.127854	0.163757	-0.010729	-0.160463
574	-0.0751625	-0.0198074	-0.964921	0.144177
575	0.0991372	0.823324	-0.0162373	0.499207
576	0.224679	0.153266	-0.190125	0.0206356
577	0.220847	-0.130593	0.0875713	-0.0845765
578	0.752626	-0.591792	-0.850991	0.077807
579	1.08911	1.02229	0.142337	0.832824
580	0.357662	-0.606151	-0.159923	0.574959
581	0.426387	0.924209	0.284368	-0.23206
582	0.346535	-0.30023	-1.99377	-0.701468
583	0.767464	-0.058155	1.31613	0.878374
584	0.569645	-0.0579724	0.394121	0.856125
585	0.757375	0.552344	2.49035	1.2759
586	0.12711	0.115306	0.339771	0.349029
587	-1.7091	-0.640653	0.320657	1.018
588	0.164546	-1.96462	-0.780697	-1.26752
589	0.63161	-1.44423	-1.30451	-2.40073
590	-2.29087	1.32551	-2.27178	-1.54426
591	-1.60162	-0.309924	1.02966	1.91448
592	-1.13275	-0.176096	-1.73741	-1.08145
593	1.16948	-0.542398	-0.946993	-2.56961
594	-1.59661	-1.32489	-1.60422	-1.3173
595	-1.15106	-0.683464	1.1907	-0.699726
596	-1.78165	0.0891012	2.21744	1.07067
597	-1.43022	-0.362162	0.654835	1.02091
598	-1.3108	-0.35392	0.434819	-0.507866
599	0.656627	-1.9722	-0.715265	-1.11592
600	-1.38513	0.538862	-0.972098	-0.342072
601	-0.363851	-0.709664	-2.07234	-2.60187
602	-1.50397	-0.44076	1.26948	1.32292
603	0.969509	-0.495281	-0.487129	-1.55345
605	0.537654	-1.30323	-1.13937	-1.02656
606	-1.89521	1.30608	0.0623992	1.7668
607	-0.41272	0.245068	-0.147157	0.406051
608	-0.99391	-1.05893	-4.84468	-0.778356
609	0.230533	-0.659601	-1.87096	-2.91584
610	0.135093	-0.419808	-0.0356103	-1.58607
611	-0.927041	0.470789	-1.27678	1.35814
612	-1.70482	0.24154	-0.181688	1.01846
614	-0.629178	-1.31869	-0.205763	-0.711516
615	-0.218879	0.68708	-0.22126	0.221823
616	0.101551	0.619326	-0.622221	-0.87766
617	1.3016	2.64326	0.296134	0.796581
618	0.53016	2.51493	-0.0146264	0.395832
619	0.145641	2.02521	0.0766717	-0.0456403
620	-0.223819	-0.22509	-0.448841	-0.0500653
622	-0.0133012	0.393293	-0.792157	-0.409234
623	1.07326	2.26519	-0.199374	0.195779
624	1.03737	-0.415033	-0.904932	-1.59836
625	0.944706	0.0253234	-2.11813	-2.30619
626	-0.935228	0.863852	-1.84894	-1.82593
627	-1.54856	-0.363299	1.90631	0.687471
628	-1.49507	-0.00572776	-0.859725	0.00574089
629	-1.24225	-1.91201	-3.37207	0.073363
630	1.19104	-0.0301037	-0.66084	-2.16104
631	1.42622	0.0911052	0.930442	-0.473827
632	0.869002	-1.42698	1.20592	0.6163
634	0.572726	0.818296	0.707167	0.523148
635	1.26975	-0.0632979	-0.919923	-1.45759
636	1.40853	0.00759651	-0.105354	-1.00914
637	1.43637	0.196907	0.0153675	-0.39189
638	-0.291126	-0.251167	0.634574	0.900459
639	1.23669	0.799993	0.575632	-0.544947
640	1.45178	0.140647	0.892279	-0.0536277
641	1.46864	0.0951847	0.540223	-0.532368
642	1.36859	0.190906	-0.716684	-1.25222
643	0.905313	-0.715273	-1.07835	-1.45359
644	-1.26694	0.625496	2.6222	1.62887
645	1.17737	-0.295406	-1.09429	-1.70383
646	1.16583	-0.226285	-0.788215	-1.82744
647	1.3765	0.012681	-0.0427881	-0.854873
648	1.15349	0.386916	1.46499	1.27914
649	0.876644	0.834641	1.36732	1.78172
650	-1.50259	-0.131831	0.132324	-0.0963759
651	-1.4994	-0.251507	3.80918	2.66041
652	-1.34294	-0.579738	-1.06223	0.254798
653	-1.14248	-0.570135	-0.747619	-0.00804652
654	-1.16437	-0.334017	-0.429105	-0.486738
657	-1.71922	-1.0001	1.83277	0.595537
658	-2.06461	-0.982746	0.581715	1.24687
659	-0.957922	0.86148	-0.559443	0.0525496
660	-1.70596	-0.0322054	-0.935108	-0.438372
661	-2.48381	-0.812205	1.68737	2.11438
662	-0.283248	-0.0181533	2.3974	2.26156
663	-1.39261	-1.09627	-0.634339	0.643728
664	-1.19744	-0.258271	-2.48766	0.0421728
665	-0.260465	0.660902	0.759323	0.81113
666	-1.04827	-0.354657	-0.432382	0.0959267
667	-1.03612	0.0241413	0.229956	1.41023
668	-1.57131	-0.44744	-2.47157	-1.25522
670	-1.62621	-0.761008	-1.73664	-1.45465
671	-1.20012	-0.940771	-1.47968	-0.707845
672	0.849613	0.126284	1.79985	0.64194
673	0.633402	0.160248	1.71307	0.897199
674	0.682623	-0.583703	0.741811	0.453775
675	0.953428	-1.02006	0.868903	0.245398
676	0.748712	0.258403	1.40475	1.04162
677	0.816955	-0.215921	0.902996	0.0931985
678	0.980712	0.383687	1.33322	0.770599
679	0.237789	-0.105284	1.40317	1.1107
680	1.16602	0.667193	1.35229	0.318692
681	0.342704	0.29962	1.79882	1.54812
682	0.431383	0.34843	1.69207	1.24806
683	0.547003	0.123412	1.53158	0.656881
685	0.922152	0.501726	1.37973	0.397268
686	0.973836	0.890964	0.817758	-0.204157
687	0.675169	0.118093	1.54681	0.606859
688	0.576223	0.231336	1.26446	0.699311
689	0.55207	-0.0516174	1.26849	0.53739
690	0.420357	-0.237418	1.59458	0.961481
691	0.829222	0.219147	1.86543	1.47272
692	-1.75956	-0.727667	-1.44931	0.904258
693	-0.283227	0.374345	-0.410286	0.690079
694	-0.15653	0.278153	-0.6978	0.437792
695	-0.642778	0.436913	0.620117	0.924016
696	-0.6459	0.121753	0.910875	0.842011
697	-0.727998	-0.434006	-0.264053	0.681255
698	-0.314903	-0.183222	-0.989563	0.471548
699	-0.193005	-0.653387	-0.760353	-0.108408
700	0.0893113	-0.359684	-0.388638	-0.361512
701	0.848538	0.885929	0.0600258	-0.28858
702	-0.311271	-1.06396	-0.230401	0.288698
703	-0.270383	0.204661	0.664338	0.688443
705	1.0905	1.67115	0.432955	-0.194209
706	-0.234679	0.406181	-0.88682	-0.820948
707	1.1371	0.160913	0.259328	0.279165
708	-0.694067	0.243266	-0.502162	-0.31775
709	0.179172	0.279577	-1.19669	-0.508404
710	0.726447	0.570601	-0.414895	-0.352451
711	-0.491493	-0.258482	-0.300416	0.141364
712	-0.734361	-0.368372	-0.0432748	0.611605
713	-1.15905	0.0281741	-1.56873	0.636959
714	0.709406	-0.59679	-1.17492	-1.48109
715	1.59589	-0.746934	-0.1651	-1.39537
716	-0.565256	0.0117482	0.347538	-0.231718
717	-1.04161	0.391053	3.20109	2.97655
718	-0.271196	-0.422093	-0.0603878	-0.0279279
719	0.0495873	-0.309848	-0.41302	-1.48861
720	0.923873	0.2153	-1.22455	-0.740676
722	-1.53443	-0.55543	-0.301427	0.319889
723	1.48654	0.702765	0.0768945	-1.02967
724	1.07202	-0.34934	-1.13383	-1.94695
725	0.584506	-0.473581	-1.60912	-1.36024
726	-1.73596	0.437699	0.563599	0.0744714
727	-0.57851	0.238898	-1.79941	-0.522623
728	-1.74672	-0.591691	-1.11561	2.38655
729	0.778291	-0.797656	-0.876694	-1.61332
730	1.42288	-0.962805	-0.761124	-2.17742
731	1.45806	-0.634369	0.00632217	-1.78785
732	-2.54236	0.3035	-0.38498	0.123638
733	-0.82796	-0.0469456	-0.53091	1.16487
734	-1.15279	-0.611175	1.14602	0.369939
735	0.000138998	0.880309	-0.0707262	-0.0982269
736	-1.67179	0.597371	-0.464502	-0.690725
737	-1.78868	-0.444982	-0.707521	-1.01235
738	-2.10081	-0.219802	-1.17608	0.516469
739	-2.43402	0.503113	0.052975	-0.0294488
741	-1.73177	0.0136914	0.216318	-0.120933
742	-1.69836	0.175665	0.200788	0.869806
743	-1.38937	0.13283	-0.358206	-0.141112
744	-1.57907	-0.767975	2.15151	3.06104
745	-1.81462	-0.31674	0.751341	0.198097
746	-1.40967	-0.192234	0.557085	1.1692
747	-2.06465	-0.77877	-0.737154	-0.839861
748	-1.87065	-0.341484	0.151557	-0.0619121
749	-1.72729	0.178605	0.948321	1.3413
750	-0.79589	0.569873	-1.92122	-1.03645
751	-1.41583	-0.902374	2.76429	2.24236
752	-1.37734	0.883362	-0.646291	-0.866605
753	-1.96559	0.498197	0.369572	0.926838
754	-1.60705	-0.142954	0.795458	0.63158
755	-0.831269	-1.10239	4.78837	3.76822
756	-0.878147	-0.0290276	0.0818104	1.05614
757	0.0792925	-0.175142	-0.269433	-0.715383
758	-1.83778	0.510093	-1.17891	-0.695225
759	-1.09877	0.227826	0.38334	0.281192
760	-0.231528	0.60042	0.625914	-0.478385
761	-2.29558	0.0238942	0.00660836	0.270892
762	-0.734341	0.419749	-1.4665	0.0381691
763	0.640967	0.0232375	-0.849865	-1.01488
764	-0.616241	0.335388	1.16174	1.33727
766	0.894848	-0.262278	-1.54601	-1.41144
767	-1.74921	-0.320976	-2.4919	-1.76285
768	-1.85845	-0.0905796	-1.39607	-0.160894
769	-1.0595	0.10141	0.229036	0.7159
770	0.28265	0.933308	0.661284	0.925372
771	-1.60955	-0.342447	-1.87648	-1.08145
772	-0.586301	-0.116632	-0.754389	-0.325943
773	0.343496	-0.210437	-0.940445	-1.08797
774	-1.36692	-0.302847	0.723286	1.29161
775	-1.02984	0.0996406	-0.174475	-0.0675424
777	1.69853	1.71698	0.0319221	-1.0677
778	1.4639	1.08399	-0.818397	-0.892753
779	-0.819355	0.49239	0.697782	-0.00535203
780	-0.919451	0.751324	-0.431386	-1.58688
781	0.357997	1.72043	-0.413141	-0.194117
782	0.222179	1.2579	-0.0814464	-0.826226
783	-0.080529	1.99193	-1.64114	-1.02053
785	1.51073	2.90912	-0.16989	-0.456528
786	1.01432	2.32268	2.25163	1.13141
787	0.904367	1.53304	-1.63936	-1.2952
788	1.3633	2.33714	0.740674	0.134987
789	-1.4398	0.53133	-2.84657	0.369435
790	-0.294118	1.23098	-1.3952	-1.26976
791	1.58548	2.93074	-0.0461499	-0.493323
792	1.41228	2.22726	-0.740806	-0.87604
793	1.65539	2.30589	-0.119372	-0.889608
794	1.42266	0.383171	0.430097	-0.742159
795	-1.97711	0.774066	-2.02599	0.123451
796	1.32904	2.78652	-0.065214	-0.584535
797	-1.36727	0.577066	1.44869	0.975724

## Sheet: 4b
variable	value
WT	15
WT	15
WT	10
WT	8
15G	4
15G	4
15Y	2
15Y	2
23P	4
23P	4
23W	4
23W	4
26V	4
26V	4
27W	2
27W	2
12K	20
12K	20
67C	20
67C	20
67V	20
67V	20
72L	20
72L	20

## Sheet: 4c
variable	value
WT	35
WT	30
WT	25
WT	25
15G	25
15G	30
15Y	20
15Y	20
23P	25
23P	20
23W	20
23W	20
26V	25
26V	25
27W	25
27W	25
12K	45
12K	45
67C	40
67C	40
67V	45
67V	45
72L	40
72L	40

## Sheet: 4d
Strain	Time (sec)	P297	P898	P1237	P1578	P1941		Trancription time (s)	Position (nt)
WT	0	1	1	1	1	1		15.89	297
	10	1.38905	1.22379	1.22379	1.15844	1.12011		26.58	898
	20	154.042	0.873627	0.873627	0.885105	0.786401		36.7	1237
	30	352.301	160.988	0.987529	0.580385	0.684721		45.37	1578
	40	595.714	327.16	162.16	1.05091	1.168		54.69	1941
	50	941.62	593.286	333.286	172.483	1.05976
	60	1207.97	945.545	575.545	344.083	201.981
	70		1252.29	897.354	594.205	354.002
	80			1270.29	867.395	569.346
	90				1201.7	897.385
	100					1205.99
Strain	Time (sec)	P297	P898	P1237	P1578	P1941		Trancription time (s)	Position (nt)
15Y	0	1	1	1	1	1		14.82	297
	10	1.39879	1.04681	0.907956	0.74909	1.10826		24.36	898
	20	209.555	0.980018	1.53426	1.07704	5.64658		25.64	1237
	30	426.053	218.696	1.4067	1.13702	4.99604		38.54	1578
	40	542.24	419.755	252.516	0.867376	3.9397		43.25	1941
	50	747.206	536.778	442.227	211.529	0.88697
	60	958.562	752.492	553.837	430.216	266.782
	70		971.793	777.831	561.964	498.689
	80			951.384	790.191	539.369
	90				975.192	798.745
	100					946.795
Strain	Time (sec)	P297	P898	P1237	P1578	P1941		Trancription time (s)	Position (nt)
26V	0	1	1	1	1	1		15.7	297
	10	1.61406	1.8444	0.49941	0.529029	1.30173		19.59	898
	20	210.614	1.90016	1.60259	1.36004	1.39157		29.94	1237
	30	428.016	231.134	8.20718	1.18991	0.89088		37.45	1578
	40	539.453	429.752	242.506	2.71299	1.24398		44.44	1941
	50	756.741	534.47	438.851	217.152	1.46736
	60	971.614	738.952	544.357	441.43	254.819
	70		961.974	778.995	559.162	485.754
	80			907.843	769.175	541.359
	90				958.047	786.76
	100					954.323
	110
	120
	130

## Sheet: 4e
	gene	variable	value
0	mgtL	WT	0.925926
1	ykgO	WT	0.780142
2	yeaQ	WT	0.722892
3	yohP	WT	0.714286
4	yoaK	WT	0.707071
5	ypfM	WT	0.666667
6	ibsA	WT	0.666667
7	ynhF	WT	0.666667
8	kefF	WT	0.640301
9	ybfA	WT	0.628019
10	cspD	WT	0.622222
11	intG	WT	0.617284
12	yqeL	WT	0.617284
13	ydgK	WT	0.612245
14	mioC	WT	0.608108
15	yjeN	WT	0.603175
16	cnu	WT	0.601852
17	ydcY	WT	0.598291
18	potI	WT	0.591017
19	yghW	WT	0.590278
20	hokE	WT	0.588235
21	yoeB	WT	0.588235
22	yeiW	WT	0.588235
23	msyB	WT	0.586667
24	yhdV	WT	0.585586
25	yebG	WT	0.584192
26	ydhL	WT	0.583333
27	yeiS	WT	0.583333
28	ykfB	WT	0.576923
29	hokD	WT	0.576923
30	yebW	WT	0.572917
31	ykgL	WT	0.570175
32	ycgX	WT	0.567901
33	idnK	WT	0.567376
34	ysaB	WT	0.566667
35	phr	WT	0.563777
36	pmrD	WT	0.561798
37	yddM	WT	0.561404
38	yhbQ	WT	0.561056
39	menI	WT	0.559611
40	umuC	WT	0.559496
41	yrdF	WT	0.559441
42	ecnA	WT	0.555556
43	yjgH	WT	0.555556
44	yajI	WT	0.555556
45	hicB	WT	0.551559
46	yibI	WT	0.550964
47	ynjH	WT	0.549451
48	qorA	WT	0.54878
49	yjjZ	WT	0.548523
50	infA	WT	0.547945
51	focA	WT	0.547786
52	yafN	WT	0.544218
53	fucU	WT	0.543735
54	kdpA	WT	0.543608
55	yahO	WT	0.543478
56	ynaJ	WT	0.542636
57	rayT	WT	0.542169
58	yecH	WT	0.541667
59	yobH	WT	0.541667
60	yjeO	WT	0.539683
61	yfiR	WT	0.539499
62	fis	WT	0.538721
63	yaaX	WT	0.538721
64	dsbE	WT	0.537634
65	yhfG	WT	0.535714
66	yigI	WT	0.534188
67	yobA	WT	0.533333
68	tnaC	WT	0.533333
69	aqpZ	WT	0.531609
70	ybcW	WT	0.531401
71	yaeQ	WT	0.531136
72	cyaY	WT	0.529595
73	yhjR	WT	0.529101
74	cysD	WT	0.528053
75	frdD	WT	0.527778
76	yeeY	WT	0.526882
77	yciA	WT	0.526316
78	rpsR	WT	0.526316
79	symE	WT	0.526316
80	tesA	WT	0.526316
81	paaX	WT	0.525762
82	rnt	WT	0.524691
83	elaB	WT	0.522876
84	rpsP	WT	0.522088
85	yoaB	WT	0.521739
86	yiiR	WT	0.521542
87	thiK	WT	0.521212
88	yagU	WT	0.520325
89	yqjE	WT	0.518519
90	yihD	WT	0.518519
91	lpxT	WT	0.518207
92	ydcX	WT	0.517241
93	rsxE	WT	0.517241
94	zupT	WT	0.516796
95	yaiZ	WT	0.516432
96	znuC	WT	0.515873
97	chpS	WT	0.515873
98	ymgD	WT	0.515152
99	ybbC	WT	0.514905
100	manX	WT	0.514403
101	cobU	WT	0.512821
102	orn	WT	0.512821
103	rpmJ	WT	0.512821
104	ymgA	WT	0.512821
105	srlD	WT	0.512821
106	ybjO	WT	0.511247
107	mlaB	WT	0.510204
108	ychE	WT	0.509259
109	acrR	WT	0.509259
110	yfgJ	WT	0.509259
111	hybB	WT	0.508906
112	yceM	WT	0.508658
113	yccU	WT	0.507246
114	yqjG	WT	0.506586
115	clsC	WT	0.506329
116	ynfC	WT	0.506329
117	ilvL	WT	0.505051
118	yfeY	WT	0.503472
119	ybgL	WT	0.503401
120	hspQ	WT	0.503145
121	yqaE	WT	0.503145
122	osmB	WT	0.502283
123	yjfF	WT	0.502008
124	rfbC	WT	0.501792
125	ygaZ	WT	0.501355
126	umuD	WT	0.5
127	pagP	WT	0.499109
128	dcp	WT	0.498534
129	argG	WT	0.498512
130	csiR	WT	0.497738
131	ylbG	WT	0.49763
132	iscX	WT	0.497512
133	yeeZ	WT	0.49697
134	ybhL	WT	0.496454
135	ykfC	WT	0.49639
136	yheS	WT	0.496343
137	rpsE	WT	0.496032
138	dusC	WT	0.495781
139	sapF	WT	0.495663
140	pspD	WT	0.495495
141	dacB	WT	0.495119
142	rplW	WT	0.49505
143	ychO	WT	0.494624
144	narP	WT	0.493827
145	mpaA	WT	0.493827
146	yfeO	WT	0.493238
147	acpT	WT	0.493197
148	mug	WT	0.493097
149	prmB	WT	0.493033
150	livM	WT	0.492958
151	yibF	WT	0.492611
152	trpC	WT	0.491924
153	rimM	WT	0.491803
154	yodC	WT	0.491803
155	fliO	WT	0.491803
156	ygbF	WT	0.491228
157	tolR	WT	0.48951
158	metI	WT	0.489297
159	treC	WT	0.48913
160	insG	WT	0.48909
161	argB	WT	0.48906
162	yqcA	WT	0.488889
163	pspB	WT	0.488889
164	yeaO	WT	0.488506
165	yoeG	WT	0.487805
166	kdgT	WT	0.487805
167	argC	WT	0.487562
168	bglA	WT	0.486111
169	napH	WT	0.486111
170	gltJ	WT	0.48583
171	yadG	WT	0.485437
172	cusS	WT	0.4851
173	tusE	WT	0.484848
174	entC	WT	0.484694
175	ccmH	WT	0.48433
176	chbA	WT	0.48433
177	purH	WT	0.484277
178	yoeF	WT	0.483871
179	tus	WT	0.483871
180	gntP	WT	0.483631
181	rhtB	WT	0.483092
182	uspF	WT	0.482759
183	hypT	WT	0.482456
184	feoA	WT	0.482456
185	fliG	WT	0.481928
186	mazE	WT	0.481928
187	yeeE	WT	0.481586
188	yiaG	WT	0.4811
189	fimB	WT	0.480929
190	napC	WT	0.480929
191	ldcA	WT	0.480874
192	yadS	WT	0.480769
193	dsdC	WT	0.480769
194	yjtD	WT	0.480349
195	rplR	WT	0.480226
196	ygdD	WT	0.479798
197	ulaE	WT	0.479532
198	yhbJ	WT	0.479532
199	asnC	WT	0.479303
200	osmY	WT	0.478548
201	thyA	WT	0.477987
202	cynR	WT	0.477778
203	oppB	WT	0.477742
204	galT	WT	0.477555
205	anmK	WT	0.477477
206	uxaA	WT	0.477151
207	ldcC	WT	0.47619
208	yciX	WT	0.47619
209	smpB	WT	0.47619
210	chaB	WT	0.47619
211	mscS	WT	0.47619
212	yqaB	WT	0.47619
213	yncJ	WT	0.47619
214	yebF	WT	0.47619
215	dppC	WT	0.47619
216	dps	WT	0.47619
217	ydcD	WT	0.47619
218	yfiB	WT	0.47619
219	alaC	WT	0.47619
220	ydiK	WT	0.47619
221	rseA	WT	0.47619
222	ydcF	WT	0.474407
223	ydiY	WT	0.474308
224	ravA	WT	0.474282
225	ynfK	WT	0.474138
226	chaC	WT	0.474138
227	yqeH	WT	0.473934
228	ycfQ	WT	0.473934
229	rhaT	WT	0.47343
230	ilvE	WT	0.473118
231	abgR	WT	0.473047
232	nhoA	WT	0.472813
233	pepT	WT	0.472698
234	yneG	WT	0.472222
235	ycjX	WT	0.472103
236	yjjG	WT	0.471976
237	osmE	WT	0.471976
238	cutA	WT	0.471976
239	cysB	WT	0.471795
240	metJ	WT	0.471698
241	wecA	WT	0.471014
242	nfrA	WT	0.470905
243	hslV	WT	0.47081
244	allE	WT	0.470738
245	yafT	WT	0.470738
246	galS	WT	0.470701
247	purE	WT	0.470588
248	ubiG	WT	0.470263
249	yedF	WT	0.470085
250	glnP	WT	0.469697
251	hemA	WT	0.469372
252	ybgC	WT	0.469136
253	flc	WT	0.46875
254	mzrA	WT	0.46875
255	mipA	WT	0.468541
256	sufC	WT	0.468541
257	kefG	WT	0.468468
258	yhiI	WT	0.468165
259	bamE	WT	0.467836
260	yifN	WT	0.467706
261	eda	WT	0.46729
262	malM	WT	0.466884
263	chbG	WT	0.466667
264	appY	WT	0.466667
265	ygaV	WT	0.466667
266	yfbR	WT	0.466667
267	cdaR	WT	0.466321
268	opgC	WT	0.466321
269	rplK	WT	0.4662
270	ibpB	WT	0.4662
271	uspC	WT	0.4662
272	yqgA	WT	0.466102
273	yccX	WT	0.46595
274	alx	WT	0.465839
275	yniB	WT	0.465549
276	mntS	WT	0.465116
277	ydfB	WT	0.465116
278	uxuR	WT	0.465116
279	yqhH	WT	0.465116
280	yeiE	WT	0.464853
281	lspA	WT	0.464646
282	mdtJ	WT	0.464481
283	yneF	WT	0.464135
284	acpP	WT	0.464135
285	sodB	WT	0.463918
286	yqhD	WT	0.463918
287	entS	WT	0.463629
288	ydjE	WT	0.463576
289	speG	WT	0.463458
290	yohO	WT	0.462963
291	cysK	WT	0.462963
292	ycfJ	WT	0.462963
293	waaB	WT	0.462963
294	cmoB	WT	0.462963
295	iscA	WT	0.462963
296	cysP	WT	0.462144
297	manY	WT	0.461923
298	loiP	WT	0.461133
299	yahB	WT	0.460879
300	dgkA	WT	0.460705
301	dkgB	WT	0.460199
302	pspF	WT	0.460123
303	iraP	WT	0.45977
304	tsaB	WT	0.45977
305	sodC	WT	0.45977
306	ybaL	WT	0.459153
307	msrB	WT	0.458937
308	tolC	WT	0.458839
309	rluE	WT	0.458716
310	hdeB	WT	0.458716
311	ampC	WT	0.458554
312	rstA	WT	0.458333
313	yqjF	WT	0.458015
314	ygiW	WT	0.458015
315	leuB	WT	0.457875
316	cueO	WT	0.457769
317	ygbT	WT	0.457516
318	arsB	WT	0.457364
319	dppD	WT	0.457317
320	yhbT	WT	0.457143
321	malK	WT	0.456989
322	srlB	WT	0.456989
323	menC	WT	0.456906
324	paaY	WT	0.456853
325	agaR	WT	0.45679
326	ybbO	WT	0.45679
327	ymgF	WT	0.456621
328	cysW	WT	0.456621
329	yheU	WT	0.456621
330	dinF	WT	0.456522
331	folM	WT	0.456432
332	nfsA	WT	0.456432
333	ycdT	WT	0.456218
334	gsiC	WT	0.456026
335	mltF	WT	0.456005
336	chpB	WT	0.45584
337	yhjC	WT	0.455556
338	cysN	WT	0.455182
339	entA	WT	0.455154
340	dsbG	WT	0.455154
341	dgt	WT	0.454545
342	yhcN	WT	0.454545
343	yjhV	WT	0.454545
344	yacG	WT	0.454545
345	flgA	WT	0.454545
346	metC	WT	0.454545
347	mliC	WT	0.454545
348	pqiA	WT	0.454545
349	fimH	WT	0.454042
350	etk	WT	0.45392
351	gcvR	WT	0.453752
352	yeiP	WT	0.453752
353	yjbB	WT	0.453431
354	ysgA	WT	0.453431
355	ydeA	WT	0.453401
356	ghxQ	WT	0.453216
357	tdk	WT	0.453074
358	menA	WT	0.453074
359	yicG	WT	0.453074
360	rsmI	WT	0.452962
361	yjgA	WT	0.452899
362	speD	WT	0.45283
363	yhdT	WT	0.452675
364	skp	WT	0.452675
365	lptG	WT	0.452447
366	yjeM	WT	0.452428
367	codB	WT	0.452381
368	zapE	WT	0.452128
369	rppH	WT	0.451977
370	hicA	WT	0.451977
371	pgl	WT	0.451807
372	fabD	WT	0.451613
373	gpr	WT	0.451489
374	yafO	WT	0.451128
375	ycfH	WT	0.451128
376	yggD	WT	0.45098
377	def	WT	0.45098
378	intA	WT	0.450886
379	amtB	WT	0.45066
380	ymfD	WT	0.45045
381	sseB	WT	0.45045
382	ykfL	WT	0.45045
383	argD	WT	0.45045
384	yajC	WT	0.45045
385	folD	WT	0.449827
386	yoaE	WT	0.449583
387	btuF	WT	0.449438
388	purK	WT	0.449438
389	glrR	WT	0.449438
390	nanT	WT	0.449363
391	nanE	WT	0.449275
392	nudL	WT	0.44905
393	malG	WT	0.448934
394	pncB	WT	0.448878
395	nrdD	WT	0.448808
396	elyC	WT	0.448718
397	slyB	WT	0.448718
398	rlmH	WT	0.448718
399	ychF	WT	0.448718
400	yqfB	WT	0.448718
401	acnA	WT	0.44843
402	xylH	WT	0.448393
403	nagZ	WT	0.448343
404	ydgI	WT	0.448301
405	yidZ	WT	0.447917
406	yiaJ	WT	0.447585
407	ycbL	WT	0.447531
408	yjcC	WT	0.447385
409	thiB	WT	0.447154
410	truC	WT	0.446999
411	waaU	WT	0.446927
412	ubiA	WT	0.446735
413	nfi	WT	0.446429
414	yceA	WT	0.446344
415	nemA	WT	0.446266
416	cysZ	WT	0.446194
417	nsrR	WT	0.446009
418	xerC	WT	0.445931
419	ydhF	WT	0.445931
420	cycA	WT	0.44586
421	zipA	WT	0.445795
422	ycbV	WT	0.445736
423	yceB	WT	0.445633
424	clcB	WT	0.445505
425	inaA	WT	0.445469
426	alsE	WT	0.445402
427	yedJ	WT	0.445402
428	cysQ	WT	0.445344
429	ppk	WT	0.44509
430	yoaH	WT	0.444444
431	yjdF	WT	0.444444
432	pgpB	WT	0.444444
433	hybD	WT	0.444444
434	yijD	WT	0.444444
435	nudF	WT	0.444444
436	ygiN	WT	0.444444
437	cobT	WT	0.444444
438	ydgH	WT	0.444444
439	yqjH	WT	0.444444
440	trpL	WT	0.444444
441	ybeM	WT	0.444162
442	yhhS	WT	0.44335
443	tgt	WT	0.443262
444	prfA	WT	0.443213
445	mnaT	WT	0.44316
446	acrD	WT	0.44316
447	gmr	WT	0.443102
448	ysaA	WT	0.443038
449	cdsA	WT	0.44289
450	uspD	WT	0.44289
451	ydhJ	WT	0.44289
452	betA	WT	0.442849
453	yqeB	WT	0.442804
454	hdhA	WT	0.442708
455	aroM	WT	0.442478
456	gluQ	WT	0.442287
457	yfiE	WT	0.442177
458	yfaZ	WT	0.441989
459	purD	WT	0.44186
460	uraA	WT	0.44186
461	msrC	WT	0.441767
462	ydfG	WT	0.441767
463	hybG	WT	0.441767
464	gltB	WT	0.441605
465	mmuP	WT	0.441595
466	lolD	WT	0.441595
467	yobB	WT	0.4414
468	djlA	WT	0.441176
469	gloA	WT	0.441176
470	fepC	WT	0.441176
471	yadH	WT	0.440986
472	tsx	WT	0.440678
473	yeiB	WT	0.440415
474	rtcB	WT	0.440098
475	hisB	WT	0.440075
476	hisH	WT	0.439932
477	pldB	WT	0.439883
478	ykfA	WT	0.439815
479	yeaC	WT	0.43956
480	nusG	WT	0.43956
481	hupB	WT	0.43956
482	yccA	WT	0.439394
483	metB	WT	0.439276
484	tusD	WT	0.439276
485	cpxP	WT	0.439122
486	rarA	WT	0.438988
487	cobB	WT	0.438957
488	yjiR	WT	0.438783
489	hybF	WT	0.438596
490	raiA	WT	0.438596
491	dtpD	WT	0.438596
492	yebY	WT	0.438596
493	mtfA	WT	0.438596
494	napA	WT	0.438279
495	msrA	WT	0.438185
496	rutR	WT	0.438185
497	mqsR	WT	0.43771
498	arnD	WT	0.43771
499	zraR	WT	0.437406
500	cpdB	WT	0.437243
501	mltA	WT	0.437158
502	cysA	WT	0.437158
503	fliT	WT	0.437158
504	yoaG	WT	0.437158
505	queD	WT	0.437158
506	alsA	WT	0.437052
507	aroP	WT	0.436681
508	ybbA	WT	0.436681
509	yhjG	WT	0.436681
510	nepI	WT	0.436608
511	yejK	WT	0.436508
512	yhbS	WT	0.436508
513	envC	WT	0.436508
514	glpQ	WT	0.436397
515	actP	WT	0.436364
516	nirB	WT	0.436321
517	metN	WT	0.436047
518	nlpE	WT	0.436006
519	edd	WT	0.435982
520	folP	WT	0.435807
521	ybbJ	WT	0.43573
522	rsmD	WT	0.435511
523	yhaO	WT	0.435435
524	ypdB	WT	0.435374
525	pssA	WT	0.435103
526	entH	WT	0.434783
527	ymgG	WT	0.434783
528	fklB	WT	0.434783
529	phnP	WT	0.434783
530	yhaM	WT	0.434783
531	fliZ	WT	0.434783
532	yhdZ	WT	0.434783
533	fliN	WT	0.434783
534	modC	WT	0.434372
535	moaA	WT	0.434343
536	lpxL	WT	0.434311
537	yijO	WT	0.434272
538	yabP	WT	0.434243
539	mlaE	WT	0.434227
540	sgcR	WT	0.434227
541	nagC	WT	0.43407
542	mrcB	WT	0.433925
543	yiaA	WT	0.43379
544	nanK	WT	0.43379
545	malF	WT	0.433657
546	folB	WT	0.433604
547	ycdX	WT	0.433604
548	yecS	WT	0.433483
549	yoaC	WT	0.433333
550	glpG	WT	0.433213
551	ligT	WT	0.433145
552	fepG	WT	0.433031
553	tehA	WT	0.433031
554	gspM	WT	0.4329
555	torR	WT	0.4329
556	yjdI	WT	0.4329
557	ybiC	WT	0.432781
558	rpoH	WT	0.432749
559	lolB	WT	0.432692
560	lplA	WT	0.432645
561	xylR	WT	0.43257
562	yfeD	WT	0.43257
563	mrp	WT	0.432432
564	efeB	WT	0.43239
565	dacC	WT	0.432253
566	yhiN	WT	0.432253
567	soxS	WT	0.432099
568	yojI	WT	0.431873
569	yafK	WT	0.431849
570	uhpC	WT	0.431818
571	cirA	WT	0.431727
572	flgB	WT	0.431655
573	frmB	WT	0.431655
574	fdhD	WT	0.431655
575	yahA	WT	0.431589
576	livH	WT	0.431499
577	ybfF	WT	0.431373
578	ibaG	WT	0.431373
579	rof	WT	0.431373
580	nfo	WT	0.431235
581	yicI	WT	0.43122
582	copA	WT	0.431138
583	corA	WT	0.431125
584	tilS	WT	0.431101
585	selD	WT	0.431034
586	yidH	WT	0.431034
587	rlmG	WT	0.430959
588	yqeG	WT	0.430894
589	rfbA	WT	0.430839
590	acuI	WT	0.430769
591	atpH	WT	0.430712
592	yggN	WT	0.430556
593	fkpA	WT	0.430504
594	yhaV	WT	0.430108
595	fliL	WT	0.430108
596	ynbE	WT	0.430108
597	araE	WT	0.42988
598	ydbC	WT	0.429733
599	casD	WT	0.42963
600	gspL	WT	0.429553
601	zraS	WT	0.429185
602	thiQ	WT	0.429185
603	yagE	WT	0.429043
604	ydhC	WT	0.429043
605	dsdA	WT	0.428894
606	ydhB	WT	0.428725
607	atpC	WT	0.428571
608	yibT	WT	0.428571
609	yeiH	WT	0.428571
610	nhaA	WT	0.428449
611	sthA	WT	0.428266
612	ribB	WT	0.428135
613	ynfA	WT	0.428135
614	miaB	WT	0.42807
615	lpd	WT	0.42807
616	yhbP	WT	0.427928
617	pepQ	WT	0.427928
618	modF	WT	0.427699
619	priA	WT	0.427467
620	mobA	WT	0.42735
621	aroG	WT	0.42735
622	ydhK	WT	0.427223
623	thiC	WT	0.427215
624	yrbL	WT	0.42654
625	metF	WT	0.426487
626	dgoD	WT	0.426458
627	ynaI	WT	0.426357
628	iadA	WT	0.426257
629	accD	WT	0.42623
630	ybgJ	WT	0.42618
631	yohJ	WT	0.426065
632	ghrA	WT	0.425985
633	dnaT	WT	0.425926
634	yaiL	WT	0.425926
635	ycaO	WT	0.425894
636	bacA	WT	0.425791
637	glf	WT	0.425725
638	sstT	WT	0.425703
639	srlA	WT	0.425532
640	yphA	WT	0.425532
641	yjjY	WT	0.425532
642	hslJ	WT	0.425532
643	ydiJ	WT	0.425254
644	artP	WT	0.42524
645	gadW	WT	0.42524
646	waaQ	WT	0.425121
647	gntU	WT	0.425056
648	yccF	WT	0.425056
649	etp	WT	0.425056
650	cbpM	WT	0.424837
651	gfcA	WT	0.424837
652	ruvA	WT	0.424837
653	lldR	WT	0.42471
654	uxaC	WT	0.424628
655	yedZ	WT	0.424528
656	argO	WT	0.424528
657	yjdP	WT	0.424242
658	ykgJ	WT	0.424242
659	ypjF	WT	0.424242
660	yiaD	WT	0.424242
661	ygaM	WT	0.424242
662	ydgA	WT	0.424122
663	setA	WT	0.424088
664	usg	WT	0.424063
665	yhaJ	WT	0.423634
666	tyrS	WT	0.423529
667	bepA	WT	0.423497
668	dnaQ	WT	0.423497
669	gtrB	WT	0.423453
670	exuT	WT	0.423403
671	cdh	WT	0.42328
672	dsrB	WT	0.42328
673	ydiH	WT	0.42328
674	ydjM	WT	0.423012
675	uhpA	WT	0.423012
676	asnA	WT	0.422961
677	yjfI	WT	0.422886
678	gltD	WT	0.422833
679	evgA	WT	0.422764
680	cpdA	WT	0.422705
681	kup	WT	0.422686
682	cstA	WT	0.422602
683	cspF	WT	0.422535
684	insK	WT	0.422535
685	yiiE	WT	0.422535
686	nuoB	WT	0.422323
687	fkpB	WT	0.422222
688	eamA	WT	0.422222
689	hisQ	WT	0.422125
690	ldtD	WT	0.422078
691	ycgZ	WT	0.421941
692	yebV	WT	0.421941
693	sbmC	WT	0.421941
694	ubiD	WT	0.421687
695	ftnA	WT	0.421687
696	flk	WT	0.421687
697	yggI	WT	0.421687
698	yidF	WT	0.421687
699	gph	WT	0.421607
700	pal	WT	0.421456
701	ygcO	WT	0.421456
702	hisJ	WT	0.421456
703	yebT	WT	0.421412
704	hemG	WT	0.421245
705	amiD	WT	0.421179
706	fadD	WT	0.421115
707	ascB	WT	0.421053
708	gatB	WT	0.421053
709	pgk	WT	0.420962
710	polB	WT	0.420918
711	yhdE	WT	0.420875
712	yhgN	WT	0.420875
713	ydeE	WT	0.420875
714	tehB	WT	0.420875
715	gshB	WT	0.42061
716	pyrE	WT	0.420561
717	pncA	WT	0.420561
718	trg	WT	0.420475
719	hdeA	WT	0.42042
720	ung	WT	0.42029
721	ansB	WT	0.420248
722	fumC	WT	0.420228
723	yfjK	WT	0.420091
724	ugd	WT	0.41988
725	rlmI	WT	0.419815
726	pabC	WT	0.419753
727	prmC	WT	0.419664
728	mcrA	WT	0.419664
729	prmA	WT	0.419501
730	sbcC	WT	0.419447
731	yafP	WT	0.419426
732	matP	WT	0.419426
733	yahJ	WT	0.419378
734	yaaJ	WT	0.419287
735	ybhB	WT	0.419287
736	fecR	WT	0.419287
737	xylB	WT	0.419244
738	recX	WT	0.419162
739	ybaY	WT	0.418848
740	slmA	WT	0.41876
741	ybjG	WT	0.41876
742	yniC	WT	0.418535
743	eutB	WT	0.418502
744	ygeA	WT	0.41847
745	glnG	WT	0.41844
746	yhcF	WT	0.41841
747	zntA	WT	0.418372
748	pflA	WT	0.418354
749	ptsP	WT	0.418336
750	lpxA	WT	0.418251
751	thiM	WT	0.418251
752	yhbX	WT	0.418204
753	maeA	WT	0.418139
754	fepB	WT	0.417973
755	chaA	WT	0.417802
756	shiA	WT	0.417616
757	yhgE	WT	0.417391
758	alr	WT	0.416667
759	gntK	WT	0.416667
760	proB	WT	0.416667
761	pheL	WT	0.416667
762	rsmG	WT	0.416667
763	prlF	WT	0.416667
764	atpE	WT	0.416667
765	ybjI	WT	0.416667
766	rpsT	WT	0.416667
767	rsmC	WT	0.416667
768	nei	WT	0.416667
769	yeeW	WT	0.416667
770	nudG	WT	0.416667
771	yobF	WT	0.416667
772	cysM	WT	0.416667
773	mgrB	WT	0.416667
774	arnE	WT	0.416667
775	ytjC	WT	0.416667
776	yncL	WT	0.416667
777	yhfL	WT	0.416667
778	nudK	WT	0.416667
779	rplU	WT	0.416667
780	accA	WT	0.416667
781	opgG	WT	0.416667
782	yhhM	WT	0.416667
783	panE	WT	0.416667
784	panM	WT	0.416667
785	macB	WT	0.416025
786	norR	WT	0.415842
787	lacI	WT	0.415512
788	tqsA	WT	0.415459
789	ascG	WT	0.41543
790	lpxK	WT	0.4154
791	yghE	WT	0.415369
792	mgtA	WT	0.415276
793	fhuD	WT	0.415264
794	glnD	WT	0.415264
795	speE	WT	0.415225
796	potC	WT	0.415094
797	pbpC	WT	0.415045
798	yjhP	WT	0.414993
799	yhjY	WT	0.414878
800	yfiP	WT	0.414878
801	ghxP	WT	0.414815
802	narL	WT	0.414747
803	mukB	WT	0.414705
804	pcm	WT	0.414673
805	amiC	WT	0.414673
806	yagK	WT	0.414673
807	sppA	WT	0.414647
808	ybhS	WT	0.414462
809	fimF	WT	0.414313
810	iap	WT	0.414258
811	leuS	WT	0.414247
812	yhjD	WT	0.414201
813	iaaA	WT	0.414079
814	ytfF	WT	0.414079
815	creC	WT	0.414035
816	leuC	WT	0.41399
817	gpt	WT	0.413943
818	ynfL	WT	0.41387
819	prkB	WT	0.413793
820	phnO	WT	0.413793
821	aceA	WT	0.413793
822	glpF	WT	0.413712
823	tdcD	WT	0.413565
824	waaP	WT	0.413534
825	uxuA	WT	0.413502
826	pheA	WT	0.413437
827	yaeH	WT	0.413437
828	ansP	WT	0.413333
829	yhaK	WT	0.413105
830	gspO	WT	0.412979
831	argA	WT	0.412913
832	tdcC	WT	0.412913
833	fecA	WT	0.412903
834	rpoS	WT	0.41289
835	ydcP	WT	0.412844
836	psd	WT	0.412797
837	pspE	WT	0.412698
838	polA	WT	0.41263
839	speB	WT	0.412595
840	gstA	WT	0.412541
841	dcd	WT	0.412371
842	puuR	WT	0.412186
843	dcrB	WT	0.412186
844	atpD	WT	0.412148
845	dapD	WT	0.412121
846	recB	WT	0.41208
847	hipB	WT	0.411985
848	yrfF	WT	0.411985
849	fadI	WT	0.411899
850	surA	WT	0.41181
851	fnr	WT	0.411687
852	glpD	WT	0.411687
853	gpmA	WT	0.411687
854	nuoN	WT	0.411523
855	recO	WT	0.411523
856	ybaE	WT	0.411523
857	narQ	WT	0.411523
858	pspG	WT	0.411523
859	glgA	WT	0.411437
860	bisC	WT	0.411311
861	marB	WT	0.410959
862	mnmH	WT	0.410959
863	yzgL	WT	0.410959
864	ibpA	WT	0.410628
865	lexA	WT	0.410509
866	yfeH	WT	0.41041
867	opgE	WT	0.410354
868	bfd	WT	0.410256
869	sdhC	WT	0.410256
870	gcvH	WT	0.410256
871	tdcG	WT	0.410256
872	hemB	WT	0.410256
873	ynjC	WT	0.410156
874	roxA	WT	0.409982
875	ybbP	WT	0.409938
876	yehX	WT	0.409924
877	tolB	WT	0.409899
878	mdtB	WT	0.409862
879	yghD	WT	0.409683
880	lolE	WT	0.409639
881	fimD	WT	0.409556
882	sdaB	WT	0.409357
883	yjjX	WT	0.409357
884	ynfB	WT	0.409357
885	frwD	WT	0.409357
886	kdsA	WT	0.409357
887	lnt	WT	0.409357
888	gdhA	WT	0.409226
889	sugE	WT	0.408805
890	hsdM	WT	0.408805
891	yhjV	WT	0.408805
892	bolA	WT	0.408805
893	thiE	WT	0.408805
894	gss	WT	0.408602
895	lolA	WT	0.408497
896	yagI	WT	0.408432
897	tam	WT	0.408432
898	eamB	WT	0.408163
899	ycgL	WT	0.408163
900	yddG	WT	0.408163
901	ldtE	WT	0.40796
902	tag	WT	0.407801
903	smrA	WT	0.407801
904	btuC	WT	0.407747
905	ettA	WT	0.407674
906	yjbQ	WT	0.407674
907	yebQ	WT	0.407569
908	ptrB	WT	0.407569
909	lysC	WT	0.407407
910	qseC	WT	0.407407
911	yhhL	WT	0.407407
912	yqeI	WT	0.407407
913	mmuM	WT	0.407288
914	parC	WT	0.40726
915	yfcJ	WT	0.407125
916	ychQ	WT	0.407125
917	yffR	WT	0.407125
918	ybhK	WT	0.407041
919	mak	WT	0.407041
920	ogt	WT	0.406977
921	nnr	WT	0.406977
922	purN	WT	0.406886
923	yeaD	WT	0.40678
924	envZ	WT	0.406504
925	ydaN	WT	0.406504
926	nrdH	WT	0.406504
927	ilvC	WT	0.406504
928	sufA	WT	0.406504
929	hisA	WT	0.406504
930	rsxD	WT	0.406043
931	dnaA	WT	0.405983
932	ttcA	WT	0.405983
933	yjiN	WT	0.405933
934	ampH	WT	0.405872
935	dtpA	WT	0.405855
936	pfo	WT	0.405674
937	nrdE	WT	0.405594
938	marC	WT	0.405405
939	ilvD	WT	0.405186
940	yqfE	WT	0.404984
941	yphC	WT	0.404896
942	feoB	WT	0.404823
943	hrpA	WT	0.404817
944	nusB	WT	0.404762
945	yedV	WT	0.404709
946	fabA	WT	0.404624
947	srmB	WT	0.404494
948	yhfK	WT	0.404184
949	topA	WT	0.404157
950	rarD	WT	0.40404
951	rpoA	WT	0.40404
952	rpsF	WT	0.40404
953	ybcH	WT	0.40404
954	ybdD	WT	0.40404
955	caiF	WT	0.40404
956	yqhA	WT	0.40404
957	malS	WT	0.403742
958	trxB	WT	0.403727
959	srlQ	WT	0.403727
960	tamA	WT	0.403691
961	trmD	WT	0.403646
962	bcp	WT	0.403397
963	zitB	WT	0.403397
964	chbR	WT	0.403321
965	yejH	WT	0.40318
966	waaR	WT	0.403147
967	galE	WT	0.403147
968	cof	WT	0.40293
969	yjbD	WT	0.40293
970	yecE	WT	0.40293
971	deoD	WT	0.402778
972	sanA	WT	0.402778
973	aldA	WT	0.402778
974	rimI	WT	0.402685
975	yeaL	WT	0.402685
976	argP	WT	0.402685
977	rffG	WT	0.402622
978	sodA	WT	0.402576
979	dxs	WT	0.402576
980	panB	WT	0.402516
981	xanP	WT	0.402299
982	napG	WT	0.402299
983	ahpF	WT	0.402299
984	alaA	WT	0.402299
985	yacC	WT	0.402299
986	yjeJ	WT	0.402299
987	grxD	WT	0.402299
988	ykgG	WT	0.402299
989	ispG	WT	0.402145
990	mnmG	WT	0.402116
991	deaD	WT	0.402116
992	xylG	WT	0.402075
993	yafV	WT	0.402075
994	nhaB	WT	0.402075
995	yfbO	WT	0.401891
996	sseA	WT	0.401891
997	eptB	WT	0.401891
998	yjiV	WT	0.401771
999	insX	WT	0.401606
1000	hisC	WT	0.401494
1001	queA	WT	0.401494
1002	hdeD	WT	0.401396
1003	dtpB	WT	0.401361
1004	yecR	WT	0.401235
1005	grxB	WT	0.401235
1006	fabR	WT	0.401235
1007	yfiM	WT	0.401235
1008	lpxH	WT	0.401107
1009	hypD	WT	0.40107
1010	dxr	WT	0.401003
1011	ybcM	WT	0.401003
1012	fadE	WT	0.400818
1013	waaY	WT	0.400572
1014	modA	WT	0.400517
1015	mdlA	WT	0.400451
1016	fecC	WT	0.4004
1017	dadA	WT	0.400308
1018	kgtP	WT	0.400308
1019	cpxA	WT	0.400291
1020	dbpA	WT	0.400291
1021	cysG	WT	0.400291
1022	argH	WT	0.400291
1023	thiI	WT	0.400276
1024	plsB	WT	0.400165
1025	dapF	WT	0.4
1026	yjcE	WT	0.4
1027	rpiB	WT	0.4
1028	tomB	WT	0.4
1029	yjfP	WT	0.4
1030	yqjK	WT	0.4
1031	pgi	WT	0.4
1032	yieE	WT	0.4
1033	adhE	WT	0.399851
1034	asnS	WT	0.399714
1035	psuT	WT	0.39968
1036	mdtC	WT	0.39961
1037	mrdA	WT	0.399579
1038	rluB	WT	0.399543
1039	yccS	WT	0.399257
1040	add	WT	0.399202
1041	yfeR	WT	0.399137
1042	maeB	WT	0.399123
1043	rseP	WT	0.399113
1044	glpA	WT	0.399018
1045	ackA	WT	0.399002
1046	hisF	WT	0.39897
1047	efeO	WT	0.398936
1048	recQ	WT	0.398907
1049	yhhN	WT	0.398724
1050	proA	WT	0.398724
1051	ynfM	WT	0.398724
1052	fdoH	WT	0.398671
1053	yeeP	WT	0.398551
1054	rpoZ	WT	0.398551
1055	asd	WT	0.398551
1056	frmR	WT	0.398551
1057	ydjA	WT	0.398551
1058	yjfN	WT	0.398551
1059	umpH	WT	0.398406
1060	narI	WT	0.39823
1061	rtn	WT	0.398202
1062	araC	WT	0.39818
1063	glgS	WT	0.39801
1064	pepN	WT	0.39801
1065	gltS	WT	0.39801
1066	suhB	WT	0.39801
1067	yaeP	WT	0.39801
1068	dppA	WT	0.39801
1069	fic	WT	0.39801
1070	gtrS	WT	0.397898
1071	wecB	WT	0.397878
1072	aaeR	WT	0.397849
1073	nupG	WT	0.397772
1074	glnE	WT	0.397747
1075	recC	WT	0.397744
1076	apbE	WT	0.397727
1077	ebgA	WT	0.397672
1078	yicH	WT	0.397661
1079	gatY	WT	0.397661
1080	lpoA	WT	0.397644
1081	yciH	WT	0.397554
1082	trpR	WT	0.397554
1083	yggL	WT	0.397554
1084	ypeC	WT	0.397554
1085	nirD	WT	0.397554
1086	thiP	WT	0.397269
1087	pepB	WT	0.397196
1088	ybhC	WT	0.397196
1089	yhjK	WT	0.397185
1090	ybcY	WT	0.396947
1091	yecJ	WT	0.396825
1092	blr	WT	0.396825
1093	fimG	WT	0.396825
1094	ybjM	WT	0.396825
1095	ulaR	WT	0.396825
1096	yeeA	WT	0.396601
1097	xthA	WT	0.39653
1098	rnc	WT	0.396476
1099	frmA	WT	0.396396
1100	entB	WT	0.39627
1101	parE	WT	0.396197
1102	adeP	WT	0.396114
1103	amiB	WT	0.396114
1104	bluF	WT	0.39604
1105	ppc	WT	0.395928
1106	dhaR	WT	0.395833
1107	srlE	WT	0.395833
1108	rluC	WT	0.395833
1109	pdxB	WT	0.395778
1110	cysU	WT	0.395683
1111	mglC	WT	0.395648
1112	ybaA	WT	0.39548
1113	gltX	WT	0.39548
1114	ycjD	WT	0.39548
1115	waaS	WT	0.395299
1116	gsiA	WT	0.395299
1117	clpA	WT	0.395257
1118	lptE	WT	0.395189
1119	yjhU	WT	0.395137
1120	rcsF	WT	0.395062
1121	mutL	WT	0.395022
1122	yhhX	WT	0.39499
1123	ompF	WT	0.394858
1124	yeiI	WT	0.394858
1125	gsiD	WT	0.394737
1126	dut	WT	0.394737
1127	yeeD	WT	0.394737
1128	rbbA	WT	0.394737
1129	cmk	WT	0.394737
1130	hmp	WT	0.394626
1131	ybiB	WT	0.3946
1132	exbB	WT	0.394558
1133	lysP	WT	0.394558
1134	oppD	WT	0.394477
1135	tsaD	WT	0.394477
1136	tpx	WT	0.394477
1137	bcsC	WT	0.394358
1138	lptA	WT	0.394265
1139	yafQ	WT	0.394265
1140	rpsS	WT	0.394265
1141	ydfX	WT	0.394265
1142	sucC	WT	0.394173
1143	sucB	WT	0.394089
1144	tdcA	WT	0.394036
1145	thrS	WT	0.393987
1146	yghB	WT	0.393939
1147	pdxA	WT	0.393939
1148	yqcC	WT	0.393939
1149	cyoD	WT	0.393939
1150	yddW	WT	0.393939
1151	xseA	WT	0.393873
1152	ydgJ	WT	0.393852
1153	asmA	WT	0.393743
1154	atpI	WT	0.393701
1155	udp	WT	0.393701
1156	ytfH	WT	0.393701
1157	yphH	WT	0.393635
1158	trpB	WT	0.393635
1159	osmC	WT	0.393519
1160	yafC	WT	0.393443
1161	glmS	WT	0.393443
1162	ybiA	WT	0.393375
1163	ybeL	WT	0.393375
1164	blc	WT	0.393258
1165	nfrB	WT	0.393208
1166	proY	WT	0.393013
1167	murP	WT	0.392982
1168	zwf	WT	0.392954
1169	bamD	WT	0.392954
1170	ccmC	WT	0.392954
1171	dnaC	WT	0.392954
1172	hdfR	WT	0.392857
1173	hcaR	WT	0.392817
1174	alsR	WT	0.392817
1175	yaiW	WT	0.392694
1176	panF	WT	0.392562
1177	yjgR	WT	0.392548
1178	yoaA	WT	0.392465
1179	rne	WT	0.392341
1180	rmuC	WT	0.392157
1181	ccmB	WT	0.392157
1182	ysaC	WT	0.392157
1183	yoaF	WT	0.392157
1184	can	WT	0.392157
1185	rpsQ	WT	0.392157
1186	livF	WT	0.392157
1187	ymgE	WT	0.392157
1188	hisL	WT	0.392157
1189	gcvA	WT	0.392157
1190	yjiX	WT	0.392157
1191	dicA	WT	0.392157
1192	sbcB	WT	0.392157
1193	valS	WT	0.392157
1194	qmcA	WT	0.392157
1195	ycaL	WT	0.392157
1196	sulA	WT	0.392157
1197	mfd	WT	0.391645
1198	mcrC	WT	0.391595
1199	prlC	WT	0.391581
1200	yddE	WT	0.391499
1201	nadC	WT	0.391499
1202	kdgR	WT	0.391414
1203	ucpA	WT	0.391414
1204	mazG	WT	0.391414
1205	patA	WT	0.391304
1206	mutH	WT	0.391304
1207	ubiF	WT	0.391156
1208	rcdA	WT	0.391061
1209	hrpB	WT	0.390947
1210	pka	WT	0.390831
1211	marR	WT	0.390805
1212	pldA	WT	0.390805
1213	ilvB	WT	0.390764
1214	lacY	WT	0.39075
1215	rpoN	WT	0.390516
1216	ygaY	WT	0.390492
1217	ycjW	WT	0.39039
1218	ybhG	WT	0.39039
1219	yhhQ	WT	0.39039
1220	sslE	WT	0.390094
1221	ahpC	WT	0.390071
1222	ydjL	WT	0.389972
1223	yejF	WT	0.389937
1224	moaB	WT	0.389864
1225	cobS	WT	0.389785
1226	thrA	WT	0.389769
1227	yjhD	WT	0.38961
1228	gapC	WT	0.38961
1229	tolQ	WT	0.38961
1230	dicC	WT	0.38961
1231	ompC	WT	0.389493
1232	rcsC	WT	0.389474
1233	yghG	WT	0.389294
1234	ycaQ	WT	0.389294
1235	rsmA	WT	0.389294
1236	ltaE	WT	0.389222
1237	talA	WT	0.389064
1238	miaA	WT	0.389064
1239	pnuC	WT	0.388889
1240	ispA	WT	0.388889
1241	yciB	WT	0.388889
1242	tusC	WT	0.388889
1243	acnB	WT	0.388761
1244	epmB	WT	0.388727
1245	yfhH	WT	0.388693
1246	treA	WT	0.388693
1247	yghF	WT	0.388693
1248	nuoF	WT	0.38864
1249	folE	WT	0.38864
1250	speC	WT	0.388577
1251	yecT	WT	0.388548
1252	clpB	WT	0.3885
1253	malQ	WT	0.388489
1254	malP	WT	0.388471
1255	iceT	WT	0.388418
1256	uvrD	WT	0.38835
1257	plsY	WT	0.38835
1258	yajR	WT	0.388278
1259	glnH	WT	0.38822
1260	mscM	WT	0.388087
1261	yecD	WT	0.388007
1262	wecC	WT	0.387965
1263	rsuA	WT	0.387931
1264	queC	WT	0.387931
1265	yaeF	WT	0.387879
1266	iclR	WT	0.387879
1267	ygeV	WT	0.387858
1268	fadL	WT	0.38777
1269	lamB	WT	0.38777
1270	arnF	WT	0.387597
1271	ftsH	WT	0.387597
1272	ybjP	WT	0.387597
1273	iscU	WT	0.387597
1274	yfcF	WT	0.387597
1275	pstB	WT	0.387597
1276	galR	WT	0.387597
1277	adk	WT	0.387597
1278	ygiC	WT	0.387597
1279	bhsA	WT	0.387597
1280	ptsH	WT	0.387597
1281	ygiQ	WT	0.387387
1282	wzzB	WT	0.38736
1283	pdxK	WT	0.387324
1284	fdhE	WT	0.387097
1285	nrdG	WT	0.387097
1286	soxR	WT	0.387097
1287	yggW	WT	0.386983
1288	potA	WT	0.386983
1289	dapA	WT	0.386803
1290	pflC	WT	0.386803
1291	hslO	WT	0.386803
1292	yjhR	WT	0.386785
1293	treB	WT	0.386779
1294	yfcD	WT	0.38674
1295	ppsA	WT	0.386717
1296	fecD	WT	0.386625
1297	yhfX	WT	0.386598
1298	tktA	WT	0.386546
1299	hns	WT	0.386473
1300	pgaD	WT	0.386473
1301	kefC	WT	0.386473
1302	dkgA	WT	0.386473
1303	guaD	WT	0.386364
1304	aspC	WT	0.38623
1305	pheS	WT	0.386179
1306	ampE	WT	0.385965
1307	nlpD	WT	0.385965
1308	yeaE	WT	0.385965
1309	yegE	WT	0.385775
1310	rep	WT	0.385757
1311	ybhF	WT	0.385723
1312	yhfY	WT	0.385675
1313	malZ	WT	0.385675
1314	ynjB	WT	0.385604
1315	efeU	WT	0.385542
1316	yfdK	WT	0.385488
1317	yneJ	WT	0.385488
1318	yfiF	WT	0.385356
1319	rcsD	WT	0.385335
1320	macA	WT	0.385305
1321	nrfG	WT	0.38526
1322	pheT	WT	0.38526
1323	opgH	WT	0.38522
1324	yecC	WT	0.385126
1325	bcsQ	WT	0.385126
1326	melR	WT	0.385039
1327	galU	WT	0.385039
1328	gltI	WT	0.385039
1329	yciQ	WT	0.385021
1330	selB	WT	0.384824
1331	bcsB	WT	0.384615
1332	rpsC	WT	0.384615
1333	murI	WT	0.384615
1334	ydfA	WT	0.384615
1335	pptA	WT	0.384615
1336	yafE	WT	0.384615
1337	yaeR	WT	0.384615
1338	rpsJ	WT	0.384615
1339	mdtA	WT	0.384615
1340	secB	WT	0.384615
1341	yraQ	WT	0.384246
1342	cdd	WT	0.384181
1343	fruA	WT	0.384161
1344	ygiF	WT	0.384025
1345	ppiA	WT	0.383944
1346	chiP	WT	0.383795
1347	nagK	WT	0.383772
1348	glyQ	WT	0.383772
1349	wzxE	WT	0.383693
1350	mnmC	WT	0.383657
1351	yejB	WT	0.383562
1352	putA	WT	0.383548
1353	ptsG	WT	0.383543
1354	menE	WT	0.383481
1355	glnB	WT	0.383481
1356	fetA	WT	0.383481
1357	yedQ	WT	0.383481
1358	uxuB	WT	0.383299
1359	ybiJ	WT	0.383142
1360	gsk	WT	0.383142
1361	hisD	WT	0.383142
1362	menD	WT	0.383004
1363	yggS	WT	0.382979
1364	rhtA	WT	0.382883
1365	tyrR	WT	0.38262
1366	glpR	WT	0.382586
1367	fimA	WT	0.382514
1368	lgoR	WT	0.382514
1369	csiE	WT	0.382514
1370	nupC	WT	0.382377
1371	gpsA	WT	0.382353
1372	ynjD	WT	0.382263
1373	ribF	WT	0.382166
1374	vsr	WT	0.382166
1375	yicC	WT	0.381944
1376	rsmF	WT	0.381944
1377	recF	WT	0.38175
1378	fdhF	WT	0.38175
1379	bamB	WT	0.381679
1380	aroA	WT	0.38162
1381	sapC	WT	0.381594
1382	gntR	WT	0.381526
1383	rrrD	WT	0.381526
1384	ydjZ	WT	0.381356
1385	tsaA	WT	0.381356
1386	dnaB	WT	0.381356
1387	crfC	WT	0.381337
1388	rbn	WT	0.381264
1389	lpxC	WT	0.381264
1390	dinG	WT	0.381218
1391	nadR	WT	0.381184
1392	yjbJ	WT	0.380952
1393	higB	WT	0.380952
1394	rlmN	WT	0.380952
1395	mokC	WT	0.380952
1396	yahK	WT	0.380952
1397	uvrB	WT	0.380811
1398	tsgA	WT	0.380711
1399	setB	WT	0.380711
1400	ccmF	WT	0.380658
1401	yghU	WT	0.380623
1402	recJ	WT	0.380623
1403	ribD	WT	0.380435
1404	yncD	WT	0.380409
1405	fbp	WT	0.38038
1406	ycbJ	WT	0.380313
1407	fabI	WT	0.380228
1408	nrdB	WT	0.380195
1409	ykgA	WT	0.380117
1410	cytR	WT	0.380117
1411	nagE	WT	0.380072
1412	lpxP	WT	0.380022
1413	intS	WT	0.379965
1414	rsxB	WT	0.379965
1415	galP	WT	0.379928
1416	kdpD	WT	0.379888
1417	mutY	WT	0.379867
1418	smg	WT	0.379747
1419	ybjD	WT	0.379747
1420	agaV	WT	0.379747
1421	rpmB	WT	0.379747
1422	tyrP	WT	0.379538
1423	lepB	WT	0.379487
1424	trmN	WT	0.379404
1425	pyrF	WT	0.379404
1426	sucD	WT	0.37931
1427	glmU	WT	0.379285
1428	rhlB	WT	0.379147
1429	intB	WT	0.379147
1430	pcnB	WT	0.379113
1431	ygfI	WT	0.379041
1432	mqsA	WT	0.378788
1433	trkH	WT	0.378788
1434	yicL	WT	0.378788
1435	yicT	WT	0.378788
1436	bglX	WT	0.37859
1437	mraY	WT	0.378578
1438	uspE	WT	0.378549
1439	ybhA	WT	0.37851
1440	ycbX	WT	0.378378
1441	ytfJ	WT	0.378378
1442	fusA	WT	0.378251
1443	ygeQ	WT	0.378188
1444	ybhM	WT	0.378151
1445	proS	WT	0.378127
1446	yegU	WT	0.378109
1447	rsxA	WT	0.378007
1448	yggU	WT	0.378007
1449	mepM	WT	0.377929
1450	wecG	WT	0.377868
1451	bcr	WT	0.377834
1452	ydcZ	WT	0.377778
1453	alaE	WT	0.377778
1454	pgrR	WT	0.377778
1455	recD	WT	0.377668
1456	trkA	WT	0.377633
1457	yraR	WT	0.377358
1458	ybaP	WT	0.377358
1459	yoeH	WT	0.377358
1460	cydB	WT	0.377193
1461	queG	WT	0.377193
1462	yihM	WT	0.377166
1463	ydgD	WT	0.377129
1464	cysE	WT	0.377129
1465	rph	WT	0.377095
1466	pepA	WT	0.376984
1467	ilvI	WT	0.376812
1468	mcrB	WT	0.376812
1469	mlc	WT	0.37674
1470	fsr	WT	0.37674
1471	gnd	WT	0.376688
1472	mprA	WT	0.376648
1473	yfgO	WT	0.376648
1474	yidR	WT	0.376603
1475	yjiY	WT	0.376569
1476	yigB	WT	0.376569
1477	arcA	WT	0.376569
1478	pfkB	WT	0.376344
1479	rstB	WT	0.376344
1480	rbsK	WT	0.376344
1481	rseB	WT	0.376176
1482	mtlA	WT	0.376176
1483	ptsI	WT	0.376157
1484	csrD	WT	0.376095
1485	yceF	WT	0.376068
1486	ebgR	WT	0.376016
1487	yidB	WT	0.37594
1488	kbl	WT	0.37594
1489	fhuC	WT	0.37594
1490	glnA	WT	0.375887
1491	cobC	WT	0.375817
1492	ydiU	WT	0.375783
1493	gadX	WT	0.375758
1494	leuE	WT	0.375587
1495	cspI	WT	0.375587
1496	cspH	WT	0.375587
1497	hybC	WT	0.375587
1498	waaZ	WT	0.375587
1499	ybcJ	WT	0.375587
1500	rpmE	WT	0.375587
1501	yfeW	WT	0.375479
1502	yjjJ	WT	0.375375
1503	moaE	WT	0.375276
1504	gatA	WT	0.375276
1505	fhlA	WT	0.37518
1506	ycaP	WT	0.37518
1507	yihG	WT	0.375134
1508	hldD	WT	0.375134
1509	arnT	WT	0.375076
1510	yehT	WT	0.375
1511	trmI	WT	0.375
1512	glyA	WT	0.374801
1513	ybjS	WT	0.374753
1514	tdcE	WT	0.374728
1515	hemL	WT	0.374707
1516	galM	WT	0.37464
1517	ompA	WT	0.37464
1518	rlmL	WT	0.374585
1519	yigL	WT	0.374532
1520	yafD	WT	0.374532
1521	pnp	WT	0.374532
1522	ydbJ	WT	0.374532
1523	pabB	WT	0.374449
1524	tyrA	WT	0.374332
1525	tnaA	WT	0.374294
1526	ybbN	WT	0.374269
1527	insQ	WT	0.374238
1528	borD	WT	0.37415
1529	rffH	WT	0.37415
1530	ybfE	WT	0.37415
1531	yhbY	WT	0.37415
1532	rng	WT	0.37415
1533	ubiI	WT	0.374065
1534	cyoC	WT	0.373984
1535	dmsD	WT	0.373984
1536	ycgH	WT	0.373867
1537	gltA	WT	0.373832
1538	tmk	WT	0.373832
1539	yiiD	WT	0.373737
1540	ydcL	WT	0.373692
1541	basR	WT	0.373692
1542	rtcA	WT	0.373648
1543	yajD	WT	0.373563
1544	nadA	WT	0.373563
1545	sdhD	WT	0.373563
1546	mreB	WT	0.373563
1547	feaB	WT	0.373333
1548	argE	WT	0.373264
1549	secA	WT	0.373245
1550	rbfA	WT	0.373134
1551	nikR	WT	0.373134
1552	ftsQ	WT	0.373045
1553	paaK	WT	0.372907
1554	dcuB	WT	0.372856
1555	lipA	WT	0.372671
1556	yjiT	WT	0.372588
1557	aroH	WT	0.372493
1558	hpt	WT	0.372439
1559	pyrG	WT	0.372405
1560	uidR	WT	0.37225
1561	yqeF	WT	0.37225
1562	gcd	WT	0.372229
1563	aslB	WT	0.372168
1564	ytfL	WT	0.372024
1565	ybiH	WT	0.372024
1566	queE	WT	0.372024
1567	ligA	WT	0.372024
1568	degP	WT	0.37193
1569	fimC	WT	0.371901
1570	trpA	WT	0.371747
1571	rna	WT	0.371747
1572	fucI	WT	0.371622
1573	hemC	WT	0.37155
1574	dnaJ	WT	0.371353
1575	emrD	WT	0.371308
1576	mntH	WT	0.371267
1577	brnQ	WT	0.371212
1578	intF	WT	0.371163
1579	glrK	WT	0.371148
1580	glpK	WT	0.371107
1581	prfC	WT	0.371069
1582	yfjL	WT	0.371058
1583	yhdP	WT	0.370955
1584	yniD	WT	0.37037
1585	yfcI	WT	0.37037
1586	yfcA	WT	0.37037
1587	argT	WT	0.37037
1588	rhsJ	WT	0.37037
1589	glgB	WT	0.37037
1590	shoB	WT	0.37037
1591	sixA	WT	0.37037
1592	idnR	WT	0.37037
1593	yaiI	WT	0.37037
1594	purR	WT	0.37037
1595	apaG	WT	0.37037
1596	yecM	WT	0.37037
1597	eutR	WT	0.37037
1598	lpxD	WT	0.37037
1599	ptrA	WT	0.37037
1600	yiiM	WT	0.37037
1601	pstA	WT	0.37037
1602	accC	WT	0.37037
1603	entD	WT	0.37037
1604	aas	WT	0.37037
1605	proC	WT	0.37037
1606	tatA	WT	0.37037
1607	ybhR	WT	0.37037
1608	rpsD	WT	0.37037
1609	ygbE	WT	0.37037
1610	mtgA	WT	0.37037
1611	yjjW	WT	0.37037
1612	rpsO	WT	0.37037
1613	mukF	WT	0.37037
1614	ygdG	WT	0.37037
1615	rraA	WT	0.37037
1616	yobD	WT	0.37037
1617	metL	WT	0.369914
1618	glgX	WT	0.369807
1619	treF	WT	0.369697
1620	cydA	WT	0.369662
1621	yegD	WT	0.369549
1622	mtr	WT	0.369478
1623	murB	WT	0.369291
1624	ldtB	WT	0.369164
1625	yedA	WT	0.369164
1626	ilvY	WT	0.369128
1627	yidA	WT	0.369004
1628	bcsE	WT	0.368957
1629	cbdA	WT	0.368932
1630	mlrA	WT	0.368852
1631	bluR	WT	0.368852
1632	artJ	WT	0.368852
1633	rsmE	WT	0.368852
1634	pdxJ	WT	0.368852
1635	sfsA	WT	0.368794
1636	ymfE	WT	0.368794
1637	rpe	WT	0.368732
1638	betT	WT	0.368732
1639	alkB	WT	0.368664
1640	rcsB	WT	0.368664
1641	gyrB	WT	0.36853
1642	rnhB	WT	0.368509
1643	dacD	WT	0.368466
1644	aceK	WT	0.368451
1645	nuoI	WT	0.368324
1646	fadJ	WT	0.368298
1647	yfdF	WT	0.368272
1648	argF	WT	0.368159
1649	fliM	WT	0.368159
1650	yrbG	WT	0.368098
1651	guaB	WT	0.368098
1652	glvG	WT	0.368098
1653	coaA	WT	0.368034
1654	puuP	WT	0.367965
1655	yebK	WT	0.367816
1656	uspA	WT	0.367816
1657	purU	WT	0.367734
1658	cueR	WT	0.367647
1659	acs	WT	0.367534
1660	acpS	WT	0.367454
1661	yigF	WT	0.367454
1662	yhfU	WT	0.367232
1663	pntB	WT	0.367171
1664	hcaE	WT	0.367107
1665	recN	WT	0.367028
1666	yjgX	WT	0.366972
1667	glpE	WT	0.366972
1668	metE	WT	0.366932
1669	potH	WT	0.366876
1670	upp	WT	0.366826
1671	yiiS	WT	0.366667
1672	lepA	WT	0.366667
1673	cysJ	WT	0.366667
1674	lolC	WT	0.366667
1675	rluF	WT	0.366552
1676	dcm	WT	0.366455
1677	puuA	WT	0.366455
1678	hybO	WT	0.366399
1679	ydjN	WT	0.366379
1680	mnmE	WT	0.3663
1681	aroE	WT	0.3663
1682	gshA	WT	0.366089
1683	pgpA	WT	0.366089
1684	yhgF	WT	0.366064
1685	yigE	WT	0.366013
1686	yjeH	WT	0.365951
1687	ydhQ	WT	0.365951
1688	cydC	WT	0.365854
1689	yagF	WT	0.365854
1690	yahM	WT	0.365854
1691	murC	WT	0.365854
1692	ampG	WT	0.365854
1693	yfaY	WT	0.365752
1694	sbcD	WT	0.365752
1695	yqhC	WT	0.365726
1696	yjiA	WT	0.365726
1697	yfjH	WT	0.365726
1698	narJ	WT	0.365682
1699	yihL	WT	0.365682
1700	ileS	WT	0.365637
1701	kdgK	WT	0.365591
1702	fucO	WT	0.365535
1703	ycaD	WT	0.365535
1704	rimK	WT	0.365449
1705	ybdZ	WT	0.365297
1706	yiiF	WT	0.365297
1707	pdxH	WT	0.365297
1708	ygdR	WT	0.365297
1709	purL	WT	0.365226
1710	rbsA	WT	0.365206
1711	damX	WT	0.36519
1712	yfjD	WT	0.36519
1713	dctA	WT	0.36519
1714	lon	WT	0.36518
1715	queF	WT	0.365135
1716	tamB	WT	0.365079
1717	hycH	WT	0.364964
1718	helD	WT	0.364964
1719	mdfA	WT	0.364964
1720	kdsD	WT	0.364742
1721	ilvG	WT	0.364742
1722	rpoE	WT	0.364583
1723	bcsF	WT	0.364583
1724	tpiA	WT	0.364583
1725	yhhH	WT	0.364583
1726	yraP	WT	0.364583
1727	yaiA	WT	0.364583
1728	livG	WT	0.364583
1729	ugpB	WT	0.364465
1730	smf	WT	0.364444
1731	ybgK	WT	0.364416
1732	epmC	WT	0.364299
1733	fau	WT	0.364299
1734	groL	WT	0.364299
1735	yijE	WT	0.364238
1736	ftsA	WT	0.364212
1737	aphA	WT	0.364146
1738	yhaI	WT	0.364146
1739	frvX	WT	0.364146
1740	preA	WT	0.364078
1741	fecI	WT	0.363985
1742	mpl	WT	0.363901
1743	rspR	WT	0.363901
1744	ansA	WT	0.363815
1745	ybfP	WT	0.363636
1746	icdC	WT	0.363636
1747	yqfA	WT	0.363636
1748	yfbU	WT	0.363636
1749	yhaL	WT	0.363636
1750	rcnA	WT	0.363636
1751	bsmA	WT	0.363636
1752	ymiA	WT	0.363636
1753	napF	WT	0.363636
1754	rpiA	WT	0.363636
1755	pck	WT	0.363524
1756	ybaT	WT	0.363496
1757	yhcG	WT	0.363475
1758	ycbZ	WT	0.36343
1759	yihN	WT	0.363349
1760	yihA	WT	0.363349
1761	ybdR	WT	0.363196
1762	bioH	WT	0.363165
1763	atpA	WT	0.363165
1764	bcsG	WT	0.363095
1765	ycaN	WT	0.363036
1766	dacA	WT	0.363036
1767	amyA	WT	0.362903
1768	cmoA	WT	0.362903
1769	yciC	WT	0.362903
1770	mdtF	WT	0.362877
1771	deoA	WT	0.362812
1772	gmhA	WT	0.362694
1773	sdhB	WT	0.362622
1774	ynfH	WT	0.362573
1775	fruB	WT	0.362511
1776	dgoR	WT	0.362319
1777	lldP	WT	0.362319
1778	glyS	WT	0.362319
1779	creB	WT	0.362319
1780	lysU	WT	0.362319
1781	agp	WT	0.362319
1782	modB	WT	0.362319
1783	creD	WT	0.362158
1784	opgB	WT	0.362129
1785	tmcA	WT	0.362103
1786	fliY	WT	0.362047
1787	yqjA	WT	0.361991
1788	aroL	WT	0.361905
1789	gcvP	WT	0.361865
1790	ridA	WT	0.361757
1791	ybdL	WT	0.361757
1792	yaiO	WT	0.361757
1793	yheT	WT	0.361681
1794	pgpC	WT	0.361635
1795	aer	WT	0.361604
1796	pncC	WT	0.361446
1797	frsA	WT	0.361446
1798	bcsZ	WT	0.361337
1799	rnpA	WT	0.361111
1800	yeaR	WT	0.361111
1801	pspC	WT	0.361111
1802	malE	WT	0.361041
1803	glpC	WT	0.361041
1804	yhcD	WT	0.361041
1805	ylaC	WT	0.360934
1806	accB	WT	0.360934
1807	atpF	WT	0.360934
1808	aaeB	WT	0.360772
1809	cysS	WT	0.36075
1810	yfhM	WT	0.360742
1811	rihC	WT	0.360656
1812	yneE	WT	0.360656
1813	glnS	WT	0.36036
1814	secG	WT	0.36036
1815	cho	WT	0.36036
1816	ygjH	WT	0.36036
1817	pykA	WT	0.36036
1818	spoT	WT	0.36036
1819	eutC	WT	0.36036
1820	yecA	WT	0.36036
1821	lpxM	WT	0.360082
1822	secF	WT	0.360082
1823	ygcQ	WT	0.360046
1824	moeB	WT	0.36
1825	rsxC	WT	0.359874
1826	ubiB	WT	0.359537
1827	osmF	WT	0.359477
1828	ynfD	WT	0.359477
1829	ydhR	WT	0.359477
1830	oxyR	WT	0.359477
1831	rpsN	WT	0.359477
1832	dhaM	WT	0.359408
1833	tcdA	WT	0.359356
1834	mppA	WT	0.359356
1835	selA	WT	0.359195
1836	yohK	WT	0.359195
1837	fetB	WT	0.358974
1838	sdaA	WT	0.358974
1839	yraH	WT	0.358974
1840	rimJ	WT	0.358974
1841	yedK	WT	0.358744
1842	nrdA	WT	0.358705
1843	prs	WT	0.35865
1844	fmt	WT	0.35865
1845	melB	WT	0.35865
1846	ddlB	WT	0.358306
1847	yebS	WT	0.358255
1848	lpoB	WT	0.358255
1849	lipB	WT	0.358255
1850	fepD	WT	0.358209
1851	rpsB	WT	0.358127
1852	pyrH	WT	0.358127
1853	gltL	WT	0.358127
1854	viaA	WT	0.358127
1855	fhuB	WT	0.358043
1856	mlaF	WT	0.358025
1857	rlmA	WT	0.358025
1858	nanA	WT	0.357942
1859	fur	WT	0.357942
1860	otsA	WT	0.357895
1861	ycjF	WT	0.357815
1862	yigZ	WT	0.357724
1863	gltP	WT	0.357686
1864	yagL	WT	0.357654
1865	cpxR	WT	0.357654
1866	yliE	WT	0.357599
1867	tatD	WT	0.357599
1868	waaH	WT	0.357488
1869	wbbK	WT	0.357462
1870	ybiR	WT	0.357462
1871	solA	WT	0.357462
1872	cadC	WT	0.357375
1873	narH	WT	0.357375
1874	nuoC	WT	0.357342
1875	hyaD	WT	0.357143
1876	rmf	WT	0.357143
1877	ygaH	WT	0.357143
1878	gspB	WT	0.357143
1879	grxC	WT	0.357143
1880	dmlR	WT	0.357143
1881	yjdM	WT	0.357143
1882	ftnB	WT	0.357143
1883	yhbW	WT	0.357143
1884	rho	WT	0.357143
1885	ydcI	WT	0.357143
1886	mazF	WT	0.357143
1887	mdtM	WT	0.356853
1888	galK	WT	0.356832
1889	topB	WT	0.356779
1890	truA	WT	0.356704
1891	dtpC	WT	0.356653
1892	cydD	WT	0.356537
1893	nudE	WT	0.356506
1894	dusA	WT	0.356455
1895	cyoB	WT	0.356426
1896	yihF	WT	0.356394
1897	rsd	WT	0.356394
1898	ybjN	WT	0.356394
1899	uup	WT	0.356394
1900	rnr	WT	0.356265
1901	smtA	WT	0.356234
1902	garD	WT	0.356234
1903	sufB	WT	0.356183
1904	gcvT	WT	0.356164
1905	baeS	WT	0.356125
1906	ruvB	WT	0.356083
1907	hypE	WT	0.356083
1908	potE	WT	0.356061
1909	yciS	WT	0.355987
1910	yagB	WT	0.355987
1911	clsA	WT	0.355921
1912	ybjL	WT	0.355872
1913	pheP	WT	0.355846
1914	aceB	WT	0.355805
1915	yciK	WT	0.355731
1916	metH	WT	0.355592
1917	ygaU	WT	0.355556
1918	ydcH	WT	0.355556
1919	barA	WT	0.355459
1920	tolA	WT	0.35545
1921	ybeZ	WT	0.355427
1922	glgP	WT	0.355392
1923	atpB	WT	0.355392
1924	dcuS	WT	0.355392
1925	slyD	WT	0.35533
1926	yjaG	WT	0.35533
1927	cybC	WT	0.355191
1928	mglA	WT	0.35503
1929	yceH	WT	0.354938
1930	fucA	WT	0.354938
1931	menF	WT	0.354938
1932	aroF	WT	0.354809
1933	elfG	WT	0.354809
1934	wzyE	WT	0.354767
1935	pmbA	WT	0.354767
1936	yceO	WT	0.35461
1937	dcyD	WT	0.35461
1938	ppiC	WT	0.35461
1939	rplA	WT	0.35461
1940	yeiR	WT	0.35461
1941	pepP	WT	0.354449
1942	umpG	WT	0.354331
1943	pta	WT	0.354312
1944	ygiM	WT	0.354267
1945	rsxG	WT	0.354267
1946	yfgM	WT	0.354267
1947	coaE	WT	0.354267
1948	lptF	WT	0.354223
1949	waaC	WT	0.354167
1950	folA	WT	0.354167
1951	ccmE	WT	0.354167
1952	rseC	WT	0.354167
1953	purA	WT	0.354119
1954	rcnB	WT	0.353982
1955	iscS	WT	0.353909
1956	mscK	WT	0.353851
1957	carB	WT	0.353818
1958	frdA	WT	0.353787
1959	znuA	WT	0.353698
1960	thrB	WT	0.353698
1961	wecE	WT	0.353669
1962	ypjD	WT	0.353535
1963	hofB	WT	0.353535
1964	yjeT	WT	0.353535
1965	yegH	WT	0.353535
1966	yifK	WT	0.353535
1967	cyaA	WT	0.353357
1968	yfbT	WT	0.353303
1969	tabA	WT	0.353201
1970	murF	WT	0.353201
1971	dnaE	WT	0.353144
1972	yabI	WT	0.352941
1973	yihI	WT	0.352941
1974	ybeX	WT	0.352673
1975	php	WT	0.352673
1976	peaD	WT	0.352564
1977	wbbI	WT	0.352467
1978	rpoB	WT	0.352445
1979	citB	WT	0.352423
1980	acrB	WT	0.352381
1981	mnmA	WT	0.352304
1982	ybdF	WT	0.352304
1983	sbmA	WT	0.35217
1984	tsf	WT	0.352113
1985	manZ	WT	0.352113
1986	yegT	WT	0.352113
1987	hchA	WT	0.352113
1988	yhbE	WT	0.351967
1989	glk	WT	0.351967
1990	birA	WT	0.351967
1991	yjaZ	WT	0.351852
1992	fimI	WT	0.351852
1993	wecF	WT	0.351852
1994	lplT	WT	0.351759
1995	elbB	WT	0.351682
1996	dsbC	WT	0.351617
1997	ygbI	WT	0.351562
1998	murJ	WT	0.351562
[truncated: 11,921 more rows]

## Sheet: 4f
index	variable	value
WT	Uridine triphosphate	0.0743109
WT	Uridine triphosphate	0.0762493
WT	Uridine triphosphate	0.0902202
WT	Uridine triphosphate	0.080124
WT	Uridine triphosphate	0.0815892
15Y	Uridine triphosphate	0.0236898
15Y	Uridine triphosphate	0.0335528
15Y	Uridine triphosphate	0.0422335
15Y	Uridine triphosphate	0.0284772
15Y	Uridine triphosphate	0.0304131
26V	Uridine triphosphate	0.0517727
26V	Uridine triphosphate	0.0523859
26V	Uridine triphosphate	0.0697282
26V	Uridine triphosphate	0.0512267
26V	Uridine triphosphate	0.0546371
upp	Uridine triphosphate	0.0604642
upp	Uridine triphosphate	0.0590388
upp	Uridine triphosphate	0.0606196
upp	Uridine triphosphate	0.0555776
upp	Uridine triphosphate	0.0528546
WT	Cytidine triphosphate	0.0273969
WT	Cytidine triphosphate	0.0263548
WT	Cytidine triphosphate	0.0204938
WT	Cytidine triphosphate	0.0216963
WT	Cytidine triphosphate	0.0197633
15Y	Cytidine triphosphate	0.00882911
15Y	Cytidine triphosphate	0.0113634
15Y	Cytidine triphosphate	0.00827615
15Y	Cytidine triphosphate	0.0121257
15Y	Cytidine triphosphate	0.00948007
26V	Cytidine triphosphate	0.0174614
26V	Cytidine triphosphate	0.0201506
26V	Cytidine triphosphate	0.0148516
26V	Cytidine triphosphate	0.0199008
26V	Cytidine triphosphate	0.0210735
upp	Cytidine triphosphate	0.016705
upp	Cytidine triphosphate	0.0124023
upp	Cytidine triphosphate	0.013746
upp	Cytidine triphosphate	0.0184847
upp	Cytidine triphosphate	0.0190291

## Sheet: 4g
cond	variable	value
LB	WT	1.33333
LB	WT	0.666667
LB	WT	0.666667
LB+T	WT	0.666667
LB+T	WT	1.33333
LB+T	WT	2
5FU 0.625	WT	0.666667
5FU 0.625	WT	0.666667
5FU 0.625	WT	1.33333
5FU 0.625 + T	WT	0.666667
5FU 0.625 + T	WT	0.666667
5FU 0.625 + T	WT	1.33333
5FU 2.5	WT	0.333333
5FU 2.5	WT	0.666667
5FU 2.5	WT	0.666667
5FU 2.5 + T	WT	0.666667
5FU 2.5 + T	WT	0.666667
5FU 2.5 + T	WT	0.666667
LB	15Y	0.133333
LB	15Y	0.666667
LB	15Y	0.666667
LB+T	15Y	0.2
LB+T	15Y	0.333333
LB+T	15Y	0.666667
5FU 0.625	15Y	0.00266667
5FU 0.625	15Y	0.000666667
5FU 0.625	15Y	0.000666667
5FU 0.625 + T	15Y	0.02
5FU 0.625 + T	15Y	0.02
5FU 0.625 + T	15Y	0.02
5FU 2.5	15Y	6.66667e-06
5FU 2.5	15Y	6.66667e-05
5FU 2.5	15Y	6.66667e-05
5FU 2.5 + T	15Y	6.66667e-06
5FU 2.5 + T	15Y	6.66667e-05
5FU 2.5 + T	15Y	0.000333333
LB	26V	2
LB	26V	0.666667
LB	26V	0.666667
LB+T	26V	1.33333
LB+T	26V	0.666667
LB+T	26V	0.666667
5FU 0.625	26V	0.666667
5FU 0.625	26V	0.666667
5FU 0.625	26V	1.33333
5FU 0.625 + T	26V	0.333333
5FU 0.625 + T	26V	0.666667
5FU 0.625 + T	26V	1.33333
5FU 2.5	26V	6.66667e-05
5FU 2.5	26V	0.00133333
5FU 2.5	26V	0.000666667
5FU 2.5 + T	26V	0.0666667
5FU 2.5 + T	26V	0.0533333
5FU 2.5 + T	26V	0.666667
LB	27W	2
LB	27W	0.666667
LB	27W	1.33333
LB+T	27W	0.333333
LB+T	27W	0.666667
LB+T	27W	2.66667
5FU 0.625	27W	0.466667
5FU 0.625	27W	0.666667
5FU 0.625	27W	1.33333
5FU 0.625 + T	27W	0.333333
5FU 0.625 + T	27W	0.666667
5FU 0.625 + T	27W	2.66667
5FU 2.5	27W	0.0002
5FU 2.5	27W	0.002
5FU 2.5	27W	0.000666667
5FU 2.5 + T	27W	0.0666667
5FU 2.5 + T	27W	0.666667
5FU 2.5 + T	27W	1.33333

## Sheet: 4h
TMP (ug/ml)	strain	value
0	WT	1
0.05	WT	0.666667
0.1	WT	0.333333
0.2	WT	0.333333
0.3	WT	0.333333
0.4	WT	0.00333333
0	WT	1
0.05	WT	1
0.1	WT	1.14286
0.2	WT	0.428571
0.3	WT	0.142857
0.4	WT	0.00142857
0	WT	1
0.05	WT	0.6
0.1	WT	0.4
0.2	WT	0.1
0.3	WT	0.004
0.4	WT	0.0002
0	15Y	1
0.05	15Y	0.1
0.1	15Y	0.001
0.2	15Y	0.0001
0.3	15Y	5e-05
0.4	15Y	1e-05
0	15Y	1
0.05	15Y	0.02
0.1	15Y	0.002
0.2	15Y	2e-05
0.3	15Y	2e-05
0.4	15Y	2e-05
0	15Y	1
0.05	15Y	0.00333333
0.1	15Y	0.0001
0.2	15Y	1.66667e-05
0.3	15Y	1.66667e-05
0.4	15Y	1e-05
0	26V	1
0.05	26V	0.125
0.1	26V	0.025
0.2	26V	0.00025
0.3	26V	5e-05
0.4	26V	2.5e-06
0	26V	1
0.05	26V	0.7
0.1	26V	0.01
0.2	26V	0.001
0.3	26V	3e-05
0.4	26V	1e-05
0	26V	1
0.05	26V	1
0.1	26V	0.01
0.2	26V	0.001
0.3	26V	3e-05
0.4	26V	3e-05
0	27W	1
0.05	27W	0.06
0.1	27W	0.002
0.2	27W	4e-05
0.3	27W	2e-05
0.4	27W	2e-06
0	27W	1
0.05	27W	1
0.1	27W	0.002
0.2	27W	0.001
0.3	27W	2e-05
0.4	27W	2e-05
0	27W	1
0.05	27W	0.25
0.1	27W	0.0005
0.2	27W	2.5e-05
0.3	27W	1.5e-05
0.4	27W	1.5e-05
