# Supplementary material for: High-resolution landscape of an antibiotic binding site
Source: Nature. 2023 Aug 30;622(7981):180–7. doi: 10.1038/s41586-023-06495-6 (PMC10550828; doi:10.1038/s41586-023-06495-6)
Supplement: Supplementary file 8 — Source Data Fig. 5 [file 41586_2023_6495_MOESM8_ESM.xlsx]

## Sheet: 5a
number	aa	conservation	pos
98	M	0.146136	1
99	V	0.098588	2
102	Y	0.077237	3
105	S	0.093436	4
106	Y	0.084061	5
107	T	0.095047	6
108	E	0.089002	7
109	K	0.107209	8
114	K	0.210916	9
115	R	0.231932	10
116	I	0.19238	11
117	R	0.374314	12
118	K	0.266697	13
119	D	0.327502	14
120	F	0.400437	15
121	G	0.287314	16
122	K	0.305987	17
123	R	0.232968	18
124	P	0.193438	19
134	Q	0.155006	20
135	V	0.162374	21
136	L	0.236662	22
137	D	0.258699	23
138	V	0.288297	24
139	P	0.430437	25
142	Y	0.433447	26
143	L	0.445507	27
144	L	0.402935	28
145	S	0.331842	29
146	I	0.387297	30
147	Q	0.51596	31
148	L	0.376978	32
149	D	0.371582	33
150	S	0.499523	34
151	F	0.485513	35
152	Q	0.371745	36
154	K	0.357168	37
155	F	0.428057	38
156	I	0.333607	39
157	E	0.257938	40
158	Q	0.169346	41
159	D	0.192598	42
160	P	0.09608	43
179	E	0.103329	44
180	G	0.093214	45
181	Q	0.183874	46
182	Y	0.195216	47
183	G	0.306163	48
184	L	0.358796	49
190	E	0.322668	50
191	A	0.303025	51
192	A	0.320769	52
193	F	0.411922	53
194	R	0.294047	54
195	S	0.376256	55
196	V	0.374542	56
197	F	0.419326	57
201	P	0.533613	58
202	I	0.490506	59
203	Q	0.328276	60
204	S	0.402859	61
206	Y	0.223224	62
207	S	0.216718	63
208	G	0.177898	64
218	N	0.230427	65
219	S	0.23729	66
220	E	0.231553	67
221	L	0.376805	68
222	Q	0.32913	69
224	Y	0.394279	70
225	V	0.240335	71
237	S	0.266079	72
238	Y	0.332173	73
239	R	0.2459	74
240	L	0.29215	75
241	G	0.245476	76
244	E	0.132256	77
317	P	0.248073	78
318	V	0.247923	79
319	F	0.303489	80
320	D	0.35885	81
321	V	0.349379	82
322	Q	0.308496	83
323	E	0.419638	84
324	C	0.445046	85
325	Q	0.349822	86
326	I	0.311358	87
327	R	0.387132	88
328	G	0.401987	89
329	V	0.327195	90
330	T	0.445285	91
331	Y	0.492021	92
332	S	0.385034	93
333	A	0.372271	94
334	P	0.412146	95
335	L	0.394686	96
336	R	0.361736	97
337	V	0.359457	98
338	K	0.348204	99
339	L	0.350679	100
340	R	0.381342	101
341	L	0.380827	102
342	V	0.277158	103
343	I	0.247852	104
344	Y	0.231031	105
345	E	0.220768	106
346	R	0.184075	107
347	E	0.209872	108
348	A	0.150095	109
349	P	0.134401	110
417	E	0.106195	111
418	G	0.117858	112
419	T	0.123714	113
420	V	0.161785	114
421	K	0.171057	115
422	D	0.227541	116
423	I	0.233782	117
424	K	0.264556	118
425	E	0.336706	119
428	Q	0.406102	120
429	E	0.362364	121
430	V	0.431498	122
431	Y	0.440721	123
432	M	0.42897	124
433	G	0.462192	125
434	E	0.445707	126
435	I	0.446169	127
436	P	0.58177	128
437	L	0.435807	129
439	M	0.544103	130
440	T	0.468085	131
441	D	0.435056	132
454	N	0.387684	133
455	G	0.475773	134
456	T	0.503083	135
457	F	0.585983	136
458	V	0.555939	137
459	I	0.550261	138
460	N	0.607843	139
461	G	0.599947	140
462	T	0.473935	141
463	E	0.57445	142
464	R	0.5824	143
465	V	0.541471	144
466	I	0.55331	145
467	V	0.57772	146
468	S	0.530957	147
469	Q	0.616901	148
470	L	0.542325	149
471	H	0.524179	150
472	R	0.614918	151
473	S	0.573644	152
474	P	0.566189	153
475	G	0.584851	154
476	V	0.468651	155
477	F	0.432362	156
478	F	0.451584	157
479	D	0.256156	158
480	S	0.237723	159
481	D	0.294186	160
482	K	0.181626	161
483	G	0.230937	162
484	K	0.216734	163
485	T	0.212419	164
490	H	0.182032	165
491	S	0.196385	166
493	S	0.226216	167
494	G	0.25653	168
495	K	0.272983	169
496	V	0.216671	170
497	L	0.249375	171
498	Y	0.336534	172
500	N	0.265696	173
501	A	0.332936	174
502	R	0.336004	175
503	I	0.396119	176
506	I	0.488815	177
507	P	0.528745	178
508	Y	0.418379	179
511	R	0.504825	180
512	G	0.564602	181
513	S	0.461812	182
514	W	0.554236	183
515	L	0.468048	184
516	D	0.443563	185
517	F	0.439406	186
518	E	0.372094	187
519	F	0.325881	188
520	D	0.365608	189
521	P	0.263082	190
522	K	0.329709	191
534	D	0.326725	192
535	N	0.2791	193
536	L	0.312241	194
537	F	0.305093	195
542	V	0.376108	196
543	R	0.428672	197
544	I	0.405895	198
545	D	0.444386	199
546	R	0.436411	200
547	R	0.39363	201
551	R	0.409037	202
552	K	0.410336	203
553	L	0.377325	204
554	P	0.404319	205
555	A	0.365181	206
556	T	0.416612	207
557	I	0.358087	208
558	I	0.422951	209
559	L	0.444663	210
560	R	0.410097	211
561	A	0.437307	212
562	L	0.374287	213
563	N	0.279895	214
564	Y	0.191527	215
565	T	0.154939	216
566	T	0.122478	217
653	E	0.213798	218
654	Q	0.229806	219
655	I	0.298102	220
657	L	0.279956	221
658	D	0.271937	222
659	L	0.210409	223
660	F	0.330159	224
661	F	0.239785	225
662	E	0.180597	226
663	K	0.15297	227
664	V	0.142593	228
665	I	0.158181	229
666	F	0.139664	230
670	E	0.095265	231
671	I	0.117195	232
672	R	0.093741	233
674	D	0.10688	234
675	N	0.083454	235
701	K	0.082209	236
703	L	0.088617	237
705	Q	0.087305	238
706	M	0.093354	239
707	E	0.099075	240
708	L	0.067194	241
790	V	0.063346	242
791	P	0.072388	243
792	E	0.071479	244
793	R	0.082581	245
794	L	0.102641	246
795	R	0.088154	247
796	G	0.107178	248
797	E	0.099869	249
798	T	0.089464	250
852	A	0.115144	251
853	S	0.105041	252
871	F	0.0821	253
872	D	0.113972	254
873	I	0.086852	255
874	E	0.097368	256
875	A	0.124383	257
876	N	0.089876	258
880	G	0.190562	259
881	K	0.226902	260
882	V	0.213519	261
883	Y	0.208973	262
885	V	0.152944	263
886	E	0.143321	264
887	K	0.149608	265
888	G	0.186032	266
889	R	0.170725	267
890	R	0.187861	268
891	I	0.200051	269
892	T	0.179205	270
893	A	0.15193	271
894	R	0.184922	272
895	H	0.14287	273
896	I	0.167989	274
897	R	0.191621	275
900	Q	0.161061	276
901	L	0.158481	277
902	E	0.11194	278
904	K	0.118382	279
905	D	0.085625	280
906	D	0.125199	281
907	V	0.131835	282
908	K	0.126408	283
909	L	0.105672	284
910	I	0.131985	285
911	E	0.10966	286
912	V	0.130399	287
913	P	0.142967	288
939	V	0.125592	289
940	E	0.125592	290
945	Y	0.139398	291
946	I	0.170426	292
947	A	0.140896	293
948	G	0.170792	294
951	K	0.170578	295
952	V	0.167541	296
953	V	0.165815	297
954	A	0.196507	298
955	K	0.175404	299
956	D	0.190404	300
957	Y	0.162768	301
958	I	0.16312	302
959	D	0.172076	303
960	E	0.122536	304
1083	S	0.111557	305
1085	T	0.166841	306
1086	G	0.18428	307
1087	E	0.209715	308
1088	L	0.199075	309
1089	I	0.198504	310
1091	C	0.156475	311
1092	A	0.149853	312
1093	A	0.144421	313
1094	N	0.170771	314
1095	M	0.158534	315
1096	E	0.141941	316
1097	L	0.19163	317
1098	S	0.167569	318
1099	L	0.134036	319
1100	D	0.144889	320
1101	L	0.122173	321
1112	L	0.188642	322
1113	A	0.159934	323
1114	K	0.159012	324
1115	L	0.189955	325
1116	S	0.118205	326
1133	Q	0.088095	327
1134	S	0.088957	328
1135	G	0.149278	329
1136	H	0.155105	330
1137	K	0.126545	331
1138	R	0.148688	332
1139	I	0.176649	333
1140	E	0.121481	334
1163	T	0.173137	335
1164	L	0.172098	336
1165	F	0.130523	337
1224	T	0.113438	338
1225	N	0.126728	339
1226	D	0.103476	340
1227	L	0.093508	341
1228	D	0.109372	342
1229	H	0.109485	343
1230	G	0.164066	344
1231	P	0.150539	345
1232	Y	0.164856	346
1233	I	0.257863	347
1234	S	0.172017	348
1235	E	0.218194	349
1236	T	0.268218	350
1237	L	0.219259	351
1239	R	0.182347	352
1240	V	0.183635	353
1241	D	0.265069	354
1242	P	0.13249	355
1243	T	0.150226	356
1267	N	0.100229	357
1268	D	0.167744	358
1269	R	0.17098	359
1270	L	0.209156	360
1271	S	0.216736	361
1272	A	0.319901	362
1273	L	0.281312	363
1274	V	0.261436	364
1275	E	0.33875	365
1276	I	0.380955	366
1277	Y	0.423717	367
1278	R	0.366351	368
1279	M	0.370413	369
1280	M	0.404547	370
1298	R	0.451483	371
1299	P	0.430676	372
1300	G	0.426443	373
1306	E	0.379341	374
1307	P	0.321094	375
1308	P	0.326322	376
1309	T	0.310078	377
1310	R	0.244615	378
1311	E	0.311487	379
1318	A	0.255626	380
1319	A	0.32353	381
1320	E	0.295901	382
1321	S	0.250333	383
1322	L	0.302883	384
1323	F	0.319173	385
1324	E	0.241349	386
1325	N	0.28235	387
1326	L	0.313747	388
1327	F	0.385925	389
1328	F	0.391316	390
1329	S	0.270783	391
1331	E	0.305416	392
1332	D	0.331759	393
1333	R	0.419273	394
1334	Y	0.486763	395
1335	D	0.41817	396
1336	L	0.453276	397
1337	S	0.364412	398
1338	A	0.328299	399
1339	V	0.424803	400
1340	G	0.464507	401
1341	R	0.492822	402
1342	M	0.457804	403
1343	K	0.487397	404
1344	F	0.404567	405
1345	N	0.460775	406
1346	R	0.336275	407
1347	S	0.402067	408
1348	L	0.378604	409
1349	L	0.24186	410
1350	R	0.236185	411
1351	E	0.176757	412
1352	E	0.127751	413
1353	I	0.152036	414
1354	E	0.096446	415
1355	G	0.065856	416
1356	S	0.088857	417
1357	G	0.064299	418
1358	I	0.048663	419
1359	L	0.058845	420
1360	S	0.047202	421
1805	K	0.202856	422
1806	D	0.214314	423
1829	D	0.445601	424
1830	I	0.377108	425
1831	I	0.377504	426
1832	D	0.324272	427
1833	V	0.334397	428
1835	M	0.377772	429
1836	K	0.355143	430
1837	K	0.349368	431
1838	L	0.358019	432
1839	I	0.293565	433
1840	D	0.23452	434
1841	I	0.307221	435
1842	R	0.232866	436
1843	N	0.229419	437
1845	G	0.218828	438
1846	K	0.187011	439
1849	G	0.191397	440
1881	E	0.209152	441
1882	V	0.278401	442
1883	D	0.504406	443
1884	D	0.534476	444
1885	I	0.511046	445
1886	D	0.602719	446
1887	H	0.566232	447
1888	L	0.567291	448
1889	G	0.532411	449
1890	N	0.593955	450
1891	R	0.581069	451
1892	R	0.571663	452
1893	I	0.528895	453
1894	R	0.557608	454
1899	S	0.440966	455
1900	V	0.498465	456
1901	G	0.508185	457
1902	E	0.521179	458
1903	M	0.473437	459
1904	A	0.44188	460
1905	E	0.401761	461
1907	N	0.420316	462
1908	Q	0.399794	463
1909	F	0.403805	464
1910	R	0.384025	465
1911	V	0.320422	466
1912	G	0.430293	467
1913	L	0.430773	468
1914	V	0.336815	469
1915	R	0.493811	470
1916	V	0.432574	471
1917	E	0.407005	472
1918	R	0.486605	473
1919	A	0.356022	474
1920	V	0.412545	475
1921	K	0.429095	476
1922	E	0.481379	477
1923	R	0.447027	478
1924	L	0.437988	479
1925	S	0.38891	480
1926	L	0.339116	481
1927	G	0.267742	482
1961	D	0.193336	483
1962	L	0.152777	484
1963	D	0.261295	485
1964	T	0.210694	486
1966	L	0.297829	487
1967	M	0.32089	488
1968	P	0.368993	489
1970	Q	0.31785	490
1971	D	0.342261	491
1972	M	0.41896	492
1974	I	0.403783	493
1975	N	0.489129	494
1977	A	0.344179	495
1978	K	0.446974	496
1979	P	0.358489	497
1980	I	0.361185	498
1981	S	0.347002	499
1982	A	0.357343	500
1983	A	0.3398	501
1984	V	0.426263	502
1985	K	0.424991	503
1986	E	0.448548	504
1987	F	0.546309	505
1988	F	0.563744	506
1989	G	0.462948	507
1990	S	0.464129	508
1991	S	0.522656	509
1992	Q	0.554085	510
1993	L	0.571459	511
1994	S	0.581842	512
1995	Q	0.654982	513
1996	F	0.612629	514
1997	M	0.587248	515
1998	D	0.61656	516
1999	Q	0.607912	517
2000	N	0.517203	518
2001	N	0.638902	519
2002	P	0.581024	520
2003	L	0.567425	521
2004	S	0.559102	522
2005	E	0.536791	523
2006	I	0.496487	524
2007	T	0.532886	525
2013	H	0.653089	526
2014	K	0.606209	527
2015	R	0.632116	528
2016	R	0.602363	529
2017	I	0.539623	530
2018	S	0.586542	531
2019	A	0.528091	532
2020	L	0.538392	533
2021	G	0.575693	534
2022	P	0.509736	535
2023	G	0.552282	536
2024	G	0.571055	537
2025	L	0.524204	538
2026	T	0.446815	539
2027	R	0.541152	540
2028	E	0.503936	541
2029	R	0.512282	542
2030	A	0.507326	543
2031	G	0.489464	544
2040	F	0.511117	545
2041	E	0.542385	546
2042	V	0.529086	547
2043	R	0.630517	548
2044	D	0.614425	549
2045	V	0.599213	550
2046	H	0.644979	551
2047	P	0.497939	552
2048	T	0.594724	553
2049	H	0.637622	554
2050	Y	0.634476	555
2051	G	0.629242	556
2052	R	0.646821	557
2053	V	0.581418	558
2054	C	0.676849	559
2055	P	0.658275	560
2056	I	0.650156	561
2057	E	0.659151	562
2058	T	0.656271	563
2059	P	0.684665	564
2060	E	0.668987	565
2061	G	0.671352	566
2066	P	0.606654	567
2067	N	0.645483	568
2068	I	0.627645	569
2069	G	0.6075	570
2070	L	0.58986	571
2071	I	0.568054	572
2072	N	0.44687	573
2073	S	0.461944	574
2074	L	0.496723	575
2075	S	0.458595	576
2076	V	0.394063	577
2077	Y	0.505624	578
2078	A	0.473415	579
2079	Q	0.446863	580
2080	T	0.483628	581
2081	N	0.541918	582
2082	E	0.440172	583
2083	Y	0.501114	584
2084	G	0.570158	585
2085	F	0.556904	586
2086	L	0.525928	587
2089	E	0.483772	588
2090	T	0.528376	589
2091	P	0.551793	590
2092	Y	0.550893	591
2093	R	0.451367	592
2094	K	0.437029	593
2095	V	0.45528	594
2096	T	0.27337	595
2098	D	0.195755	596
2099	G	0.158802	597
2100	V	0.163975	598
2101	V	0.130576	599
2102	T	0.13431	600
2209	D	0.155148	601
2210	E	0.193571	602
2211	I	0.326175	603
2212	H	0.310665	604
2213	Y	0.491716	605
2214	L	0.464666	606
2215	S	0.449011	607
2216	A	0.502923	608
2217	I	0.380378	609
2218	E	0.415463	610
2219	E	0.46316	611
2221	G	0.299578	612
2222	N	0.299625	613
2223	Y	0.328741	614
2224	V	0.317975	615
2225	I	0.430155	616
2227	A	0.468584	617
2228	Q	0.426371	618
2229	A	0.413675	619
2230	N	0.384778	620
2231	S	0.330539	621
2232	N	0.294018	622
2233	L	0.321175	623
2234	D	0.346281	624
2237	E	0.302603	625
2238	E	0.25254	626
2255	G	0.270621	627
2257	H	0.221724	628
2263	F	0.319215	629
2264	V	0.26191	630
2265	E	0.216721	631
2269	D	0.227793	632
2270	L	0.172006	633
2272	V	0.358823	634
2273	T	0.213015	635
2274	C	0.286646	636
2275	R	0.427086	637
2298	S	0.169322	638
2300	K	0.100286	639
2301	G	0.236507	640
2304	E	0.226872	641
2305	S	0.17796	642
2306	S	0.139883	643
2318	L	0.22294	644
2319	F	0.22582	645
2320	S	0.241224	646
2321	R	0.250697	647
2322	D	0.259609	648
2325	Q	0.328846	649
2326	V	0.463852	650
2327	D	0.41175	651
2328	Y	0.459897	652
2329	M	0.489689	653
2337	D	0.534877	654
2338	V	0.492575	655
2339	S	0.49419	656
2340	T	0.477334	657
2343	Q	0.3855	658
2344	Q	0.534856	659
2345	V	0.448422	660
2346	V	0.464184	661
2347	S	0.544374	662
2348	V	0.49018	663
2349	G	0.493257	664
2351	A	0.512927	665
2352	S	0.505917	666
2353	L	0.529629	667
2354	I	0.609801	668
2355	P	0.652848	669
2356	F	0.656168	670
2357	L	0.619893	671
2358	E	0.642705	672
2359	H	0.648545	673
2360	D	0.624281	674
2361	D	0.650223	675
2362	A	0.59992	676
2363	N	0.593983	677
2364	R	0.662967	678
2365	A	0.610286	679
2366	L	0.610044	680
2367	M	0.691682	681
2368	G	0.619313	682
2369	A	0.58442	683
2370	N	0.674465	684
2371	M	0.67793	685
2372	Q	0.650376	686
2373	R	0.63914	687
2374	Q	0.679347	688
2375	A	0.616247	689
2376	V	0.579404	690
2377	P	0.601076	691
2378	T	0.5129	692
2379	L	0.453943	693
2380	R	0.372375	694
2381	A	0.396011	695
2383	D	0.372403	696
2384	K	0.397178	697
2385	P	0.551709	698
2386	L	0.432685	699
2387	V	0.564702	700
2388	G	0.520539	701
2389	T	0.582081	702
2390	G	0.593415	703
2391	M	0.490384	704
2396	E	0.420169	705
2397	R	0.283089	706
2398	A	0.313631	707
2400	V	0.363976	708
2401	A	0.448387	709
2402	V	0.372171	710
2403	D	0.454418	711
2409	S	0.477644	712
2410	G	0.477644	713
2418	V	0.218675	714
2419	T	0.315834	715
2420	A	0.339982	716
2421	V	0.26103	717
2422	A	0.416463	718
2423	K	0.324399	719
2424	R	0.314123	720
2425	G	0.36978	721
2426	G	0.46607	722
2427	V	0.357896	723
2428	V	0.470686	724
2429	Q	0.360039	725
2431	Y	0.380795	726
2432	V	0.377159	727
2433	D	0.419735	728
2434	A	0.398106	729
2435	S	0.31361	730
2436	R	0.32508	731
2437	I	0.424885	732
2438	V	0.2748	733
2439	I	0.377005	734
2440	K	0.26245	735
2441	V	0.195272	736
2442	N	0.186609	737
2443	E	0.164066	738
2444	D	0.130382	739
2445	E	0.13913	740
2447	M	0.066041	741
2448	Y	0.055072	742
2449	P	0.039195	743
2697	G	0.078279	744
2698	E	0.075276	745
2699	A	0.083154	746
2700	G	0.157312	747
2702	I	0.209344	748
2703	D	0.304666	749
2704	I	0.267822	750
2705	Y	0.467687	751
2706	N	0.295438	752
2707	L	0.45638	753
2708	T	0.300352	754
2709	K	0.445826	755
2710	Y	0.498078	756
2711	T	0.346076	757
2712	R	0.535207	758
2713	S	0.539153	759
2714	N	0.574316	760
2717	Q	0.542097	761
2718	N	0.476127	762
2719	T	0.531245	763
2720	C	0.470547	764
2723	I	0.379764	765
2724	N	0.445277	766
2725	Q	0.493882	767
2726	M	0.392659	768
2727	P	0.487466	769
2733	C	0.353013	770
2734	V	0.391798	771
2735	S	0.288977	772
2736	L	0.292377	773
2805	G	0.468426	774
2806	E	0.40346	775
2807	P	0.313978	776
2808	V	0.434943	777
2809	E	0.320737	778
2815	R	0.433687	779
2816	G	0.433687	780
2828	D	0.469176	781
2829	V	0.464976	782
2830	L	0.493933	783
2832	A	0.500569	784
2833	D	0.551177	785
2834	G	0.547234	786
2835	P	0.477774	787
2836	S	0.472757	788
2837	T	0.469744	789
2838	D	0.408444	790
2839	L	0.355004	791
2840	G	0.513923	792
2841	E	0.463416	793
2842	L	0.489145	794
2853	A	0.563388	795
2854	L	0.563905	796
2855	G	0.588758	797
2856	Q	0.48926	798
2857	N	0.581141	799
2858	M	0.471093	800
2859	R	0.458892	801
2860	V	0.515221	802
2861	A	0.51815	803
2864	F	0.596607	804
2865	M	0.543227	805
2866	P	0.530741	806
2867	W	0.619551	807
2868	N	0.467327	808
2876	G	0.643516	809
2877	Y	0.625137	810
2878	N	0.659122	811
2879	F	0.641039	812
2880	E	0.631174	813
2881	D	0.6291	814
2882	S	0.553498	815
2883	I	0.58246	816
2884	L	0.492263	817
2885	V	0.498013	818
2886	S	0.556858	819
2887	E	0.48896	820
2896	R	0.43059	821
2897	V	0.416333	822
2898	V	0.413505	823
2900	Q	0.380941	824
2901	E	0.418839	825
2902	D	0.493755	826
2903	R	0.387273	827
2904	F	0.524473	828
2905	T	0.561319	829
2906	T	0.578737	830
2907	I	0.52667	831
2908	H	0.609689	832
2909	I	0.556964	833
2910	Q	0.463907	834
2911	E	0.527484	835
2912	L	0.434396	836
2913	A	0.403581	837
2914	C	0.393218	838
2915	V	0.342609	839
2931	S	0.432517	840
2932	R	0.492521	841
2933	D	0.462249	842
2934	T	0.493495	843
2935	K	0.483683	844
2938	L	0.392742	845
2939	G	0.438462	846
2940	P	0.347073	847
2945	E	0.590982	848
2946	E	0.484322	849
2947	I	0.476217	850
2948	T	0.520437	851
2950	A	0.404659	852
2951	D	0.463617	853
2952	I	0.472927	854
2953	P	0.5033	855
2954	N	0.484889	856
2955	V	0.422875	857
2956	G	0.380247	858
2957	E	0.391718	859
2960	A	0.327601	860
2961	A	0.309096	861
2962	L	0.380846	862
2963	S	0.349671	863
2964	K	0.403079	864
2965	L	0.509624	865
2967	D	0.545625	866
2968	E	0.502077	867
2969	S	0.423535	868
2970	G	0.572289	869
2971	I	0.522697	870
2972	V	0.513213	871
2995	Y	0.43691	872
2996	I	0.485869	873
2997	G	0.531374	874
2998	A	0.477644	875
3003	E	0.393873	876
3004	V	0.453766	877
3005	T	0.367506	878
3012	G	0.450339	879
3013	G	0.500929	880
3016	D	0.551518	881
3024	I	0.579864	882
3026	L	0.587265	883
3027	V	0.573166	884
3028	G	0.578846	885
3029	K	0.597567	886
3030	V	0.513427	887
3031	T	0.54963	888
3032	P	0.597433	889
3033	K	0.515	890
3034	G	0.453014	891
3036	E	0.374515	892
3039	T	0.280798	893
3040	Q	0.329706	894
3042	L	0.349588	895
3043	T	0.465163	896
3044	P	0.505679	897
3045	E	0.540078	898
3046	E	0.522255	899
3047	K	0.558277	900
3048	L	0.542471	901
3073	L	0.515101	902
3074	R	0.493811	903
3075	A	0.502451	904
3076	I	0.528762	905
3077	F	0.558604	906
3078	G	0.496059	907
3079	E	0.47873	908
3080	K	0.50263	909
3081	A	0.419835	910
3082	S	0.369532	911
3083	D	0.422447	912
3084	V	0.442691	913
3086	K	0.471474	914
3087	D	0.540204	915
3088	S	0.449903	916
3089	S	0.551686	917
3090	L	0.505873	918
3091	R	0.453999	919
3092	V	0.449871	920
3093	P	0.498272	921
3094	N	0.392071	922
3095	G	0.426108	923
3097	V	0.287473	924
3098	S	0.340376	925
3099	G	0.493864	926
3100	T	0.400947	927
3101	V	0.511259	928
3102	I	0.428088	929
3103	D	0.414502	930
3104	V	0.468941	931
3105	Q	0.416577	932
3106	V	0.412466	933
3107	F	0.449502	934
3108	T	0.372574	935
3109	R	0.376772	936
3110	D	0.26785	937
3111	G	0.236639	938
3112	V	0.181636	939
3113	E	0.186497	940
3114	K	0.184342	941
3115	D	0.18921	942
3116	K	0.171607	943
3121	R	0.179873	944
3122	A	0.145314	945
3123	L	0.137635	946
3124	E	0.133209	947
3125	I	0.150601	948
3126	E	0.154499	949
3127	E	0.159994	950
3128	M	0.158315	951
3129	Q	0.172859	952
3130	L	0.156562	953
3131	K	0.138277	954
3132	Q	0.138406	955
3133	A	0.165482	956
3134	K	0.143149	957
3135	K	0.164415	958
3136	D	0.181383	959
3137	L	0.173518	960
3138	S	0.154573	961
3139	E	0.168004	962
3140	E	0.148455	963
3141	L	0.15142	964
3142	Q	0.135823	965
3143	I	0.148478	966
3144	L	0.154372	967
3145	E	0.137037	968
3146	A	0.126995	969
3147	G	0.111863	970
3148	L	0.114688	971
3149	F	0.124278	972
3150	S	0.116243	973
3151	R	0.154013	974
3152	I	0.161334	975
3153	R	0.134347	976
3154	A	0.132787	977
3155	V	0.157738	978
3156	L	0.184334	979
3157	V	0.12717	980
3158	A	0.161197	981
3160	G	0.099224	982
3161	G	0.106203	983
3162	V	0.070583	984
3187	E	0.12232	985
3188	A	0.152938	986
3191	E	0.153351	987
3192	K	0.116878	988
3193	L	0.164464	989
3194	D	0.129024	990
3196	K	0.117115	991
3197	L	0.140405	992
3220	P	0.090777	993
3221	R	0.076315	994
3222	D	0.068636	995
3223	R	0.094671	996
3224	W	0.095205	997
3227	L	0.086972	998
3228	E	0.077245	999
3229	L	0.093318	1000
3230	G	0.093972	1001
3231	L	0.082861	1002
3232	T	0.088928	1003
3233	D	0.13591	1004
3234	E	0.071763	1005
3236	E	0.125557	1006
3237	K	0.107674	1007
3238	Q	0.151256	1008
3239	N	0.134606	1009
3240	Q	0.13205	1010
3241	L	0.163186	1011
3242	E	0.142368	1012
3243	Q	0.122847	1013
3244	L	0.157883	1014
3245	A	0.133681	1015
3246	E	0.121727	1016
3247	Q	0.132744	1017
3248	Y	0.158049	1018
3249	D	0.128222	1019
3250	E	0.147472	1020
3251	L	0.151653	1021
3256	K	0.055677	1022
3257	H	0.049383	1023
3258	E	0.0477	1024
3259	F	0.107669	1025
3260	E	0.104298	1026
3261	K	0.110844	1027
3262	K	0.142737	1028
3263	L	0.173777	1029
3264	E	0.172633	1030
3267	A	0.16947	1031
3268	K	0.186609	1032
3270	R	0.157138	1033
3271	R	0.14761	1034
3272	K	0.16747	1035
3273	I	0.195359	1036
3274	T	0.190991	1037
3275	Q	0.22457	1038
3276	G	0.314033	1039
3277	D	0.369783	1040
3279	D	0.405315	1041
3280	L	0.458502	1042
3281	A	0.396558	1043
3283	P	0.392626	1044
3284	G	0.452373	1045
3285	V	0.454306	1046
3286	L	0.354219	1047
3287	K	0.45042	1048
3288	I	0.361612	1049
3289	V	0.490922	1050
3290	K	0.519946	1051
3291	V	0.489511	1052
3292	Y	0.504059	1053
3293	L	0.507587	1054
3294	A	0.49754	1055
3295	V	0.415743	1056
3296	K	0.536215	1057
3297	R	0.520283	1058
3298	R	0.456119	1059
3299	I	0.512991	1060
3300	Q	0.444554	1061
3301	P	0.480828	1062
3302	G	0.597156	1063
3303	D	0.620533	1064
3304	K	0.642266	1065
3305	M	0.63218	1066
3306	A	0.612183	1067
3307	G	0.643121	1068
3308	R	0.671437	1069
3309	H	0.692278	1070
3310	G	0.666809	1071
3311	N	0.690444	1072
3312	K	0.667838	1073
3313	G	0.631689	1074
3314	V	0.586446	1075
3315	I	0.567705	1076
3316	S	0.550935	1077
3317	K	0.478894	1078
3318	I	0.526163	1079
3319	N	0.446377	1080
3320	P	0.522873	1081
3321	I	0.421745	1082
3322	E	0.538008	1083
3323	D	0.610839	1084
3324	M	0.614865	1085
3325	P	0.637053	1086
3326	Y	0.598775	1087
3327	D	0.535607	1088
3328	E	0.496239	1089
3329	N	0.560349	1090
3330	G	0.568595	1091
3331	T	0.507713	1092
3332	P	0.544632	1093
3333	V	0.504782	1094
3334	D	0.556416	1095
3335	I	0.547914	1096
3336	V	0.513845	1097
3337	L	0.579339	1098
3338	N	0.606702	1099
3339	P	0.626044	1100
3340	L	0.590569	1101
3341	G	0.628495	1102
3342	V	0.624626	1103
3343	P	0.659662	1104
3344	S	0.643127	1105
3345	R	0.670764	1106
3346	M	0.690799	1107
3347	N	0.683969	1108
3348	I	0.578176	1109
3349	G	0.624254	1110
3350	Q	0.651808	1111
3351	I	0.539229	1112
3352	L	0.535763	1113
3353	E	0.590476	1114
3354	T	0.444856	1115
3355	H	0.508732	1116
3356	L	0.505662	1117
3357	G	0.503705	1118
3358	M	0.43852	1119
3359	A	0.418531	1120
3360	A	0.402506	1121
3361	K	0.308388	1122
3362	G	0.256569	1123
3363	I	0.312475	1124
3366	G	0.216333	1125
3367	D	0.13971	1126
3368	K	0.17597	1127
3369	I	0.151976	1128
3370	N	0.113959	1129
3371	A	0.111534	1130
3372	M	0.121614	1131
3373	L	0.123096	1132
3374	K	0.139444	1133
3375	Q	0.107116	1134
3376	Q	0.10352	1135
3377	Q	0.093526	1136
3378	E	0.085901	1137
3393	V	0.05729	1138
3394	A	0.074932	1139
3395	K	0.086825	1140
3396	L	0.120164	1141
3397	R	0.140386	1142
3398	E	0.115699	1143
3399	F	0.116246	1144
3400	I	0.146235	1145
3401	Q	0.10884	1146
3402	R	0.122948	1147
3403	A	0.139891	1148
3404	Y	0.143932	1149
3405	D	0.12855	1150
3406	L	0.084523	1151
3407	G	0.075292	1152
3408	A	0.048293	1153
3409	D	0.037551	1154
3410	V	0.032354	1155
3502	R	0.075556	1156
3503	Q	0.079576	1157
3504	K	0.082789	1158
3505	V	0.103763	1159
3506	D	0.0894	1160
3507	L	0.131603	1161
3508	S	0.108241	1162
3509	T	0.105994	1163
3526	F	0.122409	1164
3527	S	0.144085	1165
3528	D	0.154668	1166
3529	E	0.143534	1167
3535	E	0.12089	1168
3536	V	0.154492	1169
3537	M	0.128501	1170
3538	R	0.124531	1171
3539	L	0.160322	1172
3540	A	0.13156	1173
3541	E	0.107207	1174
3545	N	0.071919	1175
3546	L	0.120017	1176
3547	R	0.139958	1177
3548	K	0.146155	1178
3549	G	0.267061	1179
3550	M	0.235426	1180
3551	P	0.266579	1181
3552	I	0.315302	1182
3553	A	0.31647	1183
3556	T	0.459732	1184
3557	P	0.52802	1185
3558	V	0.483466	1186
3559	F	0.54696	1187
3560	D	0.465375	1188
3561	G	0.483595	1189
3562	A	0.440405	1190
3568	K	0.228117	1191
3569	E	0.280815	1192
3570	A	0.163496	1193
3572	E	0.287599	1194
3573	I	0.292935	1195
3574	K	0.216265	1196
3575	E	0.239632	1197
3576	L	0.244147	1198
3577	L	0.299694	1199
3578	K	0.244226	1200
3579	L	0.244064	1201
3580	G	0.283281	1202
3581	D	0.160609	1203
3582	L	0.101406	1204
3583	P	0.066172	1205
3772	T	0.251935	1206
3773	S	0.29068	1207
3774	G	0.379684	1208
3775	Q	0.423516	1209
3776	I	0.339654	1210
3777	R	0.356785	1211
3778	L	0.505126	1212
3779	Y	0.473463	1213
3780	D	0.585133	1214
3781	G	0.608439	1215
3782	R	0.506349	1216
3783	T	0.568872	1217
3784	G	0.580242	1218
3785	E	0.458856	1219
3786	Q	0.416484	1220
3787	F	0.47981	1221
3788	E	0.360126	1222
3789	R	0.364328	1223
3790	P	0.409151	1224
3791	V	0.467447	1225
3792	T	0.459122	1226
3793	V	0.525577	1227
3794	G	0.590443	1228
3795	Y	0.477488	1229
3796	M	0.524398	1230
3797	Y	0.622194	1231
3798	M	0.551879	1232
3799	L	0.542477	1233
3800	K	0.642086	1234
3801	L	0.609495	1235
3802	N	0.508303	1236
3803	H	0.672978	1237
3804	L	0.586198	1238
3805	V	0.583057	1239
3806	D	0.580379	1240
3807	D	0.576018	1241
3808	K	0.63473	1242
3809	M	0.55016	1243
3810	H	0.647776	1244
3811	A	0.605121	1245
3812	R	0.643176	1246
3813	S	0.602971	1247
3814	T	0.584434	1248
3815	G	0.631638	1249
3816	S	0.611718	1250
3817	Y	0.668147	1251
3818	S	0.618865	1252
3819	L	0.590822	1253
3820	V	0.620255	1254
3821	T	0.65278	1255
3822	Q	0.64588	1256
3823	Q	0.675523	1257
3824	P	0.684531	1258
3825	L	0.600043	1259
3826	G	0.616254	1260
3827	G	0.625972	1261
3828	K	0.606783	1262
3829	A	0.55671	1263
3830	Q	0.565362	1264
3831	F	0.557746	1265
3832	G	0.623878	1266
3833	G	0.622838	1267
3834	Q	0.668332	1268
3835	R	0.666989	1269
3836	F	0.621847	1270
3844	G	0.668019	1271
3845	E	0.670089	1272
3846	M	0.70778	1273
3847	E	0.679187	1274
3848	V	0.638701	1275
3849	W	0.707654	1276
3850	A	0.637964	1277
3851	L	0.59475	1278
3852	E	0.607042	1279
3853	A	0.599575	1280
3854	Y	0.624095	1281
3855	G	0.610835	1282
3856	A	0.583476	1283
3857	A	0.563641	1284
3858	Y	0.556914	1285
3859	T	0.500604	1286
3860	L	0.58493	1287
3861	Q	0.544993	1288
3862	E	0.622464	1289
3863	M	0.537628	1290
3864	L	0.586285	1291
3865	T	0.609767	1292
3866	V	0.515757	1293
3867	K	0.616305	1294
3876	S	0.629942	1295
3877	D	0.580242	1296
3878	D	0.588073	1297
3879	V	0.506633	1298
3880	N	0.349717	1299
3881	G	0.494499	1300
3882	R	0.521597	1301
3883	T	0.35462	1302
3884	K	0.419679	1303
3885	M	0.417706	1304
3886	Y	0.528693	1305
3887	K	0.421961	1306
3888	N	0.45565	1307
3889	I	0.506069	1308
3890	V	0.427765	1309
3891	D	0.436301	1310
3893	G	0.429054	1311
3894	N	0.315665	1312
3895	H	0.284828	1313
3896	Q	0.263041	1314
3897	M	0.277457	1315
3898	E	0.310264	1316
3901	P	0.449547	1317
3902	G	0.480228	1318
3903	M	0.485077	1319
3904	P	0.58027	1320
3905	E	0.576298	1321
3906	S	0.567012	1322
3907	F	0.617306	1323
3908	N	0.487617	1324
3909	V	0.535136	1325
3910	L	0.541971	1326
3911	L	0.417647	1327
3912	K	0.510617	1328
3913	E	0.531854	1329
3914	I	0.500271	1330
3915	R	0.527633	1331
3916	S	0.515549	1332
3917	L	0.530702	1333
3918	G	0.481579	1334
3919	I	0.455868	1335
3920	N	0.418074	1336
3921	I	0.38771	1337
3922	E	0.282141	1338
3923	L	0.295916	1339
3924	E	0.196641	1340
3925	D	0.164362	1341
3926	E	0.16905	1342

## Sheet: 5b
class	subs_list_len
y-proteobacteria	0
y-proteobacteria	0
y-proteobacteria	0
y-proteobacteria	0
y-proteobacteria	0
y-proteobacteria	0
y-proteobacteria	0
y-proteobacteria	0
y-proteobacteria	0
y-proteobacteria	0
y-proteobacteria	0
y-proteobacteria	0
y-proteobacteria	0
y-proteobacteria	0
y-proteobacteria	0
y-proteobacteria	0
y-proteobacteria	0
y-proteobacteria	0
y-proteobacteria	0
y-proteobacteria	0
y-proteobacteria	0
y-proteobacteria	0
y-proteobacteria	0
y-proteobacteria	0
y-proteobacteria	0
y-proteobacteria	0
y-proteobacteria	0
y-proteobacteria	0
y-proteobacteria	0
y-proteobacteria	0
y-proteobacteria	0
y-proteobacteria	0
y-proteobacteria	0
y-proteobacteria	0
y-proteobacteria	0
y-proteobacteria	0
y-proteobacteria	0
y-proteobacteria	0
y-proteobacteria	0
y-proteobacteria	0
y-proteobacteria	0
y-proteobacteria	0
y-proteobacteria	0
y-proteobacteria	0
y-proteobacteria	0
y-proteobacteria	0
y-proteobacteria	0
y-proteobacteria	0
y-proteobacteria	0
y-proteobacteria	0
y-proteobacteria	0
y-proteobacteria	0
y-proteobacteria	0
y-proteobacteria	0
y-proteobacteria	0
y-proteobacteria	0
y-proteobacteria	0
y-proteobacteria	0
y-proteobacteria	0
y-proteobacteria	0
y-proteobacteria	0
y-proteobacteria	0
y-proteobacteria	0
y-proteobacteria	0
y-proteobacteria	0
y-proteobacteria	0
y-proteobacteria	0
y-proteobacteria	0
y-proteobacteria	0
y-proteobacteria	0
y-proteobacteria	0
y-proteobacteria	0
y-proteobacteria	0
y-proteobacteria	0
y-proteobacteria	0
y-proteobacteria	0
y-proteobacteria	0
y-proteobacteria	0
y-proteobacteria	0
y-proteobacteria	0
y-proteobacteria	0
y-proteobacteria	0
y-proteobacteria	0
y-proteobacteria	0
y-proteobacteria	0
y-proteobacteria	0
y-proteobacteria	0
y-proteobacteria	0
y-proteobacteria	0
y-proteobacteria	0
y-proteobacteria	0
y-proteobacteria	0
y-proteobacteria	0
y-proteobacteria	0
y-proteobacteria	0
y-proteobacteria	0
y-proteobacteria	0
y-proteobacteria	0
y-proteobacteria	0
y-proteobacteria	0
y-proteobacteria	0
y-proteobacteria	0
y-proteobacteria	0
y-proteobacteria	0
y-proteobacteria	0
y-proteobacteria	0
y-proteobacteria	0
y-proteobacteria	0
y-proteobacteria	0
y-proteobacteria	0
y-proteobacteria	0
y-proteobacteria	0
y-proteobacteria	0
y-proteobacteria	0
y-proteobacteria	0
y-proteobacteria	0
y-proteobacteria	0
y-proteobacteria	0
y-proteobacteria	0
y-proteobacteria	0
y-proteobacteria	0
y-proteobacteria	0
y-proteobacteria	0
y-proteobacteria	0
y-proteobacteria	0
y-proteobacteria	0
y-proteobacteria	0
y-proteobacteria	0
y-proteobacteria	0
y-proteobacteria	0
y-proteobacteria	0
y-proteobacteria	0
y-proteobacteria	0
y-proteobacteria	0
y-proteobacteria	0
y-proteobacteria	0
y-proteobacteria	0
y-proteobacteria	0
y-proteobacteria	0
y-proteobacteria	0
y-proteobacteria	0
y-proteobacteria	0
y-proteobacteria	0
y-proteobacteria	0
y-proteobacteria	0
y-proteobacteria	0
y-proteobacteria	0
y-proteobacteria	0
y-proteobacteria	0
y-proteobacteria	0
y-proteobacteria	0
y-proteobacteria	0
y-proteobacteria	0
y-proteobacteria	0
y-proteobacteria	0
y-proteobacteria	0
y-proteobacteria	0
y-proteobacteria	0
y-proteobacteria	1
y-proteobacteria	0
y-proteobacteria	0
y-proteobacteria	0
y-proteobacteria	0
y-proteobacteria	0
y-proteobacteria	0
y-proteobacteria	1
y-proteobacteria	0
y-proteobacteria	0
y-proteobacteria	0
y-proteobacteria	0
y-proteobacteria	0
y-proteobacteria	0
y-proteobacteria	0
y-proteobacteria	0
y-proteobacteria	0
y-proteobacteria	0
y-proteobacteria	0
y-proteobacteria	0
y-proteobacteria	0
y-proteobacteria	0
y-proteobacteria	0
y-proteobacteria	0
y-proteobacteria	0
y-proteobacteria	0
y-proteobacteria	0
y-proteobacteria	0
y-proteobacteria	0
y-proteobacteria	0
y-proteobacteria	0
y-proteobacteria	0
y-proteobacteria	0
y-proteobacteria	0
y-proteobacteria	0
y-proteobacteria	0
y-proteobacteria	0
y-proteobacteria	0
y-proteobacteria	0
y-proteobacteria	0
y-proteobacteria	0
y-proteobacteria	0
y-proteobacteria	0
y-proteobacteria	0
y-proteobacteria	0
y-proteobacteria	0
y-proteobacteria	0
y-proteobacteria	0
y-proteobacteria	0
y-proteobacteria	0
y-proteobacteria	0
y-proteobacteria	0
y-proteobacteria	0
y-proteobacteria	0
y-proteobacteria	0
y-proteobacteria	0
y-proteobacteria	0
y-proteobacteria	0
y-proteobacteria	0
y-proteobacteria	0
y-proteobacteria	0
y-proteobacteria	0
y-proteobacteria	0
y-proteobacteria	0
y-proteobacteria	0
y-proteobacteria	0
y-proteobacteria	0
y-proteobacteria	0
y-proteobacteria	1
y-proteobacteria	0
y-proteobacteria	0
y-proteobacteria	0
y-proteobacteria	0
y-proteobacteria	0
y-proteobacteria	0
y-proteobacteria	0
y-proteobacteria	0
y-proteobacteria	0
y-proteobacteria	0
y-proteobacteria	0
y-proteobacteria	0
y-proteobacteria	0
y-proteobacteria	0
y-proteobacteria	0
y-proteobacteria	0
y-proteobacteria	0
y-proteobacteria	0
y-proteobacteria	0
y-proteobacteria	0
y-proteobacteria	0
y-proteobacteria	0
y-proteobacteria	0
y-proteobacteria	0
y-proteobacteria	0
y-proteobacteria	0
y-proteobacteria	0
y-proteobacteria	0
y-proteobacteria	0
y-proteobacteria	0
y-proteobacteria	0
y-proteobacteria	0
y-proteobacteria	0
y-proteobacteria	0
y-proteobacteria	0
y-proteobacteria	0
y-proteobacteria	0
y-proteobacteria	0
y-proteobacteria	0
y-proteobacteria	0
y-proteobacteria	0
y-proteobacteria	0
y-proteobacteria	0
y-proteobacteria	0
y-proteobacteria	0
y-proteobacteria	0
y-proteobacteria	0
y-proteobacteria	0
y-proteobacteria	0
y-proteobacteria	0
y-proteobacteria	0
y-proteobacteria	0
y-proteobacteria	0
y-proteobacteria	0
y-proteobacteria	0
y-proteobacteria	0
y-proteobacteria	0
y-proteobacteria	0
y-proteobacteria	0
y-proteobacteria	0
y-proteobacteria	0
y-proteobacteria	0
y-proteobacteria	0
y-proteobacteria	0
y-proteobacteria	0
y-proteobacteria	0
y-proteobacteria	0
y-proteobacteria	0
y-proteobacteria	0
y-proteobacteria	0
y-proteobacteria	1
y-proteobacteria	0
y-proteobacteria	0
y-proteobacteria	0
y-proteobacteria	0
y-proteobacteria	0
y-proteobacteria	0
y-proteobacteria	0
y-proteobacteria	0
y-proteobacteria	0
y-proteobacteria	0
y-proteobacteria	0
y-proteobacteria	0
y-proteobacteria	0
y-proteobacteria	0
y-proteobacteria	0
y-proteobacteria	0
y-proteobacteria	0
y-proteobacteria	0
y-proteobacteria	0
y-proteobacteria	0
y-proteobacteria	0
y-proteobacteria	0
y-proteobacteria	0
y-proteobacteria	0
y-proteobacteria	0
y-proteobacteria	0
y-proteobacteria	0
y-proteobacteria	0
y-proteobacteria	0
y-proteobacteria	0
y-proteobacteria	0
y-proteobacteria	0
y-proteobacteria	0
y-proteobacteria	0
y-proteobacteria	0
y-proteobacteria	0
y-proteobacteria	0
y-proteobacteria	0
y-proteobacteria	0
y-proteobacteria	0
y-proteobacteria	0
y-proteobacteria	0
y-proteobacteria	0
y-proteobacteria	0
y-proteobacteria	0
y-proteobacteria	0
y-proteobacteria	0
y-proteobacteria	0
y-proteobacteria	0
y-proteobacteria	0
y-proteobacteria	0
y-proteobacteria	1
y-proteobacteria	0
y-proteobacteria	1
y-proteobacteria	1
y-proteobacteria	1
y-proteobacteria	1
y-proteobacteria	1
y-proteobacteria	1
y-proteobacteria	1
y-proteobacteria	1
y-proteobacteria	1
y-proteobacteria	1
y-proteobacteria	1
y-proteobacteria	1
y-proteobacteria	1
y-proteobacteria	1
y-proteobacteria	2
y-proteobacteria	1
y-proteobacteria	1
y-proteobacteria	0
y-proteobacteria	0
y-proteobacteria	0
y-proteobacteria	0
y-proteobacteria	0
y-proteobacteria	0
y-proteobacteria	0
y-proteobacteria	0
y-proteobacteria	0
y-proteobacteria	0
y-proteobacteria	0
y-proteobacteria	0
y-proteobacteria	0
y-proteobacteria	0
y-proteobacteria	0
y-proteobacteria	0
y-proteobacteria	0
y-proteobacteria	0
y-proteobacteria	0
y-proteobacteria	0
y-proteobacteria	0
y-proteobacteria	0
y-proteobacteria	0
y-proteobacteria	0
y-proteobacteria	0
y-proteobacteria	0
y-proteobacteria	1
y-proteobacteria	0
y-proteobacteria	0
y-proteobacteria	0
y-proteobacteria	0
y-proteobacteria	0
y-proteobacteria	0
y-proteobacteria	0
y-proteobacteria	0
y-proteobacteria	1
y-proteobacteria	0
y-proteobacteria	0
y-proteobacteria	0
y-proteobacteria	0
y-proteobacteria	0
y-proteobacteria	0
y-proteobacteria	0
y-proteobacteria	0
y-proteobacteria	0
y-proteobacteria	0
y-proteobacteria	0
y-proteobacteria	0
y-proteobacteria	0
y-proteobacteria	0
y-proteobacteria	0
y-proteobacteria	0
y-proteobacteria	0
y-proteobacteria	0
y-proteobacteria	0
y-proteobacteria	0
y-proteobacteria	0
y-proteobacteria	0
y-proteobacteria	0
y-proteobacteria	0
y-proteobacteria	0
y-proteobacteria	1
y-proteobacteria	1
y-proteobacteria	1
y-proteobacteria	1
y-proteobacteria	1
y-proteobacteria	1
y-proteobacteria	1
y-proteobacteria	1
y-proteobacteria	1
y-proteobacteria	1
y-proteobacteria	1
y-proteobacteria	1
y-proteobacteria	1
y-proteobacteria	1
y-proteobacteria	1
y-proteobacteria	1
y-proteobacteria	1
y-proteobacteria	1
y-proteobacteria	2
y-proteobacteria	2
y-proteobacteria	1
y-proteobacteria	2
y-proteobacteria	1
y-proteobacteria	1
y-proteobacteria	1
y-proteobacteria	1
y-proteobacteria	1
y-proteobacteria	1
y-proteobacteria	1
y-proteobacteria	1
y-proteobacteria	1
y-proteobacteria	1
y-proteobacteria	1
y-proteobacteria	1
y-proteobacteria	1
y-proteobacteria	1
y-proteobacteria	1
y-proteobacteria	1
y-proteobacteria	1
y-proteobacteria	1
y-proteobacteria	1
y-proteobacteria	1
y-proteobacteria	1
y-proteobacteria	1
y-proteobacteria	1
y-proteobacteria	1
y-proteobacteria	1
y-proteobacteria	1
y-proteobacteria	1
y-proteobacteria	1
y-proteobacteria	1
y-proteobacteria	1
y-proteobacteria	1
y-proteobacteria	1
y-proteobacteria	1
y-proteobacteria	1
y-proteobacteria	1
y-proteobacteria	1
y-proteobacteria	1
y-proteobacteria	1
y-proteobacteria	0
y-proteobacteria	1
y-proteobacteria	0
y-proteobacteria	0
y-proteobacteria	1
y-proteobacteria	1
y-proteobacteria	2
y-proteobacteria	2
y-proteobacteria	2
y-proteobacteria	2
y-proteobacteria	2
y-proteobacteria	2
y-proteobacteria	2
y-proteobacteria	3
y-proteobacteria	3
y-proteobacteria	2
y-proteobacteria	2
y-proteobacteria	3
y-proteobacteria	2
y-proteobacteria	2
y-proteobacteria	2
y-proteobacteria	2
y-proteobacteria	2
y-proteobacteria	2
y-proteobacteria	2
y-proteobacteria	2
y-proteobacteria	2
y-proteobacteria	2
y-proteobacteria	2
y-proteobacteria	2
y-proteobacteria	2
y-proteobacteria	2
y-proteobacteria	2
y-proteobacteria	2
y-proteobacteria	2
y-proteobacteria	2
y-proteobacteria	2
y-proteobacteria	2
y-proteobacteria	2
y-proteobacteria	2
y-proteobacteria	2
y-proteobacteria	2
y-proteobacteria	2
y-proteobacteria	2
y-proteobacteria	2
y-proteobacteria	2
y-proteobacteria	2
y-proteobacteria	2
y-proteobacteria	2
y-proteobacteria	2
y-proteobacteria	2
y-proteobacteria	2
y-proteobacteria	2
y-proteobacteria	2
y-proteobacteria	2
y-proteobacteria	2
y-proteobacteria	2
y-proteobacteria	2
y-proteobacteria	2
y-proteobacteria	2
y-proteobacteria	2
y-proteobacteria	2
y-proteobacteria	2
y-proteobacteria	2
y-proteobacteria	2
y-proteobacteria	2
y-proteobacteria	2
y-proteobacteria	2
y-proteobacteria	2
y-proteobacteria	2
y-proteobacteria	2
y-proteobacteria	2
y-proteobacteria	1
y-proteobacteria	1
y-proteobacteria	1
y-proteobacteria	1
y-proteobacteria	1
y-proteobacteria	1
y-proteobacteria	1
y-proteobacteria	1
y-proteobacteria	1
y-proteobacteria	1
y-proteobacteria	1
y-proteobacteria	1
y-proteobacteria	1
y-proteobacteria	1
y-proteobacteria	1
y-proteobacteria	1
y-proteobacteria	1
y-proteobacteria	1
y-proteobacteria	1
y-proteobacteria	1
y-proteobacteria	1
y-proteobacteria	1
y-proteobacteria	1
y-proteobacteria	1
y-proteobacteria	1
y-proteobacteria	1
y-proteobacteria	1
y-proteobacteria	1
y-proteobacteria	1
y-proteobacteria	2
y-proteobacteria	1
y-proteobacteria	1
y-proteobacteria	1
y-proteobacteria	1
y-proteobacteria	1
y-proteobacteria	1
y-proteobacteria	1
y-proteobacteria	1
y-proteobacteria	1
y-proteobacteria	1
y-proteobacteria	1
y-proteobacteria	1
y-proteobacteria	1
y-proteobacteria	1
y-proteobacteria	5
y-proteobacteria	1
y-proteobacteria	1
y-proteobacteria	1
y-proteobacteria	1
y-proteobacteria	1
y-proteobacteria	1
y-proteobacteria	2
y-proteobacteria	1
y-proteobacteria	1
y-proteobacteria	1
y-proteobacteria	1
y-proteobacteria	1
y-proteobacteria	1
y-proteobacteria	1
y-proteobacteria	1
y-proteobacteria	1
y-proteobacteria	1
y-proteobacteria	1
y-proteobacteria	0
y-proteobacteria	0
y-proteobacteria	0
y-proteobacteria	6
y-proteobacteria	1
y-proteobacteria	1
y-proteobacteria	1
y-proteobacteria	1
y-proteobacteria	1
y-proteobacteria	1
y-proteobacteria	1
y-proteobacteria	1
y-proteobacteria	1
y-proteobacteria	1
y-proteobacteria	3
y-proteobacteria	1
y-proteobacteria	1
y-proteobacteria	1
y-proteobacteria	1
y-proteobacteria	1
y-proteobacteria	1
y-proteobacteria	1
y-proteobacteria	2
y-proteobacteria	1
y-proteobacteria	2
y-proteobacteria	1
y-proteobacteria	1
y-proteobacteria	1
y-proteobacteria	1
y-proteobacteria	1
y-proteobacteria	1
y-proteobacteria	1
y-proteobacteria	1
y-proteobacteria	1
y-proteobacteria	2
y-proteobacteria	2
y-proteobacteria	1
y-proteobacteria	1
y-proteobacteria	1
y-proteobacteria	1
y-proteobacteria	1
y-proteobacteria	1
y-proteobacteria	1
y-proteobacteria	1
y-proteobacteria	2
y-proteobacteria	1
y-proteobacteria	1
y-proteobacteria	1
y-proteobacteria	1
y-proteobacteria	1
y-proteobacteria	1
y-proteobacteria	2
y-proteobacteria	1
y-proteobacteria	1
y-proteobacteria	2
y-proteobacteria	1
y-proteobacteria	1
y-proteobacteria	1
y-proteobacteria	1
y-proteobacteria	1
y-proteobacteria	2
y-proteobacteria	1
y-proteobacteria	1
y-proteobacteria	1
y-proteobacteria	1
y-proteobacteria	1
y-proteobacteria	1
y-proteobacteria	1
y-proteobacteria	1
y-proteobacteria	1
y-proteobacteria	1
y-proteobacteria	1
y-proteobacteria	1
y-proteobacteria	1
y-proteobacteria	1
y-proteobacteria	1
y-proteobacteria	1
y-proteobacteria	1
y-proteobacteria	1
y-proteobacteria	1
y-proteobacteria	1
y-proteobacteria	1
y-proteobacteria	1
y-proteobacteria	1
y-proteobacteria	1
y-proteobacteria	1
y-proteobacteria	1
y-proteobacteria	1
y-proteobacteria	1
y-proteobacteria	1
y-proteobacteria	1
y-proteobacteria	1
y-proteobacteria	1
y-proteobacteria	1
y-proteobacteria	1
y-proteobacteria	2
y-proteobacteria	1
y-proteobacteria	2
y-proteobacteria	2
y-proteobacteria	2
y-proteobacteria	2
y-proteobacteria	2
y-proteobacteria	2
y-proteobacteria	0
y-proteobacteria	2
y-proteobacteria	1
y-proteobacteria	1
y-proteobacteria	1
y-proteobacteria	1
y-proteobacteria	1
y-proteobacteria	1
y-proteobacteria	1
y-proteobacteria	1
y-proteobacteria	1
y-proteobacteria	2
y-proteobacteria	1
y-proteobacteria	1
y-proteobacteria	0
y-proteobacteria	14
y-proteobacteria	1
y-proteobacteria	1
y-proteobacteria	1
y-proteobacteria	1
y-proteobacteria	1
y-proteobacteria	1
y-proteobacteria	1
y-proteobacteria	1
y-proteobacteria	1
y-proteobacteria	1
y-proteobacteria	1
y-proteobacteria	1
y-proteobacteria	1
y-proteobacteria	1
y-proteobacteria	1
y-proteobacteria	1
y-proteobacteria	1
y-proteobacteria	1
y-proteobacteria	1
y-proteobacteria	1
y-proteobacteria	1
y-proteobacteria	1
y-proteobacteria	1
y-proteobacteria	1
y-proteobacteria	1
y-proteobacteria	1
y-proteobacteria	1
y-proteobacteria	1
y-proteobacteria	1
y-proteobacteria	1
y-proteobacteria	1
y-proteobacteria	1
y-proteobacteria	1
y-proteobacteria	1
y-proteobacteria	1
y-proteobacteria	1
y-proteobacteria	1
y-proteobacteria	1
y-proteobacteria	1
y-proteobacteria	1
y-proteobacteria	1
y-proteobacteria	1
y-proteobacteria	1
y-proteobacteria	1
y-proteobacteria	1
y-proteobacteria	1
y-proteobacteria	1
y-proteobacteria	1
y-proteobacteria	1
y-proteobacteria	1
y-proteobacteria	1
y-proteobacteria	1
y-proteobacteria	1
y-proteobacteria	1
y-proteobacteria	1
y-proteobacteria	1
y-proteobacteria	1
y-proteobacteria	1
y-proteobacteria	1
y-proteobacteria	1
y-proteobacteria	1
y-proteobacteria	1
y-proteobacteria	1
y-proteobacteria	1
y-proteobacteria	1
y-proteobacteria	1
y-proteobacteria	1
y-proteobacteria	1
y-proteobacteria	1
y-proteobacteria	1
y-proteobacteria	1
y-proteobacteria	1
y-proteobacteria	1
y-proteobacteria	1
y-proteobacteria	1
y-proteobacteria	1
y-proteobacteria	1
y-proteobacteria	1
y-proteobacteria	1
y-proteobacteria	1
y-proteobacteria	1
y-proteobacteria	1
y-proteobacteria	1
y-proteobacteria	1
y-proteobacteria	1
y-proteobacteria	1
y-proteobacteria	1
y-proteobacteria	1
y-proteobacteria	1
y-proteobacteria	1
y-proteobacteria	1
y-proteobacteria	1
y-proteobacteria	1
y-proteobacteria	1
y-proteobacteria	1
y-proteobacteria	1
y-proteobacteria	1
y-proteobacteria	1
y-proteobacteria	1
y-proteobacteria	3
y-proteobacteria	1
y-proteobacteria	1
y-proteobacteria	1
y-proteobacteria	1
y-proteobacteria	1
y-proteobacteria	1
y-proteobacteria	1
y-proteobacteria	1
y-proteobacteria	1
y-proteobacteria	1
y-proteobacteria	1
y-proteobacteria	1
y-proteobacteria	1
y-proteobacteria	1
y-proteobacteria	1
y-proteobacteria	1
y-proteobacteria	1
y-proteobacteria	1
y-proteobacteria	1
y-proteobacteria	1
y-proteobacteria	1
y-proteobacteria	2
y-proteobacteria	1
y-proteobacteria	1
y-proteobacteria	1
y-proteobacteria	1
y-proteobacteria	2
y-proteobacteria	1
y-proteobacteria	1
y-proteobacteria	1
y-proteobacteria	2
y-proteobacteria	1
y-proteobacteria	2
y-proteobacteria	2
y-proteobacteria	2
y-proteobacteria	2
y-proteobacteria	2
y-proteobacteria	2
y-proteobacteria	2
y-proteobacteria	2
y-proteobacteria	1
y-proteobacteria	1
y-proteobacteria	1
y-proteobacteria	1
y-proteobacteria	1
y-proteobacteria	2
y-proteobacteria	0
y-proteobacteria	0
y-proteobacteria	2
y-proteobacteria	1
y-proteobacteria	1
y-proteobacteria	4
y-proteobacteria	4
y-proteobacteria	4
y-proteobacteria	4
y-proteobacteria	4
y-proteobacteria	4
y-proteobacteria	4
y-proteobacteria	4
y-proteobacteria	4
y-proteobacteria	4
y-proteobacteria	4
y-proteobacteria	4
y-proteobacteria	3
y-proteobacteria	4
y-proteobacteria	4
y-proteobacteria	4
y-proteobacteria	4
y-proteobacteria	4
y-proteobacteria	4
y-proteobacteria	4
y-proteobacteria	4
y-proteobacteria	4
y-proteobacteria	4
y-proteobacteria	2
y-proteobacteria	2
y-proteobacteria	3
y-proteobacteria	3
y-proteobacteria	3
y-proteobacteria	3
y-proteobacteria	4
y-proteobacteria	3
y-proteobacteria	2
y-proteobacteria	2
y-proteobacteria	2
y-proteobacteria	3
y-proteobacteria	3
y-proteobacteria	3
y-proteobacteria	3
y-proteobacteria	3
y-proteobacteria	3
y-proteobacteria	3
y-proteobacteria	3
y-proteobacteria	3
y-proteobacteria	3
y-proteobacteria	0
y-proteobacteria	3
y-proteobacteria	3
y-proteobacteria	3
y-proteobacteria	3
y-proteobacteria	3
y-proteobacteria	3
y-proteobacteria	3
y-proteobacteria	3
y-proteobacteria	3
y-proteobacteria	3
y-proteobacteria	3
y-proteobacteria	3
y-proteobacteria	3
y-proteobacteria	3
y-proteobacteria	3
y-proteobacteria	3
y-proteobacteria	3
y-proteobacteria	3
y-proteobacteria	3
y-proteobacteria	3
y-proteobacteria	3
y-proteobacteria	3
y-proteobacteria	3
y-proteobacteria	3
y-proteobacteria	3
y-proteobacteria	3
y-proteobacteria	3
y-proteobacteria	3
y-proteobacteria	3
y-proteobacteria	2
y-proteobacteria	3
y-proteobacteria	3
y-proteobacteria	2
y-proteobacteria	1
y-proteobacteria	1
y-proteobacteria	1
y-proteobacteria	3
y-proteobacteria	3
y-proteobacteria	3
y-proteobacteria	2
y-proteobacteria	2
y-proteobacteria	1
y-proteobacteria	2
y-proteobacteria	2
y-proteobacteria	2
y-proteobacteria	2
y-proteobacteria	1
y-proteobacteria	2
y-proteobacteria	0
y-proteobacteria	2
y-proteobacteria	2
y-proteobacteria	2
y-proteobacteria	1
y-proteobacteria	1
y-proteobacteria	1
y-proteobacteria	1
y-proteobacteria	1
y-proteobacteria	1
y-proteobacteria	2
y-proteobacteria	2
y-proteobacteria	1
y-proteobacteria	1
y-proteobacteria	2
y-proteobacteria	2
y-proteobacteria	2
y-proteobacteria	2
y-proteobacteria	2
y-proteobacteria	2
y-proteobacteria	2
y-proteobacteria	2
y-proteobacteria	2
y-proteobacteria	2
y-proteobacteria	2
y-proteobacteria	2
y-proteobacteria	2
y-proteobacteria	2
y-proteobacteria	2
y-proteobacteria	2
y-proteobacteria	2
y-proteobacteria	2
y-proteobacteria	2
y-proteobacteria	2
y-proteobacteria	1
y-proteobacteria	1
y-proteobacteria	2
y-proteobacteria	12
y-proteobacteria	12
y-proteobacteria	10
y-proteobacteria	10
y-proteobacteria	11
y-proteobacteria	11
y-proteobacteria	5
y-proteobacteria	2
y-proteobacteria	2
y-proteobacteria	2
y-proteobacteria	1
y-proteobacteria	2
y-proteobacteria	1
y-proteobacteria	2
y-proteobacteria	1
y-proteobacteria	1
y-proteobacteria	2
y-proteobacteria	2
y-proteobacteria	2
y-proteobacteria	1
y-proteobacteria	1
y-proteobacteria	1
y-proteobacteria	1
y-proteobacteria	2
y-proteobacteria	1
y-proteobacteria	1
y-proteobacteria	1
y-proteobacteria	2
y-proteobacteria	2
y-proteobacteria	1
y-proteobacteria	1
y-proteobacteria	1
y-proteobacteria	1
y-proteobacteria	1
y-proteobacteria	1
y-proteobacteria	1
y-proteobacteria	1
y-proteobacteria	1
y-proteobacteria	1
y-proteobacteria	1
y-proteobacteria	1
y-proteobacteria	1
y-proteobacteria	1
y-proteobacteria	1
y-proteobacteria	1
y-proteobacteria	1
y-proteobacteria	1
y-proteobacteria	1
y-proteobacteria	1
y-proteobacteria	1
y-proteobacteria	1
y-proteobacteria	1
y-proteobacteria	1
y-proteobacteria	0
y-proteobacteria	2
y-proteobacteria	2
y-proteobacteria	1
y-proteobacteria	2
y-proteobacteria	3
y-proteobacteria	1
y-proteobacteria	2
y-proteobacteria	3
y-proteobacteria	3
y-proteobacteria	3
y-proteobacteria	1
y-proteobacteria	2
y-proteobacteria	2
y-proteobacteria	3
y-proteobacteria	3
y-proteobacteria	3
y-proteobacteria	0
y-proteobacteria	0
y-proteobacteria	1
y-proteobacteria	2
b-proteobacteria	3
b-proteobacteria	3
b-proteobacteria	3
b-proteobacteria	3
b-proteobacteria	3
b-proteobacteria	3
b-proteobacteria	3
b-proteobacteria	3
b-proteobacteria	3
b-proteobacteria	3
b-proteobacteria	3
b-proteobacteria	3
b-proteobacteria	3
b-proteobacteria	3
b-proteobacteria	2
b-proteobacteria	3
b-proteobacteria	3
b-proteobacteria	3
b-proteobacteria	2
b-proteobacteria	3
b-proteobacteria	3
b-proteobacteria	2
b-proteobacteria	3
b-proteobacteria	4
b-proteobacteria	2
b-proteobacteria	2
b-proteobacteria	3
b-proteobacteria	2
b-proteobacteria	2
b-proteobacteria	2
b-proteobacteria	3
b-proteobacteria	2
b-proteobacteria	3
b-proteobacteria	3
b-proteobacteria	2
b-proteobacteria	3
b-proteobacteria	3
b-proteobacteria	2
b-proteobacteria	2
b-proteobacteria	2
b-proteobacteria	2
b-proteobacteria	2
b-proteobacteria	2
b-proteobacteria	2
b-proteobacteria	2
b-proteobacteria	2
b-proteobacteria	2
b-proteobacteria	2
b-proteobacteria	3
b-proteobacteria	2
b-proteobacteria	2
b-proteobacteria	2
b-proteobacteria	2
b-proteobacteria	2
b-proteobacteria	2
b-proteobacteria	2
b-proteobacteria	2
b-proteobacteria	2
b-proteobacteria	2
b-proteobacteria	2
b-proteobacteria	2
b-proteobacteria	2
b-proteobacteria	2
b-proteobacteria	2
b-proteobacteria	2
b-proteobacteria	2
b-proteobacteria	2
b-proteobacteria	2
b-proteobacteria	2
b-proteobacteria	2
b-proteobacteria	2
b-proteobacteria	2
b-proteobacteria	2
b-proteobacteria	2
b-proteobacteria	2
b-proteobacteria	2
b-proteobacteria	2
b-proteobacteria	2
b-proteobacteria	2
b-proteobacteria	2
b-proteobacteria	2
b-proteobacteria	2
b-proteobacteria	2
b-proteobacteria	2
b-proteobacteria	2
b-proteobacteria	2
b-proteobacteria	2
b-proteobacteria	2
b-proteobacteria	2
b-proteobacteria	2
b-proteobacteria	2
b-proteobacteria	2
b-proteobacteria	2
b-proteobacteria	2
b-proteobacteria	2
b-proteobacteria	2
b-proteobacteria	2
b-proteobacteria	2
b-proteobacteria	2
b-proteobacteria	2
b-proteobacteria	2
b-proteobacteria	2
b-proteobacteria	2
b-proteobacteria	2
b-proteobacteria	2
b-proteobacteria	2
b-proteobacteria	2
b-proteobacteria	2
b-proteobacteria	2
b-proteobacteria	2
b-proteobacteria	2
b-proteobacteria	2
b-proteobacteria	2
b-proteobacteria	2
b-proteobacteria	2
b-proteobacteria	2
b-proteobacteria	2
b-proteobacteria	2
b-proteobacteria	2
b-proteobacteria	2
b-proteobacteria	2
b-proteobacteria	2
b-proteobacteria	2
b-proteobacteria	2
b-proteobacteria	2
b-proteobacteria	2
b-proteobacteria	2
b-proteobacteria	2
b-proteobacteria	2
b-proteobacteria	2
b-proteobacteria	2
b-proteobacteria	2
b-proteobacteria	2
b-proteobacteria	2
b-proteobacteria	2
b-proteobacteria	2
b-proteobacteria	2
b-proteobacteria	2
b-proteobacteria	2
b-proteobacteria	2
b-proteobacteria	2
b-proteobacteria	2
b-proteobacteria	2
b-proteobacteria	2
b-proteobacteria	2
b-proteobacteria	2
b-proteobacteria	2
b-proteobacteria	2
b-proteobacteria	2
b-proteobacteria	2
b-proteobacteria	2
b-proteobacteria	2
b-proteobacteria	1
b-proteobacteria	2
b-proteobacteria	2
b-proteobacteria	2
b-proteobacteria	2
b-proteobacteria	2
b-proteobacteria	2
b-proteobacteria	1
b-proteobacteria	1
b-proteobacteria	2
b-proteobacteria	2
b-proteobacteria	2
b-proteobacteria	2
b-proteobacteria	2
b-proteobacteria	2
b-proteobacteria	2
b-proteobacteria	2
b-proteobacteria	2
b-proteobacteria	2
b-proteobacteria	2
b-proteobacteria	2
b-proteobacteria	2
b-proteobacteria	2
b-proteobacteria	2
b-proteobacteria	2
b-proteobacteria	2
b-proteobacteria	2
b-proteobacteria	2
b-proteobacteria	2
b-proteobacteria	2
b-proteobacteria	2
b-proteobacteria	2
b-proteobacteria	2
b-proteobacteria	2
b-proteobacteria	2
b-proteobacteria	2
b-proteobacteria	2
b-proteobacteria	2
b-proteobacteria	2
b-proteobacteria	2
b-proteobacteria	3
b-proteobacteria	3
b-proteobacteria	3
b-proteobacteria	2
b-proteobacteria	2
b-proteobacteria	2
b-proteobacteria	2
b-proteobacteria	2
b-proteobacteria	2
b-proteobacteria	2
b-proteobacteria	3
b-proteobacteria	4
b-proteobacteria	2
b-proteobacteria	2
b-proteobacteria	2
b-proteobacteria	3
b-proteobacteria	2
b-proteobacteria	2
b-proteobacteria	2
b-proteobacteria	2
b-proteobacteria	3
b-proteobacteria	3
b-proteobacteria	3
b-proteobacteria	3
b-proteobacteria	3
b-proteobacteria	3
b-proteobacteria	2
b-proteobacteria	2
b-proteobacteria	2
b-proteobacteria	2
b-proteobacteria	3
b-proteobacteria	3
b-proteobacteria	3
b-proteobacteria	2
b-proteobacteria	2
b-proteobacteria	3
b-proteobacteria	3
b-proteobacteria	3
b-proteobacteria	3
b-proteobacteria	3
b-proteobacteria	3
b-proteobacteria	3
b-proteobacteria	3
b-proteobacteria	3
b-proteobacteria	3
b-proteobacteria	3
b-proteobacteria	3
b-proteobacteria	3
b-proteobacteria	3
b-proteobacteria	3
b-proteobacteria	3
b-proteobacteria	2
b-proteobacteria	2
b-proteobacteria	2
b-proteobacteria	2
b-proteobacteria	2
b-proteobacteria	2
b-proteobacteria	2
b-proteobacteria	2
b-proteobacteria	2
b-proteobacteria	2
b-proteobacteria	2
b-proteobacteria	2
b-proteobacteria	2
b-proteobacteria	2
b-proteobacteria	2
b-proteobacteria	2
b-proteobacteria	2
b-proteobacteria	2
b-proteobacteria	2
b-proteobacteria	10
b-proteobacteria	2
b-proteobacteria	2
b-proteobacteria	2
b-proteobacteria	2
b-proteobacteria	2
b-proteobacteria	2
b-proteobacteria	3
b-proteobacteria	2
b-proteobacteria	2
b-proteobacteria	2
b-proteobacteria	2
b-proteobacteria	2
b-proteobacteria	1
b-proteobacteria	1
b-proteobacteria	1
b-proteobacteria	2
b-proteobacteria	2
b-proteobacteria	1
b-proteobacteria	1
b-proteobacteria	1
b-proteobacteria	1
b-proteobacteria	2
b-proteobacteria	2
b-proteobacteria	2
b-proteobacteria	2
b-proteobacteria	2
b-proteobacteria	2
b-proteobacteria	2
b-proteobacteria	2
b-proteobacteria	2
b-proteobacteria	2
b-proteobacteria	2
b-proteobacteria	1
b-proteobacteria	1
b-proteobacteria	2
b-proteobacteria	2
b-proteobacteria	2
b-proteobacteria	2
b-proteobacteria	2
b-proteobacteria	2
b-proteobacteria	2
b-proteobacteria	1
b-proteobacteria	2
b-proteobacteria	2
b-proteobacteria	2
b-proteobacteria	2
b-proteobacteria	2
b-proteobacteria	2
b-proteobacteria	2
b-proteobacteria	1
b-proteobacteria	1
b-proteobacteria	2
b-proteobacteria	2
b-proteobacteria	2
b-proteobacteria	2
b-proteobacteria	2
b-proteobacteria	2
b-proteobacteria	2
b-proteobacteria	2
b-proteobacteria	2
b-proteobacteria	2
b-proteobacteria	2
b-proteobacteria	2
b-proteobacteria	2
b-proteobacteria	2
b-proteobacteria	2
b-proteobacteria	2
b-proteobacteria	2
b-proteobacteria	2
b-proteobacteria	2
b-proteobacteria	2
b-proteobacteria	16
b-proteobacteria	16
b-proteobacteria	20
b-proteobacteria	3
b-proteobacteria	3
b-proteobacteria	2
b-proteobacteria	2
b-proteobacteria	16
b-proteobacteria	1
b-proteobacteria	2
e-proteobacteria	5
e-proteobacteria	5
e-proteobacteria	5
e-proteobacteria	5
e-proteobacteria	5
e-proteobacteria	5
e-proteobacteria	5
e-proteobacteria	5
e-proteobacteria	5
e-proteobacteria	5
e-proteobacteria	5
e-proteobacteria	5
e-proteobacteria	5
e-proteobacteria	5
e-proteobacteria	5
e-proteobacteria	5
e-proteobacteria	5
e-proteobacteria	5
e-proteobacteria	5
e-proteobacteria	5
e-proteobacteria	5
e-proteobacteria	5
e-proteobacteria	5
e-proteobacteria	5
e-proteobacteria	0
e-proteobacteria	5
e-proteobacteria	5
e-proteobacteria	5
e-proteobacteria	5
e-proteobacteria	5
e-proteobacteria	5
e-proteobacteria	5
e-proteobacteria	5
e-proteobacteria	5
e-proteobacteria	5
e-proteobacteria	5
e-proteobacteria	0
e-proteobacteria	5
e-proteobacteria	5
e-proteobacteria	5
e-proteobacteria	5
e-proteobacteria	5
e-proteobacteria	0
e-proteobacteria	5
e-proteobacteria	0
e-proteobacteria	5
e-proteobacteria	5
e-proteobacteria	5
e-proteobacteria	5
e-proteobacteria	5
e-proteobacteria	5
e-proteobacteria	5
e-proteobacteria	5
e-proteobacteria	5
e-proteobacteria	5
e-proteobacteria	5
e-proteobacteria	5
e-proteobacteria	5
e-proteobacteria	5
e-proteobacteria	5
e-proteobacteria	5
e-proteobacteria	5
e-proteobacteria	5
e-proteobacteria	0
e-proteobacteria	0
e-proteobacteria	5
e-proteobacteria	5
e-proteobacteria	5
e-proteobacteria	5
e-proteobacteria	5
e-proteobacteria	5
e-proteobacteria	5
e-proteobacteria	5
e-proteobacteria	5
e-proteobacteria	5
e-proteobacteria	5
e-proteobacteria	5
e-proteobacteria	5
e-proteobacteria	5
e-proteobacteria	5
e-proteobacteria	4
e-proteobacteria	5
e-proteobacteria	5
e-proteobacteria	5
e-proteobacteria	4
e-proteobacteria	5
e-proteobacteria	5
e-proteobacteria	5
e-proteobacteria	5
e-proteobacteria	4
e-proteobacteria	5
e-proteobacteria	5
e-proteobacteria	5
e-proteobacteria	5
e-proteobacteria	5
e-proteobacteria	5
e-proteobacteria	5
e-proteobacteria	5
e-proteobacteria	5
e-proteobacteria	5
e-proteobacteria	5
e-proteobacteria	5
e-proteobacteria	5
e-proteobacteria	5
e-proteobacteria	5
e-proteobacteria	5
e-proteobacteria	5
e-proteobacteria	5
e-proteobacteria	5
e-proteobacteria	5
e-proteobacteria	5
e-proteobacteria	5
e-proteobacteria	5
e-proteobacteria	5
e-proteobacteria	5
e-proteobacteria	5
e-proteobacteria	5
e-proteobacteria	5
e-proteobacteria	5
e-proteobacteria	5
e-proteobacteria	4
e-proteobacteria	5
e-proteobacteria	5
e-proteobacteria	4
e-proteobacteria	7
e-proteobacteria	7
e-proteobacteria	7
e-proteobacteria	7
d-proteobacteria	3
d-proteobacteria	3
d-proteobacteria	3
d-proteobacteria	3
d-proteobacteria	3
d-proteobacteria	3
d-proteobacteria	3
d-proteobacteria	2
d-proteobacteria	2
d-proteobacteria	4
d-proteobacteria	3
d-proteobacteria	4
d-proteobacteria	4
d-proteobacteria	3
d-proteobacteria	4
d-proteobacteria	3
d-proteobacteria	3
d-proteobacteria	3
d-proteobacteria	3
d-proteobacteria	4
d-proteobacteria	0
d-proteobacteria	4
d-proteobacteria	4
d-proteobacteria	3
d-proteobacteria	3
d-proteobacteria	3
d-proteobacteria	3
d-proteobacteria	3
d-proteobacteria	4
d-proteobacteria	4
d-proteobacteria	4
d-proteobacteria	3
d-proteobacteria	3
d-proteobacteria	3
d-proteobacteria	3
d-proteobacteria	3
d-proteobacteria	3
d-proteobacteria	3
d-proteobacteria	3
d-proteobacteria	3
d-proteobacteria	2
d-proteobacteria	3
d-proteobacteria	4
a-proteobacteria	3
a-proteobacteria	3
a-proteobacteria	3
a-proteobacteria	3
a-proteobacteria	3
a-proteobacteria	3
a-proteobacteria	3
a-proteobacteria	3
a-proteobacteria	3
a-proteobacteria	3
a-proteobacteria	3
a-proteobacteria	3
a-proteobacteria	3
a-proteobacteria	3
a-proteobacteria	3
a-proteobacteria	3
a-proteobacteria	3
a-proteobacteria	3
a-proteobacteria	3
a-proteobacteria	3
a-proteobacteria	3
a-proteobacteria	3
a-proteobacteria	3
a-proteobacteria	3
a-proteobacteria	3
a-proteobacteria	3
a-proteobacteria	3
a-proteobacteria	3
a-proteobacteria	3
a-proteobacteria	3
a-proteobacteria	3
a-proteobacteria	3
a-proteobacteria	3
a-proteobacteria	3
a-proteobacteria	3
a-proteobacteria	3
a-proteobacteria	3
a-proteobacteria	3
a-proteobacteria	3
a-proteobacteria	3
a-proteobacteria	3
a-proteobacteria	3
a-proteobacteria	3
a-proteobacteria	6
a-proteobacteria	6
a-proteobacteria	3
a-proteobacteria	3
a-proteobacteria	3
a-proteobacteria	3
a-proteobacteria	3
a-proteobacteria	3
a-proteobacteria	3
a-proteobacteria	4
a-proteobacteria	4
a-proteobacteria	4
a-proteobacteria	4
a-proteobacteria	4
a-proteobacteria	4
a-proteobacteria	4
a-proteobacteria	4
a-proteobacteria	4
a-proteobacteria	4
a-proteobacteria	4
a-proteobacteria	4
a-proteobacteria	4
a-proteobacteria	4
a-proteobacteria	4
a-proteobacteria	4
a-proteobacteria	4
a-proteobacteria	4
a-proteobacteria	4
a-proteobacteria	4
a-proteobacteria	4
a-proteobacteria	4
a-proteobacteria	4
a-proteobacteria	4
a-proteobacteria	4
a-proteobacteria	4
a-proteobacteria	4
a-proteobacteria	5
a-proteobacteria	3
a-proteobacteria	3
a-proteobacteria	3
a-proteobacteria	2
a-proteobacteria	2
a-proteobacteria	2
a-proteobacteria	2
a-proteobacteria	2
a-proteobacteria	2
a-proteobacteria	2
a-proteobacteria	2
a-proteobacteria	2
a-proteobacteria	3
a-proteobacteria	2
a-proteobacteria	2
a-proteobacteria	2
a-proteobacteria	2
a-proteobacteria	2
a-proteobacteria	3
a-proteobacteria	2
a-proteobacteria	2
a-proteobacteria	2
a-proteobacteria	2
a-proteobacteria	2
a-proteobacteria	2
a-proteobacteria	2
a-proteobacteria	2
a-proteobacteria	2
a-proteobacteria	2
a-proteobacteria	2
a-proteobacteria	2
a-proteobacteria	2
a-proteobacteria	2
a-proteobacteria	2
a-proteobacteria	2
a-proteobacteria	2
a-proteobacteria	2
a-proteobacteria	2
a-proteobacteria	2
a-proteobacteria	2
a-proteobacteria	2
a-proteobacteria	2
a-proteobacteria	2
a-proteobacteria	2
a-proteobacteria	2
a-proteobacteria	2
a-proteobacteria	2
a-proteobacteria	2
a-proteobacteria	2
a-proteobacteria	2
a-proteobacteria	2
a-proteobacteria	2
a-proteobacteria	2
a-proteobacteria	2
a-proteobacteria	2
a-proteobacteria	2
a-proteobacteria	2
a-proteobacteria	2
a-proteobacteria	2
a-proteobacteria	2
a-proteobacteria	2
a-proteobacteria	2
a-proteobacteria	2
a-proteobacteria	2
a-proteobacteria	2
a-proteobacteria	3
a-proteobacteria	13
a-proteobacteria	13
a-proteobacteria	13
a-proteobacteria	2
a-proteobacteria	2
a-proteobacteria	2
a-proteobacteria	2
a-proteobacteria	2
a-proteobacteria	2
a-proteobacteria	2
a-proteobacteria	2
a-proteobacteria	2
a-proteobacteria	2
a-proteobacteria	2
a-proteobacteria	2
a-proteobacteria	2
a-proteobacteria	2
a-proteobacteria	2
a-proteobacteria	2
a-proteobacteria	2
a-proteobacteria	2
a-proteobacteria	2
a-proteobacteria	2
a-proteobacteria	2
a-proteobacteria	2
a-proteobacteria	2
a-proteobacteria	2
a-proteobacteria	2
a-proteobacteria	2
a-proteobacteria	2
a-proteobacteria	2
a-proteobacteria	2
a-proteobacteria	2
a-proteobacteria	2
a-proteobacteria	2
a-proteobacteria	2
a-proteobacteria	2
a-proteobacteria	2
a-proteobacteria	2
a-proteobacteria	2
a-proteobacteria	2
a-proteobacteria	2
a-proteobacteria	2
a-proteobacteria	2
a-proteobacteria	2
a-proteobacteria	2
a-proteobacteria	2
a-proteobacteria	2
a-proteobacteria	2
a-proteobacteria	2
a-proteobacteria	2
a-proteobacteria	2
a-proteobacteria	2
a-proteobacteria	2
a-proteobacteria	2
a-proteobacteria	2
a-proteobacteria	2
a-proteobacteria	2
a-proteobacteria	2
a-proteobacteria	3
a-proteobacteria	3
a-proteobacteria	2
a-proteobacteria	2
a-proteobacteria	0
a-proteobacteria	2
a-proteobacteria	0
a-proteobacteria	2
a-proteobacteria	2
a-proteobacteria	2
a-proteobacteria	2
a-proteobacteria	2
a-proteobacteria	2
a-proteobacteria	2
a-proteobacteria	2
a-proteobacteria	2
a-proteobacteria	2
a-proteobacteria	2
a-proteobacteria	2
a-proteobacteria	2
a-proteobacteria	2
a-proteobacteria	2
a-proteobacteria	2
a-proteobacteria	4
a-proteobacteria	3
a-proteobacteria	3
a-proteobacteria	3
a-proteobacteria	3
a-proteobacteria	3
a-proteobacteria	3
a-proteobacteria	3
a-proteobacteria	3
a-proteobacteria	3
a-proteobacteria	3
a-proteobacteria	3
a-proteobacteria	3
a-proteobacteria	2
a-proteobacteria	2
a-proteobacteria	2
a-proteobacteria	2
a-proteobacteria	0
a-proteobacteria	2
a-proteobacteria	2
a-proteobacteria	2
a-proteobacteria	2
a-proteobacteria	3
a-proteobacteria	4
a-proteobacteria	2
a-proteobacteria	2
a-proteobacteria	2
a-proteobacteria	0
a-proteobacteria	2
a-proteobacteria	2
a-proteobacteria	2
a-proteobacteria	2
a-proteobacteria	2
a-proteobacteria	2
a-proteobacteria	2
a-proteobacteria	2
a-proteobacteria	2
a-proteobacteria	1
a-proteobacteria	20
a-proteobacteria	19
a-proteobacteria	19
a-proteobacteria	19
a-proteobacteria	2
a-proteobacteria	2
a-proteobacteria	2
a-proteobacteria	3
a-proteobacteria	3
a-proteobacteria	3
a-proteobacteria	3
a-proteobacteria	3
a-proteobacteria	2
a-proteobacteria	2
a-proteobacteria	2
a-proteobacteria	2
a-proteobacteria	2
a-proteobacteria	2
a-proteobacteria	2
a-proteobacteria	2
a-proteobacteria	2
a-proteobacteria	2
a-proteobacteria	2
a-proteobacteria	2
a-proteobacteria	2
a-proteobacteria	2
a-proteobacteria	3
a-proteobacteria	3
a-proteobacteria	3
a-proteobacteria	3
a-proteobacteria	3
a-proteobacteria	3
a-proteobacteria	3
a-proteobacteria	3
a-proteobacteria	3
a-proteobacteria	3
a-proteobacteria	3
a-proteobacteria	3
a-proteobacteria	3
a-proteobacteria	3
a-proteobacteria	3
a-proteobacteria	3
a-proteobacteria	3
a-proteobacteria	3
a-proteobacteria	3
a-proteobacteria	3
a-proteobacteria	3
a-proteobacteria	3
a-proteobacteria	3
a-proteobacteria	3
a-proteobacteria	3
a-proteobacteria	3
a-proteobacteria	3
a-proteobacteria	3
a-proteobacteria	4
a-proteobacteria	3
a-proteobacteria	3
a-proteobacteria	3
a-proteobacteria	3
a-proteobacteria	3
a-proteobacteria	3
a-proteobacteria	3
a-proteobacteria	3
a-proteobacteria	4
a-proteobacteria	3
a-proteobacteria	3
a-proteobacteria	3
a-proteobacteria	3
a-proteobacteria	2
a-proteobacteria	4
a-proteobacteria	5
a-proteobacteria	4
a-proteobacteria	4
a-proteobacteria	4
a-proteobacteria	4
a-proteobacteria	4
a-proteobacteria	4
a-proteobacteria	4
a-proteobacteria	4
a-proteobacteria	4
a-proteobacteria	4
a-proteobacteria	3
a-proteobacteria	3
a-proteobacteria	4
a-proteobacteria	3
a-proteobacteria	4
a-proteobacteria	4
a-proteobacteria	4
a-proteobacteria	3
a-proteobacteria	3
a-proteobacteria	4
a-proteobacteria	3
a-proteobacteria	4
a-proteobacteria	3
a-proteobacteria	3
a-proteobacteria	3
a-proteobacteria	3
a-proteobacteria	3
a-proteobacteria	3
a-proteobacteria	3
a-proteobacteria	3
a-proteobacteria	4
a-proteobacteria	3
a-proteobacteria	3
a-proteobacteria	3
a-proteobacteria	3
a-proteobacteria	4
a-proteobacteria	3
a-proteobacteria	2
a-proteobacteria	3
a-proteobacteria	3
a-proteobacteria	3
a-proteobacteria	3
a-proteobacteria	3
a-proteobacteria	3
a-proteobacteria	3
a-proteobacteria	3
a-proteobacteria	3
a-proteobacteria	3
a-proteobacteria	3
[truncated: 2,056 more rows]

## Sheet: 5c
	10A	10E	10K	14V	15L	15V	18A	18H	18I	18T	18V	20S	21V	22A	22G	23G	24L	24M	24V	25S	26N	27E	30L	30M	30V	31N	31T	32S	33M	35E	63S	67Q	67T	69A
y-proteobacteria	-1.38944	-2.13771	-3	-3	-2.13771	-3	-3	-3	-2.68886	-2.07936	-1.3677	-2.68886	-3	-1.94039	-3	-1.50353	-3	-2.68886	-0.322991	-2.07936	-2.50945	-3	-2.20512	-3	-0.43848	-3	-2.68886	-3	-3	-3	-2.68886	-3	-3	-3
b-proteobacteria	-3	-2.63169	-2.63169	-3	-2.11489	-3	-3	-3	-3	-0.339506	-2.63169	-3	-3	-1.41586	-3	-3	-2.63169	-3	-1.20471	-2.63169	-2.63169	-3	-2.43531	-2.43531	-0.379286	-3	-2.43531	-2.63169	-3	-3	-3	-2.30057	-3	-3
a±-proteobacteria	-2.40366	-2.49339	-3	-3	-3	-3	-2.76022	-3	-2.76022	-0.490752	-1.35911	-2.21053	-3	-2.49339	-3	-3	-2.32933	-3	-0.78358	-2.49339	-2.76022	-3	-0.495734	-3	-1.33079	-3	-2.32933	-3	-2.40366	-2.49339	-2.40366	-1.11824	-3	-3
d-proteobacteria	-3	-3	-3	-3	-3	-3	-3	-3	-3	-0.461504	-3	-1.36636	-3	-3	-3	-3	-3	-3	-0.582521	-3	-3	-3	-0.451069	-3	-3	-3	-3	-3	-3	-3	-3	-3	-3	-3
Bacteroidetes	-1.39097	-2.36613	-3	-3	-1.75647	-3	-3	-3	-2.36613	-0.512625	-2.49449	-3	-3	-0.606081	-3	-3	-2.18665	-1.84723	-1.34628	-3	-2.36613	-3	-0.650787	-1.33579	-1.65906	-3	-3	-1.9621	-3	-3	-1.75647	-3	-2.67751	-3
Firmicutes	-3	-3	-3	-3	-3	-3	-1.49545	-1.235	-2.38355	-0.803139	-2.74868	-2.85641	-3	-0.887641	-1.2978	-3	-0.590937	-2.52882	-3	-1.27158	-1.95124	-3	-0.613403	-2.07339	-2.52882	-3	-3	-3	-3	-3	-2.85641	-3	-3	-2.74868
Actinobacteria	-3	-3	-3	-3	-2.38234	-3	-2.68851	-2.81691	-2.81691	-1.44844	-2.68851	-1.42358	-2.68851	-1.00641	-3	-0.601007	-0.625302	-2.00373	-1.83464	-2.81691	-1.72517	-3	-0.58495	-3	-2.81691	-1.76306	-3	-2.81691	-2.81691	-3	-1.6793	-3	-3	-2.81691
e-proteobacteria	-3	-3	-3	-3	-3	-3	-3	-3	-3	-0.692532	-3	-3	-3	-3	-3	-3	-3	-3	-0.710615	-3	-3	-3	-0.692532	-3	-3	-3	-3	-3	-3	-0.696089	-3	-0.692532	-3	-3
Cyanobacteria	-3	-3	-3	-3	-3	-2.37302	-3	-3	-3	-0.655481	-3	-3	-3	-0.655481	-3	-3	-0.655481	-3	-3	-3	-3	-3	-0.942073	-3	-2.37302	-3	-2.37302	-3	-3	-3	-3	-2.37302	-3	-0.668386
Spirochaetes	-3	-3	-3	-3	-3	-3	-3	-3	-3	-1.34509	-0.813579	-3	-3	-0.721807	-3	-3	-0.703802	-3	-3	-3	-3	-3	-0.678121	-3	-3	-0.678121	-3	-3	-3	-3	-3	-3	-3	-3
Chlamydiae	-3	-3	-3	-3	-3	-3	-3	-3	-3	-0.692231	-3	-3	-0.709634	-0.721636	-3	-3	-0.692231	-3	-3	-3	-3	-3	-0.692231	-3	-3	-3	-3	-1.93411	-3	-3	-3	-3	-3	-3
Tenericutes	-3	-3	-1.24697	-3	-1.47701	-2.63947	-3	-3	-1.06358	-1.46048	-2.31149	-3	-3	-1.03222	-1.78189	-3	-0.939899	-1.78189	-2.0574	-1.27781	-0.839843	-1.71871	-1.23716	-3	-1.32265	-3	-0.939899	-1.24697	-1.41436	-3	-3	-1.69027	-3	-3
Planctomycetes	-3	-0.911017	-3	-0.911017	-2.16768	-0.932029	-3	-3	-3	-0.911017	-3	-3	-3	-1.44633	-3	-3	-0.921396	-3	-3	-3	-3	-0.911017	-0.911017	-3	-3	-3	-3	-3	-3	-3	-3	-3	-0.932029	-3
other	-3	-3	-3	-3	-1.68799	-3	-2.23077	-3	-1.80593	-0.619745	-1.68799	-3	-2.23077	-0.89337	-3	-3	-0.846297	-1.68799	-1.34773	-2.23077	-1.59533	-3	-0.628662	-2.23077	-1.34773	-3	-1.96835	-1.96835	-3	-3	-3	-1.51901	-3	-2.23077

## Sheet: 5d
Label	fc_lb1	p_lb1	fc_rif	p_rif	fc_bcmhigh	p_bcmhigh	fc_fuhigh	p_fuhigh	subs
10A	-0.184937	0.124882	-2.19648	6.45296e-06	-0.301906	0.302898	-0.0533299	0.832666	0.00658506
10E	-1.37342	0.000594998	-2.28698	7.70006e-05	-0.0158019	0.94273	-0.831362	0.0391295	0.00464331
10K	-1.81338	9.75079e-06	-2.04899	0.000190808	-0.603235	0.00258061	-1.28972	5.25233e-05	0.00371465
10P	0.399119	0.12697	-2.6247	3.94717e-07	0.524174	0.000109776	1.05543	8.89526e-05	0.00244829
12T	0.990567	0.00835576	-0.43083	4.61442e-05	-0.00884043	0.961545	-1.22923	0.00944149	0.00202617
14V	-1.21067	0.00333861	-3.5992	2.5132e-06	0.179511	0.211797	2.9498	2.23682e-07	0.0035458
15L	-0.722227	0.00351791	-2.06106	7.02239e-05	-0.155559	0.131409	-2.08888	0.00016425	0.0056564
15V	-0.669403	0.00145627	-2.05007	8.13876e-06	-0.0928952	0.650175	-0.324005	0.271441	0.0035458
18A	0.178153	0.0265048	-2.90667	7.19595e-06	-0.123213	0.496161	-1.56783	0.00013166	0.0070916
18D	-2.10009	0.000565665	-0.914533	0.00137919	-0.203983	0.330897	-2.3416	0.00133122	0.00329253
18H	-1.32198	0.000431383	-2.79357	9.03886e-07	-0.197497	0.447468	0.324268	0.183925	0.0124103
18I	-1.52943	6.61521e-05	-3.00053	4.36372e-05	-0.158451	0.0865395	0.234096	0.128641	0.00785141
18Q	-1.33438	0.000666381	-3.42385	5.04787e-07	-0.536172	0.199492	0.0293241	0.936925	0.00278599
18T	0.158234	0.15142	-3.17012	4.13768e-05	-0.171256	0.293966	-1.39413	0.00189274	0.168257
18V	-0.513389	0.0273314	-3.35487	2.2897e-06	-0.306816	0.0381267	-1.2972	0.00237847	0.0128324
20S	0.0818317	0.698767	-2.49325	1.83288e-05	-0.310465	0.144206	-3.42247	0.00155094	0.0070916
21V	-0.327052	0.135196	-2.90887	2.26064e-07	-0.474355	0.0318248	-1.82566	0.00270178	0.00641621
22A	-1.41934	0.00252687	-2.60485	0.000144847	0.0154328	0.964598	-1.65288	0.0412677	0.0929506
22G	-0.51609	0.112595	-2.84244	0.00235193	-0.468328	0.20147	-2.47058	0.00482808	0.0116505
23G	-0.674112	0.0394411	-2.838	1.44373e-05	-0.226208	0.0636367	-0.456022	0.00422489	0.042634
23Q	0.430732	0.0544873	-2.08612	4.89034e-05	0.227376	0.181692	-1.38833	0.00399236	0.00303926
24L	1.13449	0.00181563	-1.84034	2.54431e-05	0.735933	0.0360058	-1.74696	0.0202151	0.125876
24M	1.53748	0.00127888	-2.29912	4.81899e-05	0.25958	0.187916	-2.89359	0.00196223	0.00439004
24V	-0.140217	0.527766	-2.78309	1.3978e-05	-0.0946401	0.798253	-1.66096	0.0109064	0.0805403
25A	0.366074	0.135868	-2.78857	0.0220454	0.326099	0.641231	-2.17429	0.0609384	0.00227944
25S	0.159025	0.162023	-3.29425	2.26188e-05	0.0600336	0.526927	-2.19847	0.000311792	0.0159561
26N	1.367	0.00472464	2.32761	4.34554e-07	0.0144583	0.951283	-4.87287	0.0012227	0.0161249
26Q	1.1481	9.79303e-05	1.18769	2.37293e-08	-0.0669044	0.357488	-2.92237	2.29415e-05	0.00185732
27E	0.796271	0.051906	-1.94104	7.11377e-06	0.276664	0.285552	-5.24243	0.00107192	0.00472773
30L	-0.223548	0.25944	-2.5603	1.93598e-05	0.0815323	0.698919	-0.995743	0.0147854	0.189785
30M	0.0567841	0.542062	-1.5064	2.46131e-06	-0.124259	0.62167	-0.89754	0.0464393	0.0053187
30V	0.336878	0.0652203	-2.02867	9.32403e-07	-0.0123051	0.959173	-1.59349	0.00132888	0.0669481
31N	-2.62747	0.0035074	0.157264	0.122072	-0.378279	0.211412	0.169363	0.687432	0.00700718
31T	-1.91215	1.20504e-05	-2.33238	2.30495e-05	-0.149269	0.31054	-0.416061	0.110386	0.00844238
32S	1.04972	0.00119104	-2.78775	7.36095e-06	-0.25531	0.510866	-2.05956	0.000164839	0.00523428
33M	0.915267	0.00378715	-1.39963	3.70788e-06	0.263899	0.298115	0.586467	0.115302	0.0038835
35E	0.96896	0.00326181	-3.08227	8.77806e-07	-0.547766	0.00916194	0.587825	0.0850741	0.0104686
63S	0.668769	0.00474428	-1.95328	2.77725e-05	-0.277912	0.116606	-3.05542	0.000254329	0.00506543
67M	-0.576372	0.107641	-0.851103	0.000548282	0.739804	0.0237674	3.25496	3.19344e-05	0.00278599
67Q	0.559193	0.0294468	-0.650846	0.00157577	0.59394	0.00424532	1.36738	0.000393005	0.0214436
67T	-0.241235	0.0366488	-1.00407	0.000218808	0.540107	0.0837036	2.10147	0.000102714	0.00346138
69A	0.0669315	0.811761	-2.08589	3.38596e-05	-0.599119	0.0146499	-8.39021	3.43671e-06	0.00590967
72V	1.71729	9.62093e-05	-0.805719	0.00352288	0.150446	0.503686	-2.70663	0.00192595	0.00202617
