# Supplementary material for: High-resolution landscape of an antibiotic binding site
Source: Nature. 2023 Aug 30;622(7981):180–7. doi: 10.1038/s41586-023-06495-6 (PMC10550828; doi:10.1038/s41586-023-06495-6)
Supplement: Supplementary file 9 — Source Data Extended Data Figs. 1–10 [file 41586_2023_6495_MOESM9_ESM.xlsx]

## Sheet: 1a-d
t0_mean	_	H	R	K	A	G	I	L	P	V	F	W	Y	D	E	S	T	C	M	N	Q
10	-2.92427	-2.38547	-2.52412	-2.44399	-2.75288	-3.11883	-2.95503	-2.87468	-2.45748	-2.69575	-2.71718	-2.73395	-2.58954	-3.00741	-2.57433	-4.38303	-2.55369	-2.66719	-2.78227	-2.52196
11	-2.87816	-2.62054	-3.07096	-2.65105	-2.8013	-2.53731	-2.50423		-2.49851	-2.70983	-2.59897	-2.59038	-2.6535	-3.03044	-2.68172	-2.50634	-2.77649	-2.4984	-2.54614	-2.56607	-2.51032
12	-3.10919	-2.63186	-2.42371	-2.742	-2.53533	-2.62141	-2.41175	-2.92155	-2.793	-2.57902	-2.62385	-2.66417	-2.43767	-2.48977	-2.7157		-2.7418	-2.3474	-2.79036	-2.65596	-2.4751
13	-2.85913	-2.60594	-2.53078	-2.50288	-2.7212	-2.86934	-2.64093	-2.51224	-2.40471	-2.97989	-2.67314	-2.43473	-2.79934	-2.47409	-2.51437	-2.54078	-2.5045	-2.75794	-2.49881	-2.44742
14	-2.73466	-2.4631	-2.5974	-2.39887	-2.66551	-2.96029	-2.54181	-2.44802	-2.39781	-2.47359		-2.49339	-2.65164	-2.7706	-2.57284	-2.88914	-2.56005	-2.57524	-2.4874	-2.54609	-2.60533
15	-2.7882	-2.59268	-2.48217	-2.28265	-2.28848	-2.22317	-2.17847	-2.43922	-2.44443	-2.84204	-2.33349	-2.39454	-2.27123	-2.38016	-2.42844	-2.65067	-2.59402	-2.59525		-2.39322	-2.49922
16	-2.97375	-2.25504	-2.91986	-2.76193	-2.26668	-2.40323	-2.67098	-2.83224	-2.33003	-2.7631	-2.26238	-2.95863	-2.49913		-2.45913	-2.64177	-6	-2.33822	-2.71791	-2.76487	-2.33744
17	-3.55121	-2.38442	-2.44584	-2.79283	-2.51023	-2.58951	-2.97172	-2.48299	-2.61933	-2.72976	-2.57027	-2.66291	-2.7938	-2.56379	-2.88016	-2.6236	-2.57017	-3.38125	-2.65261	-2.51796
18	-2.90067	-2.51832	-2.83649	-2.62074	-2.55268	-3.26509	-2.5285	-2.63492	-2.47518	-2.54399	-3.03854	-2.82846	-2.74956	-2.5808	-2.65244	-2.37324	-2.73253	-2.61835	-2.65041		-2.6738
19	-3.41048	-3.02747	-3.66805	-2.91621	-2.99173	-3.19843	-3.05693	-3.13713	-3.32246	-3.12067	-3.00403	-3.13765	-3.26799	-3.71868	-2.49815	-3.14411	-2.74888	-2.7706	-2.85409		-3.19682
20	-3.24182	-2.40487	-3.45668	-3.45101	-2.69935	-2.75858	-3.35283	-2.99135		-2.34893	-2.9725	-3.24565	-3.2185	-3.14867	-3.31248	-2.74938	-2.36776	-3.27536	-3.02917	-2.5911	-2.7106
21	-3.92894	-2.53262	-3.2377	-3.12688	-2.93693	-3.34638	-2.80742		-3.1661	-2.86329	-4.9732	-2.69238	-3.21693	-2.79845	-2.89715	-2.94983	-3.19826	-2.9055	-2.28398	-3.51738	-3.00209
22	-3.1629	-2.71552	-2.74238	-2.97164	-2.96472	-3.15152	-3.2289	-2.91396	-2.74999	-2.96153	-3.06967	-2.77429	-3.24581	-2.98709	-2.85341		-2.64339	-2.79972	-3.16475	-2.49215	-3.06348
23	-2.62843	-2.31573	-2.69015	-2.82622	-2.4085	-2.66492	-6	-2.7139	-2.44668	-2.77425	-2.40578	-2.51216	-2.38701	-2.46758		-2.93499	-2.86096	-3.45994	-2.85242	-2.90947	-2.72674
24	-3.47673	-3.03568	-3.26843	-2.80543	-3.00848	-3.23442		-3.02115	-3.36116	-3.03491	-2.8913	-3.52748	-3.00283	-3.56282	-3.12864	-3.0129	-2.71603	-2.89121	-2.73269	-2.61408	-3.12484
25	-3.46998	-3.00579	-2.64741	-3.16836	-3.05818	-2.80957	-3.27704	-3.7597	-2.82807	-2.92014	-2.99709	-2.78742	-2.86017	-3.01818	-2.82719	-2.47163		-3.03229	-2.07908	-3.04414	-2.84696
26	-3.11259		-3.21676	-2.45182	-2.5202	-2.99588	-3.16266	-2.81826	-2.60002	-2.87585	-3.6553	-2.32344	-3.08488	-2.72584	-2.52965	-3.25199	-2.91197	-2.64272	-2.65853	-2.73241	-2.2902
27	-3.27651	-2.70001	-3.20834		-3.26583	-3.32399	-2.86784	-2.96208	-2.92032	-2.84027	-2.75923	-3.07129	-2.73949	-3.17351	-2.82068	-2.83432	-2.57601	-2.87559	-3.16272	-2.67363	-2.6531
28	-3.16994	-2.72111		-2.91126	-2.8626	-3.02823	-2.86542	-2.94829	-3.02802	-2.98729	-3.01577	-3.09831	-2.98217	-3.00567	-3.09507	-2.98654	-2.903	-2.93673	-2.79668	-2.74398	-2.91664
29	-3.19907	-2.78067		-2.95381	-3.06674	-2.85363	-3.01606	-2.92742	-3.17284	-3.06944	-2.83044	-2.8842	-2.79126	-3.01598	-2.83737	-2.95369	-2.98869	-2.8753	-2.85817	-2.9219	-2.81004
30	-3.05754	-2.70391	-3.07459	-3.02634	-2.78375	-2.7784		-2.58904	-2.61422	-2.64949	-2.72873	-2.81827	-2.98879	-3.10225	-3.0399	-2.66482	-2.46582	-2.72428	-2.4966	-2.73683	-2.8419
31	-3.18569	-2.87754	-2.8387	-2.92551	-2.76545	-2.89644	-2.93205	-2.9721	-2.79566	-2.71294	-2.79296	-2.70321	-2.76165	-2.83711	-3.00399		-2.803	-2.77136	-2.98768	-2.98062	-2.87298
32	-3.00222	-3.01459	-2.88209	-2.8519		-2.76051	-3.06455	-3.0427	-2.89911	-2.7396	-2.8888	-2.98275	-2.99889	-2.90339	-3.00801	-2.85055	-2.78359	-2.81633	-2.74442	-2.79586	-2.73592
33	-3.04386	-2.81238	-2.77749	-2.98637	-3.13846	-2.92552	-2.64736		-2.91492	-2.76058	-2.88777	-2.87217	-2.7274	-2.92997	-3.0003	-2.99478	-3.04152	-2.79934	-2.73008	-2.87653	-2.90255
34	-3.24278	-3.02267	-2.93986	-2.9945	-2.84787		-2.72551	-2.8915	-2.92092	-2.74705	-2.83251	-2.95564	-2.9915	-2.83735	-2.92721	-2.93523	-2.72875	-2.82433	-2.89285	-2.83326	-2.74447
35	-3.01236	-2.72013	-2.82936	-2.92143	-2.70589	-2.54534	-2.7524	-2.89978		-2.80619	-2.86388	-2.93426	-2.94713	-2.63901	-2.9559	-2.96292	-3.0456	-2.76127	-2.83037	-2.7896	-2.94349
36	-3.31898	-2.90555	-2.98217	-3.07211	-2.78764		-2.74304	-3.00336	-2.90053	-2.70777	-2.99077	-2.91039	-2.95821	-2.9609	-2.90457	-2.77123	-2.88216	-2.94832	-3.0422	-2.9282	-2.9273
37	-3.06413	-2.86938	-2.97865	-2.92706	-2.73445		-2.81926	-3.0424	-2.91968	-2.82527	-2.92072	-2.98011	-2.93198	-2.98433	-2.83867	-2.88962	-2.87284	-2.67411	-3.00492	-2.85861	-2.98359
63	-2.76105	-2.51304	-2.47736	-2.38402	-2.31563	-2.32185	-2.19896	-2.45946	-2.22479	-2.38775	-2.32899	-2.6094	-2.28963	-2.64155	-2.33333	-2.22104		-2.21101	-2.32076	-2.25676	-2.04693
64	-2.88151	-2.10073	-2.38162	-2.43042	-2.30428	-2.36157	-2.30956	-2.51631		-2.50317	-2.56802	-2.55143	-2.48619	-2.43856	-2.44073	-2.28254	-2.05601	-2.22675	-2.25605	-2.50487	-2.07173
65	-2.33969	-2.05602	-2.5001	-2.63214	-1.9705	-2.32397	-2.33738	-1.9665	-2.28131	-2.04849	-2.22255	-2.11287	-2.05827	-2.04022		-2.31026	-1.94608	-2.00405	-2.16591	-2.11224	-2.0008
66	-2.69674	-2.43082	-2.21734	-2.20032	-2.3429		-2.48479	-2.14157	-2.65832	-2.35674	-2.8579	-2.78119	-2.62739	-2.11633	-2.27184	-2.13881	-2.39687	-2.09219	-2.50019	-2.43023	-2.25124
67	-2.401	-2.28319	-2.10342	-2.18765	-1.96973	-2.21428	-2.31046	-2.37626		-2.25413	-2.20729	-2.15966	-2.23697	-2.44801	-2.14678	-2.26364	-2.20568	-2.37178	-2.24722	-2.15644	-2.10795
68	-2.38357	-2.09681	-2.19418	-2.32614	-2.24729	-2.17282	-2.25932	-2.30724	-2.3183	-2.16445	-2.27615	-2.27511	-2.00291	-2.16992	-2.4573	-2.21486	-2.12971	-2.11637	-2.19712		-2.43166
69	-2.95035	-2.60056	-2.71954	-2.8607	-2.53744	-2.40745		-2.07843	-2.42251	-2.29722	-2.61264	-2.45305	-2.42413	-2.51226	-2.72684	-2.74659	-2.13015	-2.26849	-2.33261	-2.36589	-2.55009
70	-2.65681	-2.54707	-2.24685	-2.48783	-2.3271		-2.3497	-2.53018	-2.48793	-2.36554	-2.53487	-2.38652	-2.50882	-2.13836	-2.16838	-2.63716	-2.34366	-2.46559	-2.48723	-2.34547	-2.62306
71	-2.98283	-2.39768	-2.48325	-2.37106	-2.41467	-2.6313	-2.2892		-2.23691	-2.32323	-2.34351	-2.37605	-2.51576	-2.64596	-2.46052	-2.63007	-2.49849	-2.26161	-1.53913	-2.53262	-2.23827
72	-2.80095	-2.35527	-2.25411	-2.26836	-2.5807	-2.24858		-2.45597	-2.52852	-2.40988	-2.2976	-2.5489	-2.09061	-2.40406	-2.80857	-2.39874	-2.22885	-2.23259	-2.13908	-2.32385	-2.33522
t1_mean	_	H	R	K	A	G	I	L	P	V	F	W	Y	D	E	S	T	C	M	N	Q
10	-3.04302	-2.56629	-2.56411	-2.63251	-2.70216	-3.01608	-3.22407	-3.27724	-2.38113	-2.82413	-3.19611	-3.05569	-3.01382	-3.116	-2.69693	-4.59613	-2.71336	-2.60979	-3.05485	-2.51801
11	-3.41099	-2.88686	-3.23097	-2.94521	-3.00582	-2.7005	-2.47516		-2.80098	-2.83101	-2.82235	-2.82377	-2.82346	-3.15052	-2.90109	-2.66328	-2.85011	-2.75649	-2.50664	-2.86589	-2.74002
12	-3.50245	-2.4664	-2.25186	-2.56549	-2.40853	-2.52139	-2.37347	-2.70875	-2.57944	-2.49719	-2.45239	-2.41871	-2.18491	-2.44889	-2.60423		-2.61617	-2.19624	-2.74705	-2.65453	-2.45173
13	-3.40924	-2.60741	-2.53181	-2.80058	-2.93966	-2.92658	-2.72411	-2.7023	-2.70981	-3.30912	-2.92175	-2.73156	-2.89225	-2.77801	-2.89255	-2.73409	-2.66783	-2.96642	-2.81209	-2.71123
14	-3.21327	-2.57521	-2.80185	-2.74523	-2.82165	-3.0718	-2.46092	-2.43944	-2.47412	-2.4712		-2.72476	-2.61944	-2.96685	-2.82068	-3.04609	-2.62279	-2.60149	-2.53726	-2.57476	-2.88991
15	-3.30608	-2.43028	-2.29491	-2.16793	-2.13588	-1.98096	-2.19872	-2.49049	-2.3887	-2.94007	-2.08229	-2.14929	-2.02032	-2.42162	-2.57275	-2.7458	-2.6527	-2.61114		-2.51852	-2.62179
16	-3.46798	-2.14842	-3.06336	-2.93883	-2.11263	-2.13771	-2.53142	-2.73761	-2.09623	-2.51896	-2.105	-2.99569	-2.29788		-2.35558	-2.47853	-6	-2.11468	-2.4876	-2.57441	-2.16932
17	-3.6421	-2.34775	-2.45385	-2.71947	-2.54684	-2.62767	-3.08231	-2.5642	-2.78784	-2.73365	-2.43377	-2.49917	-2.62095	-2.69445	-2.95123	-2.79246	-2.73645	-3.41199	-2.75672	-2.59922
18	-3.3384	-2.57782	-3.05446	-2.59424	-2.52443	-3.34486	-2.7261	-2.85666	-2.55156	-2.54415	-3.45461	-3.28257	-3.13924	-2.82989	-2.98926	-2.51122	-2.66468	-2.48987	-2.87087		-2.80716
19	-3.97837	-3.21521	-3.88378	-2.83557	-2.96638	-3.25707	-3.46322	-3.39877	-3.72887	-3.2426	-3.48011	-3.61216	-3.70831	-3.50029	-2.72712	-3.33353	-2.93632	-2.73132	-2.84244		-3.42003
20	-3.79839	-2.21955	-3.68314	-3.48089	-2.71322	-2.71323	-3.12553	-2.70503		-2.12442	-2.83411	-3.33361	-3.24945	-3.0316	-3.19595	-2.7127	-2.19434	-3.11979	-2.73699	-2.40971	-2.4787
21	-4.69595	-2.43298	-3.7513	-3.35819	-3.02342	-3.57548	-2.87052		-3.51584	-2.8851	-5.41511	-2.66888	-3.08262	-2.99036	-2.88982	-2.9453	-3.19907	-3.00231	-2.24422	-3.79261	-2.87025
22	-3.5246	-2.90702	-2.55222	-2.82853	-3.0246	-3.20325	-3.28502	-2.7814	-2.76871	-3.11091	-2.89482	-2.51139	-3.11269	-3.39017	-3.32617		-2.83875	-3.11568	-3.25153	-2.73476	-3.17459
23	-2.82457	-2.11303	-2.60213	-2.66897	-2.21908	-2.65592	-6	-2.67131	-2.14879	-2.64535	-2.20273	-2.25248	-2.20237	-2.37843		-2.78185	-2.74046	-3.25415	-2.75934	-2.99463	-2.62307
24	-4.05825	-2.82365	-3.53461	-2.79663	-2.93537	-3.12347		-2.90782	-3.59364	-3.01697	-2.80584	-3.23048	-2.83811	-3.73573	-3.00109	-2.84566	-2.53648	-2.76942	-2.57806	-2.48593	-2.8855
25	-3.91052	-2.75162	-2.48069	-3.18642	-3.04138	-2.64378	-3.63845	-3.85433	-3.15589	-2.91999	-2.70306	-2.69039	-2.65059	-3.12104	-3.09693	-2.4515		-3.06634	-1.90274	-2.95203	-2.75965
26	-3.23799		-3.00643	-2.24825	-2.28477	-2.71212	-3.00502	-2.56282	-2.42175	-2.56722	-3.51202	-2.06794	-2.82383	-3.01048	-2.65345	-3.13776	-2.60303	-2.6499	-2.6403	-2.54942	-2.11546
27	-3.84704	-2.71777	-3.22668		-3.11972	-3.31987	-2.87093	-2.93178	-2.76196	-2.77548	-2.65668	-2.85859	-2.5572	-3.09301	-2.73725	-2.79911	-2.55113	-2.70421	-3.00673	-2.59299	-2.48006
28	-3.76224	-3.09256		-2.96815	-3.20041	-3.16833	-3.04441	-3.24622	-3.29891	-3.3557	-3.02637	-3.18921	-2.9442	-3.1759	-3.35324	-3.2665	-3.3123	-3.25254	-3.07139	-3.0804	-3.39206
29	-3.69819	-3.26879		-2.74332	-3.62271	-3.4471	-3.418	-3.45017	-3.37541	-3.61837	-3.4728	-3.43264	-3.34009	-3.50269	-3.27946	-3.51879	-3.54497	-3.43306	-3.49579	-3.52311	-3.2648
30	-3.66762	-2.77	-3.36947	-2.81552	-2.65733	-2.61967		-2.58333	-2.53668	-2.55711	-2.82899	-2.95998	-3.07989	-3.09611	-2.92662	-2.5202	-2.29951	-2.63376	-2.45047	-2.73063	-2.76315
31	-3.53009	-3.13787	-2.74599	-2.92756	-3.02366	-2.80642	-3.24449	-3.564	-3.3674	-3.1283	-3.26748	-2.96452	-3.16773	-3.48746	-3.50016		-2.98307	-2.9817	-3.4983	-3.19504	-3.3648
32	-3.64425	-3.07026	-2.71125	-2.72271		-2.63344	-2.98245	-3.15107	-2.74648	-2.70084	-3.13445	-3.12776	-3.16379	-3.25954	-3.2946	-2.78073	-2.71077	-2.80133	-2.90353	-2.81947	-2.52713
33	-3.68561	-3.34945	-2.84074	-2.99052	-3.23171	-3.05618	-2.56519		-3.27632	-2.76577	-3.09285	-2.83163	-2.90882	-3.22317	-3.12303	-3.33605	-3.05566	-2.6917	-2.62467	-3.02091	-3.02528
34	-3.94252	-3.16953	-2.93015	-3.06159	-3.01487		-2.79163	-3.02354	-2.92689	-2.85443	-3.0094	-3.01616	-3.16918	-2.99946	-3.15746	-3.06403	-2.79925	-2.98057	-3.03564	-2.9338	-2.95704
35	-3.55778	-2.72573	-2.93563	-3.17705	-2.65484	-2.57368	-2.71757	-2.79184		-2.78067	-2.79665	-2.8396	-2.88982	-2.53209	-2.78458	-2.96952	-2.94539	-2.72776	-2.82456	-2.80694	-2.93081
36	-3.9315	-2.93937	-3.18049	-3.14955	-2.8699		-2.98104	-3.06861	-2.91199	-2.89752	-2.84563	-3.01896	-2.9898	-2.72075	-2.79483	-2.80118	-2.96499	-2.94911	-3.25485	-2.88595	-2.8786
37	-3.90379	-2.97151	-3.05348	-3.02761	-2.65561		-3.04114	-3.09957	-2.77454	-2.82913	-2.96532	-2.91098	-2.93243	-3.10547	-3.05788	-2.97351	-2.81195	-2.65423	-3.08742	-2.83602	-3.03363
63	-3.31089	-2.82213	-2.92479	-2.8952	-2.43485	-2.07891	-2.47938	-2.74952	-2.59695	-2.37041	-2.5825	-2.94847	-2.49928	-3.12904	-2.6716	-2.13322		-2.15941	-2.5024	-2.30958	-2.11526
64	-3.20885	-2.38427	-2.22401	-2.09044	-2.43376	-2.66421	-2.50154	-2.41545		-2.57636	-3.22062	-2.95092	-3.10843	-2.75469	-2.77105	-2.04474	-1.92846	-2.22936	-2.39122	-2.87407	-2.26165
65	-2.83683	-1.72756	-2.86944	-2.82438	-1.64945	-2.00193	-2.03202	-1.80042	-1.83796	-1.66338	-2.13965	-1.87583	-1.85472	-1.97036		-2.00893	-1.68275	-1.62588	-1.84964	-1.78822	-1.6648
66	-3.08992	-2.69511	-2.42206	-2.57957	-2.6855		-3.10253	-2.6304	-3.23566	-2.91979	-3.32159	-3.38681	-3.08138	-2.49793	-2.7625	-2.43482	-2.58074	-2.6311	-2.88478	-2.51424	-2.68028
67	-2.94328	-2.17462	-1.95405	-1.96972	-1.86791	-2.13113	-2.31756	-2.34189		-2.2289	-2.15949	-2.08369	-2.11263	-2.39191	-2.0525	-2.24022	-2.13984	-2.30841	-2.20581	-2.12311	-1.99848
68	-2.61861	-2.31061	-1.9876	-2.20944	-2.45348	-2.33422	-2.4416	-2.41843	-2.23292	-2.12322	-2.51236	-2.4923	-2.29011	-2.39802	-2.63968	-2.51223	-2.27637	-2.16336	-2.42925		-2.58092
69	-3.31014	-2.4007	-3.29858	-3.2551	-2.58083	-2.53262		-1.90377	-2.98218	-2.11353	-2.74191	-2.87776	-2.65591	-2.63231	-2.89396	-2.68286	-1.94629	-1.99893	-2.08652	-2.35147	-2.68023
70	-3.14607	-3.15446	-2.8151	-3.01951	-2.53275		-2.82473	-3.17215	-3.03088	-2.92418	-3.08868	-2.98762	-2.88781	-2.58297	-2.65132	-3.04844	-2.8752	-2.96542	-3.04065	-2.85666	-3.15296
71	-3.38944	-2.58224	-2.51586	-2.54674	-2.715	-3.17526	-2.24676		-2.7089	-2.34902	-2.58084	-2.87474	-3.12563	-3.50575	-2.96078	-3.15455	-2.75653	-2.37227	-1.26228	-3.03241	-2.64861
72	-3.16413	-2.57349	-1.98169	-2.0161	-2.31491	-2.31029		-2.3221	-3.12428	-2.17903	-2.35884	-3.17418	-1.86267	-2.77938	-3.24452	-2.15565	-1.98096	-2.00828	-2.07593	-2.03354	-2.6812
t2_mean	_	H	R	K	A	G	I	L	P	V	F	W	Y	D	E	S	T	C	M	N	Q
10	-3.89885	-2.83421	-2.65212	-2.98987	-2.80855	-3.0307	-3.54877	-3.96726	-2.33733	-3.07783	-4.00545	-3.8532	-3.90971	-3.6044	-2.98777	-6	-3.0326	-2.59736	-3.41255	-2.65891
11	-4.55705	-3.45531	-3.93479	-3.44043	-3.55309	-3.09025	-2.5824		-3.2299	-3.14338	-3.29372	-3.33902	-3.43519	-3.75727	-3.39783	-3.17037	-3.04232	-3.11724	-2.70691	-3.34135	-3.22059
12	-4.21657	-2.37476	-2.05862	-2.46188	-2.17503	-2.37745	-2.35496	-2.67485	-2.63533	-2.447	-2.51816	-2.33402	-2.24461	-2.64509	-2.65543		-2.44361	-1.97807	-3.08464	-2.63418	-2.3984
13	-4.40931	-2.9314	-2.9376	-3.5435	-3.50601	-3.32115	-3.01739	-3.19614	-3.40892	-3.88114	-3.53928	-3.29894	-3.43294	-3.43407	-3.67252	-3.35019	-3.28113	-3.54629	-3.48926	-3.28238
14	-4.30243	-3.14893	-3.412	-3.48399	-3.38614	-3.66767	-2.75009	-2.62295	-2.85589	-2.83804		-3.31022	-2.4938	-3.6132	-3.37156	-3.68746	-3.16532	-3.02902	-2.94138	-3.15406	-3.45206
15	-4.75031	-2.28299	-2.00229	-2.18188	-1.95273	-1.69009	-2.32872	-2.65663	-2.54637	-3.04355	-1.8977	-1.99039	-1.83527	-2.62651	-3.11059	-3.10287	-2.96627	-2.76878		-2.81513	-2.99162
16	-4.65521	-2.04254	-3.34754	-3.37957	-1.91889	-1.8102	-2.33595	-2.74802	-2.15811	-2.30291	-1.94038	-3.0509	-2.0904		-2.31297	-2.19022	-5.14437	-1.91651	-2.1783	-2.28404	-1.94983
17	-4.83445	-2.47577	-2.71323	-2.83268	-2.72241	-2.89176	-3.43824	-2.87212	-3.48193	-3.06679	-2.46802	-2.42115	-2.51476	-3.1607	-3.27704	-3.10287	-3.41506	-3.6389	-3.11267	-2.76062
18	-4.363	-2.91628	-3.75504	-2.86087	-2.49905	-3.52923	-2.98891	-3.18321	-2.73164	-2.69853	-4.18843	-4.07823	-3.99037	-3.21299	-3.51476	-2.75619	-2.6849	-2.25281	-3.38678		-3.07549
19	-4.97523	-3.98795	-4.9498	-3.03524	-3.02553	-3.68997	-4.43787	-4.20993	-4.66793	-4.23912	-4.49346	-4.82475	-4.66152	-3.9893	-3.80217	-3.79281	-3.64803	-2.86296	-3.37318		-4.15438
20	-5.46517	-2.1898	-4.59774	-4.16577	-2.85897	-2.80057	-2.85325	-2.35703		-1.75818	-3.40055	-4.21211	-4.13908	-3.81978	-3.07824	-2.72475	-1.92456	-2.88745	-2.51147	-2.31892	-2.31571
21	-5.42648	-2.42963	-4.96233	-4.15807	-3.12524	-4.18199	-3.0334		-4.23698	-2.96175	-6	-3.13256	-3.19133	-4.29985	-3.56685	-3.33408	-3.19594	-3.33693	-2.36245	-4.02635	-3.13838
22	-4.65499	-3.23175	-2.66269	-3.15514	-3.39198	-3.30688	-3.84156	-3.19449	-3.61829	-3.67848	-2.79077	-3.17022	-3.17399	-4.36038	-4.11561		-3.02938	-3.56541	-3.83894	-3.27672	-3.46619
23	-3.91855	-1.80817	-2.60887	-2.51233	-1.98012	-2.86785	-6	-2.51456	-1.87183	-2.52804	-1.91178	-1.99422	-2.01955	-2.19334		-2.53439	-2.44623	-2.95068	-2.64157	-3.30075	-2.59708
24	-5.42648	-2.45951	-4.65499	-3.08538	-2.70381	-2.83896		-2.67964	-4.48566	-3.07712	-2.58953	-3.43266	-2.839	-4.58689	-2.83521	-2.54351	-2.17962	-2.61673	-2.26986	-2.22594	-2.66119
25	-4.95067	-2.44415	-2.25547	-3.55028	-2.94798	-2.52283	-3.9003	-4.29183	-3.92776	-2.79542	-2.51927	-2.79988	-2.34127	-3.43521	-3.59193	-2.42376		-3.04608	-1.92293	-2.82636	-2.70387
26	-4.09157		-4.0193	-1.93416	-2.00885	-2.57032	-2.82179	-2.41538	-2.78726	-2.26428	-3.53057	-1.7928	-2.53996	-3.80225	-2.95533	-2.82905	-2.25978	-2.72317	-2.756	-2.32091	-1.94458
27	-5.14437	-2.84456	-3.41826		-3.09305	-3.50679	-2.91598	-2.87154	-2.49167	-2.72754	-2.60597	-2.69172	-2.51851	-3.31462	-2.58098	-2.80332	-2.49695	-2.65304	-2.89396	-2.59183	-2.38374
28	-5.46517	-3.95975		-3.40544	-3.97479	-3.92879	-3.49749	-3.69354	-4.38616	-3.71691	-3.61481	-3.99318	-3.54513	-4.158	-4.05574	-4.00818	-3.82715	-3.8822	-3.59036	-3.86084	-4.18615
29	-5.16414	-4.40943		-2.48674	-4.58138	-4.43112	-4.26327	-4.26309	-4.40262	-4.59755	-4.65499	-4.97477	-5.12611	-4.65499	-4.53308	-4.73605	-4.66747	-4.58765	-4.53308	-4.60327	-4.28634
30	-5.14437	-2.93313	-4.54282	-2.92595	-2.60359	-2.51725		-2.65634	-2.83079	-2.54808	-2.98152	-3.52179	-3.48123	-4.13928	-3.62903	-2.2981	-2.13891	-2.49769	-2.47951	-2.7059	-2.61845
31	-4.18214	-3.4917	-2.73914	-3.14994	-3.46366	-2.75761	-4.21227	-4.82442	-4.16396	-3.69154	-4.54734	-3.7239	-3.77697	-4.58213	-4.6677		-3.37861	-3.31861	-4.58746	-3.77157	-4.23213
32	-4.73605	-3.2339	-2.62355	-2.70923		-2.51097	-3.08158	-3.25435	-2.9049	-2.69223	-3.79367	-3.65885	-3.48527	-3.78633	-3.70557	-2.53455	-2.69441	-2.86241	-3.31313	-3.003	-2.39844
33	-5.12676	-4.23946	-2.81815	-3.27348	-3.5228	-3.32454	-2.38334		-4.11181	-2.90018	-3.40503	-3.08684	-3.25214	-4.09292	-3.8244	-3.85919	-3.15732	-2.74355	-2.45456	-3.25144	-3.22721
34	-5.42648	-3.7028	-3.08247	-3.50733	-3.32142		-2.93829	-3.46502	-3.27648	-3.05743	-3.41671	-3.45695	-3.66553	-3.64952	-4.06094	-3.67985	-3.02112	-3.5863	-3.48722	-3.52722	-3.45324
35	-4.73551	-2.86643	-3.15851	-3.51045	-2.63181	-2.62981	-2.6096	-2.78339		-2.76114	-2.79296	-2.82533	-2.85495	-2.5228	-2.66422	-3.10581	-2.97472	-2.77441	-2.84595	-2.96943	-2.99095
36	-5.14505	-2.94791	-3.41585	-3.42155	-2.90549		-3.59203	-3.3462	-3.12705	-3.40777	-3.01883	-3.39372	-3.16403	-2.61901	-2.73478	-2.867	-3.13035	-3.02352	-3.27257	-3.01172	-2.97747
37	-4.72856	-3.25431	-3.15564	-3.33199	-2.57391		-3.34559	-3.35988	-2.63506	-2.90247	-3.20759	-2.92655	-3.31742	-3.64311	-3.408	-3.12222	-2.81225	-2.64207	-3.32508	-2.80836	-3.20844
63	-3.92733	-4.09912	-3.99891	-4.09899	-2.675	-1.98124	-3.47469	-3.92964	-3.66357	-2.48723	-3.59197	-4.40346	-3.05109	-4.71121	-3.9229	-2.01972		-2.24505	-3.70776	-2.27338	-2.77435
64	-4.22076	-2.72716	-2.10804	-1.99779	-2.61769	-3.27379	-2.7128	-2.62101		-3.62857	-6	-4.10404	-4.00155	-3.55826	-4.10218	-2.03396	-1.87197	-2.60664	-2.62859	-3.13475	-2.55497
65	-3.86028	-1.54891	-3.85655	-3.3089	-1.61488	-1.91353	-1.81087	-1.57909	-1.80202	-1.56368	-2.2976	-1.78339	-1.92164	-1.90891		-1.96415	-1.60801	-1.48462	-1.62867	-1.56325	-1.84419
66	-4.00665	-4.10231	-2.87274	-3.34153	-3.86127		-4.39685	-3.80381	-4.10231	-3.92519	-6	-6	-4.23409	-3.38609	-3.55685	-3.34294	-3.59255	-3.50158	-4.70424	-3.10151	-3.55928
67	-4.10058	-2.07406	-1.89909	-1.84945	-1.85192	-2.11922	-2.61881	-2.61154		-2.34357	-2.15976	-2.34085	-2.13336	-2.44651	-1.95667	-2.26734	-2.27829	-2.40457	-2.42072	-2.24941	-1.93962
68	-3.66488	-2.70522	-1.87613	-2.20908	-2.91855	-2.86615	-2.67109	-2.99803	-2.03271	-2.13244	-3.25721	-3.09143	-2.9884	-3.09162	-3.38118	-3.17228	-2.47889	-2.69938	-2.85943		-3.0691
69	-4.22729	-2.43103	-4.41018	-4.40346	-2.5173	-2.84689		-1.51697	-4.10565	-1.75561	-3.27552	-4.69788	-3.47481	-3.37996	-3.92634	-2.67846	-1.61305	-1.63087	-2.05989	-2.43274	-3.42702
70	-3.7098	-4.22729	-3.92396	-3.92956	-2.80098		-4.00665	-4.10404	-4.40002	-3.79888	-4.70424	-4.2296	-4.10218	-3.85822	-4.10565	-3.66551	-3.80381	-4.10404	-4.22516	-3.80134	-4.40002
71	-6	-3.38315	-2.76035	-3.27427	-3.50031	-4.70424	-2.31672		-4.00537	-2.55795	-2.97876	-3.80214	-3.70706	-4.40002	-3.69983	-4.22516	-3.38085	-2.68036	-1.38981	-4.22499	-3.45023
72	-4.22729	-2.88534	-1.62374	-1.69005	-1.87159	-2.56781		-2.22344	-4.00537	-1.89293	-2.52222	-4.40002	-1.63887	-3.44875	-3.92298	-1.88902	-1.54979	-1.68691	-1.98313	-1.84824	-3.01407
plate_mean	_	H	R	K	A	G	I	L	P	V	F	W	Y	D	E	S	T	C	M	N	Q
10	-5.22046	-3.06601	-2.17241	-2.39161	-2.51162	-2.9615	-5.27677	-6	-2.36036	-3.35917	-4.37766	-4.33435	-4.16025	-3.97274	-3.14223	-6	-2.81925	-2.93817	-3.46392	-2.83667
11	-4.95531	-3.99013	-4.27677	-4.56138	-6	-3.7856	-2.81002		-4.04788	-3.6118	-3.89877	-4.01446	-4.75972	-4.38767	-4.55787	-4.1519	-3.38321	-3.56171	-2.81183	-4.23518	-4.42573
12	-4.35607	-2.68841	-3.04743	-3.85502	-2.51193	-2.60407	-2.95839	-3.45766	-3.65648	-2.89772	-3.38299	-3.51695	-3.59977	-3.87769	-2.96265		-2.56971	-2.21854	-3.16713	-3.2122	-2.69046
13	-6	-3.13181	-4.52797	-4.19631	-4.64564	-4.74873	-3.12118	-3.70381	-4.75419	-4.40664	-5.23684	-4.38465	-6	-5.23684	-5.27677	-4.63478	-5.22046	-4.97574	-4.63597	-4.26035
14	-5.27677	-4.76131	-4.64018	-4.52149	-4.66437	-5.23684	-4.33375	-4.0268	-4.77262	-4.40911		-4.54996	-2.57163	-4.92754	-4.08108	-6	-4.4567	-4.64018	-4.10455	-4.28981	-4.74873
15	-4.92754	-2.06839	-1.68824	-1.99451	-1.66243	-1.58512	-2.43655	-2.50889	-3.89301	-2.95168	-1.96611	-2.15429	-1.93067	-2.6922	-4.33704	-3.14038	-2.94016	-2.78282		-2.95347	-3.56194
16	-4.94667	-1.94838	-2.75576	-3.7794	-2.15864	-1.83725	-2.57032	-2.87417	-2.7007	-2.55128	-2.00834	-3.98596	-2.19482		-2.61633	-2.49884	-6	-1.80197	-2.3273	-4.24551	-1.9787
17	-5.23684	-2.43316	-3.10767	-2.40666	-2.68031	-2.76965	-3.46551	-3.13695	-3.41203	-3.32727	-2.73157	-2.8974	-2.75354	-4.28552	-3.51054	-3.10534	-3.68553	-4.32252	-2.7765	-3.41284
18	-6	-3.36722	-4.65993	-3.09008	-2.47584	-3.01127	-3.4394	-4.4917	-2.34979	-2.7543	-5.23684	-6	-4.45042	-4.17056	-4.17385	-3.00242	-2.62607	-2.15653	-4.16266		-3.72976
19	-6	-4.78592	-6	-3.0584	-3.15105	-4.32252	-6	-6	-6	-4.94667	-5.27677	-6	-4.67471	-5.23684	-4.34891	-6	-4.94667	-2.82073	-5.27677		-6
20	-6	-2.85103	-6	-6	-2.82361	-2.95481	-6	-2.07288		-1.4998	-4.77262	-5.23684	-6	-6	-6	-2.61849	-1.55152	-3.04882	-2.81517	-3.30717	-2.30297
21	-6	-2.87789	-5.22046	-6	-3.37774	-6	-2.84618		-4.95531	-2.99223	-6	-3.42659	-3.88989	-6	-6	-3.85564	-3.85789	-3.19002	-2.47499	-6	-4.13555
22	-6	-3.71716	-3.45704	-4.18985	-3.03636	-4.22577	-4.48871	-3.73398	-5.27677	-4.62244	-4.4567	-5.27677	-4.3483	-5.23684	-5.23684		-3.51427	-4.46028	-4.45869	-3.99013	-4.02137
23	-5.27677	-1.62159	-2.17065	-2.16452	-1.60938	-3.24968	-6	-2.28473	-1.67709	-2.21656	-1.9417	-1.61192	-1.71658	-1.91889		-2.30274	-2.07829	-2.61493	-2.2675	-3.68233	-2.56245
24	-6	-3.17994	-6	-4.05194	-2.43575	-3.23718		-2.48224	-6	-2.79933	-2.93301	-5.22046	-2.47534	-6	-3.87844	-2.09367	-1.92149	-2.92935	-2.11266	-1.99377	-2.40301
25	-6	-2.84525	-2.69076	-4.32252	-3.09778	-2.52735	-4.00805	-4.62651	-4.75419	-2.90234	-3.48882	-3.91504	-2.55795	-3.86597	-3.84097	-2.27001		-2.91468	-1.90782	-4.16588	-3.21747
26	-6		-4.97574	-1.85164	-1.99681	-2.25411	-3.02836	-2.37403	-3.64632	-2.31851	-6	-1.80856	-2.62002	-4.92754	-3.37109	-2.66489	-2.06768	-2.64023	-2.4483	-2.28627	-1.80766
27	-4.65993	-2.91381	-3.47967		-5.23684	-3.26587	-2.42801	-2.63125	-2.49589	-2.29725	-2.73009	-2.1742	-2.364	-3.02791	-2.23721	-2.33396	-2.05736	-2.25376	-3.97574	-2.83529	-2.02276
28	-6	-6		-4.52472	-4.79964	-5.23684	-5.27677	-6	-6	-6	-4.40911	-6	-6	-6	-6	-4.94667	-5.27677	-4.95531	-4.75419	-6	-6
29	-6	-5.27677		-2.11602	-5.23684	-6	-5.22046	-6	-6	-6	-4.95531	-4.95531	-6	-6	-6	-4.93581	-4.92754	-5.23684	-5.22046	-4.93581	-3.98905
30	-6	-3.65212	-6	-4.17056	-2.57115	-2.99368		-2.68385	-3.1135	-2.30184	-3.03089	-5.23684	-4.20024	-6	-5.23684	-2.20316	-1.94623	-2.18261	-2.3608	-3.46576	-2.95592
31	-5.22046	-3.49455	-3.15068	-4.25237	-3.38991	-2.8159	-4.79964	-6	-6	-4.67471	-5.27677	-6	-4.94667	-6	-6		-3.35012	-3.14017	-4.91943	-4.65428	-3.61359
32	-6	-3.30547	-3.0048	-3.12314		-2.57004	-3.59082	-4.37536	-2.98743	-2.56401	-4.08362	-4.33855	-3.20342	-4.39482	-4.24381	-2.56054	-2.44754	-2.88079	-4.76131	-3.52634	-2.75126
33	-4.04632	-6	-2.78141	-3.99817	-4.15489	-3.65722	-2.49818		-6	-3.52317	-3.83785	-3.22097	-3.53165	-4.64018	-4.19411	-5.27677	-3.59339	-3.10531	-2.69914	-4.0123	-3.42185
34	-6	-4.54996	-4.00499	-3.84924	-4.38231		-3.22361	-4.33019	-3.72435	-3.8505	-3.81993	-3.59216	-3.61884	-4.53787	-4.92754	-4.93581	-3.19283	-3.92413	-3.76787	-4.36334	-4.75972
35	-6	-3.17417	-2.93199	-3.62277	-2.36634	-3.06187	-2.57351	-3.11461		-2.92579	-3.45659	-2.71721	-3.03306	-2.61342	-2.75573	-3.04492	-3.21028	-2.81984	-2.80817	-3.1081	-2.72092
36	-5.27677	-3.72364	-3.75893	-4.37766	-3.46171		-4.22088	-3.71833	-4.07893	-3.62469	-3.1653	-3.54462	-3.5343	-3.26322	-2.95416	-3.51441	-3.62463	-3.37019	-5.27677	-3.8682	-3.62984
37	-6	-3.57294	-3.1311	-3.73347	-2.76829		-3.81738	-4.29116	-2.80421	-3.21979	-3.82174	-3.73169	-3.46461	-4.24454	-3.90362	-3.54903	-3.07618	-3.19141	-3.68605	-2.9514	-3.40475
63	-6	-6	-6	-3.85829	-2.24901	-1.58358	-4.02305	-4.04017	-6	-3.10919	-4.32408	-4.40899	-4.32408	-6	-6	-1.8358		-3.40598	-3.75061	-2.52764	-3.63875
64	-6	-3.38059	-2.54427	-2.17725	-2.91027	-3.87346	-3.50365	-2.48574		-3.87346	-4.35902	-6	-4.40899	-4.35902	-4.04017	-2.1108	-1.65113	-3.89792	-2.31349	-4.35902	-2.3933
65	-6	-1.72855	-6	-3.6644	-2.87288	-3.15271	-2.02734	-1.37051	-2.57683	-2.32003	-2.72026	-1.78458	-2.73752	-2.21053		-2.78614	-3.11901	-2.22548	-2.4224	-1.77948	-3.50009
66	-6	-4.35902	-2.84141	-4.06343	-6		-6	-6	-6	-3.87346	-6	-6	-6	-4.32408	-4.06343	-4.06343	-6	-4.08225	-6	-4.02305	-6
67	-6	-2.2388	-1.97959	-1.75894	-1.99772	-2.31849	-3.78409	-3.57066		-3.1869	-2.33555	-3.23101	-2.58251	-2.5253	-2.03786	-2.36228	-2.84191	-2.53875	-3.65711	-2.67694	-1.79161
68	-4.40899	-2.88133	-3.06658	-2.45829	-3.87346	-3.28255	-3.10585	-3.51336	-1.98846	-2.32328	-4.32408	-3.53626	-3.74174	-4.32408	-4.35902	-4.40899	-2.75761	-3.113	-3.48306		-4.32408
69	-6	-2.43509	-4.40899	-6	-1.9206	-3.06753		-0.891935	-6	-1.29025	-3.58267	-6	-6	-6	-6	-2.63457	-1.0016	-1.62695	-1.97328	-1.66052	-4.40899
70	-4.40899	-4.32408	-6	-6	-2.53722		-6	-6	-4.05799	-4.06343	-4.35902	-4.40899	-6	-4.04017	-4.06343	-6	-6	-4.32408	-6	-4.40899	-6
71	-6	-3.88552	-2.96287	-4.06343	-6	-6	-2.17092		-3.90168	-2.06142	-3.89792	-3.20516	-4.35902	-6	-4.32408	-6	-4.32408	-3.23008	-1.25645	-6	-3.84696
72	-6	-4.35902	-2.21154	-1.76937	-1.6446	-2.23817		-2.81295	-4.35902	-1.68358	-2.29474	-6	-1.80127	-3.88552	-6	-1.85512	-1.39795	-1.46184	-1.85291	-2.37089	-3.75967
rif_mean	_	H	R	K	A	G	I	L	P	V	F	W	Y	D	E	S	T	C	M	N	Q
10	-3.85771	-3.35074	-2.8808	-3.29578	-3.28335	-3.07985	-3.89506	-4.26477	-2.99766	-3.59617	-4.22045	-3.87264	-4.07984	-4.41776	-3.54175	-4.79444	-3.52254	-3.04135	-3.85208	-3.40374
11	-4.80384	-3.63163	-3.8592	-3.54574	-3.65973	-3.08692	-2.95542		-3.06296	-3.75348	-3.94091	-3.75558	-3.84732	-3.83142	-3.51088	-3.1649	-3.05095	-3.53544	-3.51852	-3.45278	-3.39229
12	-4.3639	-2.08454	-1.86508	-2.02646	-2.68912	-2.3184	-2.69388	-2.6254	-2.74228	-2.90931	-2.28389	-2.21872	-2.23191	-2.84831	-2.60604		-2.63816	-2.39946	-2.92048	-2.62535	-2.38165
13	-4.86011	-2.93625	-2.41865	-3.44573	-3.3898	-3.10778	-2.80945	-3.08338	-3.49373	-3.82214	-3.36714	-3.36804	-3.34187	-3.44596	-3.79751	-3.21856	-3.21459	-3.29568	-3.17993	-3.08396
14	-4.70193	-3.93069	-3.63419	-4.15601	-3.90469	-3.86461	-3.75654	-3.74534	-2.68731	-3.74675		-4.02331	-3.10344	-4.59353	-4.54934	-4.1225	-3.96039	-3.60567	-3.7724	-3.61794	-4.28351
15	-4.75991	-2.94951	-2.36787	-2.64505	-2.65249	-2.29015	-2.91727	-3.19168	-2.4508	-3.7864	-2.48374	-2.60824	-2.4259	-3.18717	-3.72802	-3.78045	-3.55912	-3.37966		-3.35887	-3.61157
16	-4.52748	-2.46947	-2.89363	-3.14599	-1.77851	-1.38093	-1.5697	-2.14241	-2.35299	-1.59444	-1.28022	-2.58805	-1.58711		-2.28054	-2.28888	-5.30918	-1.39299	-1.47642	-1.5735	-1.26346
17	-4.91766	-3.27701	-3.36643	-3.32967	-3.3542	-3.49902	-3.7501	-3.46031	-3.50314	-3.51088	-3.1942	-3.25081	-3.49632	-3.66955	-4.37877	-3.80627	-3.80082	-4.21888	-3.64307	-3.40173
18	-4.67379	-3.51339	-4.0922	-3.83691	-3.37441	-4.48916	-3.87655	-3.97061	-3.27271	-3.60808	-4.5979	-4.64927	-4.24312	-3.56302	-4.07015	-3.58248	-3.55013	-3.09069	-4.14281		-3.93123
19	-5.95366	-4.22057	-5.4676	-3.84831	-3.08106	-4.28068	-5.12279	-4.63962	-5.79666	-4.27952	-5.36416	-5.39866	-5.41172	-4.4034	-4.29871	-4.90456	-4.36994	-3.66657	-3.45669		-4.80002
20	-5.68804	-2.64279	-5.37766	-4.55209	-3.89495	-3.80767	-3.63238	-3.39783		-2.84031	-4.00063	-4.58232	-4.82353	-4.54574	-3.80883	-3.75642	-3.13621	-4.07927	-3.26876	-2.872	-3.29374
21	-6	-2.95621	-5.81365	-4.70588	-3.99811	-4.76365	-3.98612		-5.08296	-4.12145	-6	-3.47295	-4.85296	-4.88464	-3.78705	-3.61279	-3.53539	-4.20702	-3.57053	-4.58603	-3.39286
22	-5.35054	-3.38345	-3.67007	-3.04157	-4.34586	-4.45548	-3.51608	-3.19757	-4.05766	-3.58789	-2.91362	-4.77401	-3.7077	-4.663	-4.36825		-3.85483	-4.308	-3.93363	-3.59036	-3.68576
23	-4.48814	-2.33437	-3.66282	-3.27151	-2.6658	-3.78633	-6	-3.15894	-2.45978	-3.29573	-2.65544	-2.69821	-2.79281	-3.4359		-3.18223	-3.37111	-3.67808	-3.54644	-4.21331	-3.4362
24	-5.75725	-3.36305	-5.36335	-3.87938	-3.70742	-3.5484		-3.44393	-5.52764	-4.23569	-3.17873	-3.84866	-2.74983	-5.06481	-3.35853	-3.34058	-3.11262	-3.51309	-3.29925	-3.17153	-3.28874
25	-6	-2.68634	-2.18296	-4.86895	-5.64565	-3.48382	-4.50116	-5.42761	-4.77495	-3.79804	-3.71404	-3.29178	-3.57985	-4.83146	-4.78376	-3.52142		-4.41079	-3.07865	-4.05869	-3.73141
26	-4.47772		-5.00915	-1.56268	-1.76579	-2.19384	-2.6204	-1.99457	-3.37511	-1.84187	-3.43118	-1.18519	-2.04345	-4.04635	-3.14074	-2.75088	-1.73368	-2.73784	-2.70497	-1.88167	-1.84974
27	-5.63929	-3.84722	-4.1229		-4.02518	-4.4781	-3.82825	-3.71241	-2.41942	-3.50883	-3.72873	-3.57441	-3.63702	-4.30912	-3.39684	-3.65532	-3.26098	-3.49443	-3.90317	-3.4695	-3.53911
28	-5.00989	-4.11969		-3.50868	-3.94897	-3.86803	-4.16099	-4.13641	-4.71783	-4.38293	-3.62189	-3.87767	-3.46877	-4.22282	-4.05445	-4.05988	-4.20976	-4.33305	-4.13438	-3.99196	-4.31386
29	-4.91324	-4.27757		-1.33257	-4.6131	-4.37279	-4.30461	-4.35107	-4.08877	-4.48849	-4.7009	-4.43421	-4.49119	-4.73807	-4.23193	-4.48918	-4.39226	-4.35506	-4.34415	-4.49005	-2.68494
30	-5.02117	-2.78393	-4.40612	-2.8488	-2.77949	-2.48369		-3.18057	-3.08858	-2.93604	-2.927	-3.18145	-3.00416	-4.01725	-3.43054	-2.50219	-2.33482	-2.72099	-2.57155	-2.59045	-2.98476
31	-4.8326	-3.26856	-2.01262	-2.32695	-3.42764	-2.26892	-3.55003	-4.31179	-4.5642	-3.39442	-4.09117	-3.2609	-3.63096	-4.40406	-4.50707		-3.76802	-2.77001	-4.20888	-3.35923	-3.92684
32	-5.00338	-3.59845	-2.61897	-2.62408		-3.20777	-2.73669	-3.41317	-2.40928	-2.62418	-3.60112	-3.69522	-3.50518	-4.13382	-4.30669	-3.27195	-3.32199	-3.2126	-3.70588	-3.43289	-3.09961
33	-4.8397	-4.24497	-2.47816	-2.55103	-3.12189	-2.86863	-2.72101		-4.16371	-2.71944	-3.2974	-2.80536	-2.87661	-3.87147	-3.53202	-3.46253	-2.77715	-2.12579	-2.60006	-2.79659	-2.76131
34	-5.20718	-3.76315	-2.64727	-3.23977	-3.65085		-2.59202	-3.26352	-2.93754	-2.94669	-3.29409	-3.11554	-3.43244	-3.73288	-4.05862	-3.66211	-2.85316	-3.57102	-3.2171	-3.50975	-3.428
35	-4.92127	-3.31407	-3.39633	-3.75309	-3.16721	-3.29905	-3.13214	-3.14456		-3.20491	-3.46855	-3.26103	-3.37005	-3.14084	-3.43242	-3.54482	-3.38587	-3.24397	-3.28594	-3.42672	-3.4661
36	-5.06679	-3.67227	-3.89274	-3.68921	-3.53303		-3.78559	-4.0373	-3.21141	-3.72944	-3.45693	-3.70085	-3.60136	-3.37574	-3.44926	-3.49798	-3.68406	-3.6692	-3.91399	-3.71435	-3.51984
37	-4.98384	-3.50852	-3.08528	-3.17873	-3.00508		-3.49127	-3.42299	-2.59441	-3.02851	-3.32427	-2.92202	-3.41002	-4.03836	-3.64794	-3.46192	-3.01836	-2.96966	-3.52892	-3.19479	-3.58779
63	-4.43829	-4.58168	-4.23525	-3.96196	-3.73028	-2.72688	-3.85197	-4.03745	-3.52513	-3.45493	-3.82312	-4.01767	-3.493	-4.43128	-4.01606	-2.56415		-3.26641	-3.8261	-3.61517	-3.34956
64	-5.03519	-2.84931	-1.62076	-1.458	-3.16482	-3.84953	-2.8542	-1.74899		-3.46046	-4.44162	-4.16428	-4.13072	-3.89645	-3.98029	-2.80065	-2.37569	-2.99025	-1.9411	-3.61824	-2.65613
65	-3.99585	-2.0777	-4.06331	-3.79704	-2.09433	-2.42844	-2.2639	-1.70309	-2.21289	-2.09623	-2.40929	-2.21012	-1.9944	-2.87552		-2.52867	-2.18215	-2.02024	-2.15401	-2.09631	-2.50878
66	-4.44446	-4.1979	-3.04208	-3.36279	-4.04272		-4.49141	-4.10987	-4.49353	-4.26742	-5.05621	-4.56246	-4.23318	-3.78693	-3.89836	-3.40413	-3.62819	-3.81473	-4.44257	-3.24125	-3.85063
67	-3.98608	-2.11714	-1.76396	-1.84366	-2.06561	-2.44601	-2.75396	-2.62144		-2.40883	-2.31302	-2.67742	-2.27494	-2.97652	-2.60177	-2.39706	-2.47763	-2.48978	-2.4344	-2.33344	-1.87693
68	-3.4731	-3.18248	-2.21572	-2.01499	-3.10114	-3.343	-3.01343	-3.59199	-1.62519	-2.14229	-3.77797	-3.34757	-3.55357	-3.31781	-3.16529	-3.36018	-2.75405	-2.80517	-3.0041		-2.84018
69	-4.28761	-2.61542	-4.44257	-4.50548	-2.82852	-3.12993		-1.57377	-3.91078	-2.23577	-3.55877	-4.25799	-3.52802	-3.45951	-3.70099	-3.05313	-2.28604	-2.31398	-2.65086	-2.82773	-3.21583
70	-4.48768	-4.16577	-3.85454	-4.07623	-2.68571		-4.04235	-4.39866	-4.50768	-4.02893	-4.00185	-3.85948	-4.00759	-4.02	-3.87973	-3.94802	-4.29944	-3.90247	-4.29636	-4.05974	-4.55561
71	-4.64063	-3.33441	-2.71121	-3.32778	-3.85246	-4.26553	-2.6374		-4.05018	-2.91183	-3.13795	-4.03819	-4.19144	-4.57651	-4.23376	-4.44351	-3.83483	-3.20855	-2.37359	-4.48768	-3.73398
72	-4.19439	-2.37152	-1.01937	-1.04647	-1.8288	-2.66859		-1.63112	-4.44257	-2.01281	-2.25882	-4.11635	-0.964786	-3.40671	-3.9348	-1.56126	-1.15177	-1.793	-1.83339	-1.32676	-2.85021
bcmlow_mean	_	H	R	K	A	G	I	L	P	V	F	W	Y	D	E	S	T	C	M	N	Q
10	-3.33923	-2.56445	-2.37108	-2.49916	-2.59711	-2.89197	-3.17657	-3.25943	-2.29179	-2.69939	-3.26955	-3.13568	-3.07908	-3.2213	-2.79181	-4.37825	-2.66116	-2.44894	-3.07419	-2.39366
11	-3.76942	-2.91379	-3.45486	-2.85978	-2.98814	-2.73432	-2.56871		-2.75926	-2.80656	-2.85611	-2.8992	-2.9405	-3.39453	-2.93453	-2.67645	-2.80741	-2.66925	-2.34258	-2.87815	-2.7785
12	-3.60135	-2.48791	-2.20436	-2.60798	-2.38914	-2.5135	-2.42085	-2.86771	-2.82231	-2.54099	-2.54717	-2.50275	-2.35804	-2.55678	-2.6846		-2.75202	-2.18331	-2.77846	-2.64163	-2.52432
13	-3.69942	-2.71694	-2.4496	-3.05001	-3.0514	-3.08922	-2.73368	-2.7176	-2.70641	-3.34359	-2.86237	-2.82144	-2.87281	-2.84281	-2.98656	-2.7735	-2.80585	-3.02519	-2.77946	-2.76851
14	-3.18937	-2.58683	-2.69896	-2.78462	-2.74944	-3.1789	-2.37681	-2.37335	-2.45094	-2.46222		-2.6843	-2.51298	-2.99652	-2.95005	-3.08943	-2.658	-2.57427	-2.52934	-2.59695	-2.81794
15	-3.42279	-2.51645	-2.3477	-2.13546	-2.175	-2.03089	-2.18891	-2.51065	-2.3488	-3.03223	-2.15145	-2.26748	-2.11848	-2.39981	-2.64434	-2.73431	-2.56379	-2.6086		-2.49919	-2.61941
16	-3.49379	-2.1506	-3.00151	-2.97973	-2.06196	-2.23896	-2.42199	-2.66497	-2.25194	-2.53722	-2.0587	-2.91805	-2.33731		-2.17342	-2.43464	-6	-2.09249	-2.46275	-2.61304	-2.08462
17	-3.81763	-2.51857	-2.50425	-2.83919	-2.48005	-2.54611	-3.13267	-2.53385	-2.98254	-2.72771	-2.47904	-2.65477	-2.82789	-2.62462	-3.18548	-2.75723	-2.81456	-3.4295	-2.64435	-2.45358
18	-3.4793	-2.49473	-3.0104	-2.5092	-2.4885	-3.33503	-2.67011	-2.8638	-2.49614	-2.53378	-3.59942	-3.25448	-3.12659	-2.82878	-3.11117	-2.38535	-2.56738	-2.49163	-2.78792		-2.66841
19	-4.00729	-3.41096	-4.69461	-2.64548	-3.12326	-3.48062	-3.42945	-3.84541	-5.03056	-3.44423	-3.75266	-3.74842	-4.04567	-4.13972	-3.13261	-3.29893	-2.9331	-2.69822	-3.05863		-3.56355
20	-3.78379	-2.36109	-4.02878	-3.74707	-2.66471	-2.69595	-3.17926	-2.77164		-2.15219	-3.21377	-3.77171	-3.63515	-3.42125	-3.26079	-2.64943	-2.23409	-3.28735	-2.78501	-2.52254	-2.60278
21	-4.72953	-2.54848	-3.81732	-3.66932	-2.90189	-3.79482	-2.74964		-3.78232	-2.81692	-6	-2.92324	-3.1594	-3.42227	-3.26471	-3.18375	-3.16464	-2.98973	-2.17585	-3.89024	-2.98394
22	-3.7546	-2.86059	-2.65288	-3.08308	-2.9271	-3.13023	-3.2366	-3.07218	-3.05112	-3.15074	-2.89305	-2.93887	-3.22591	-3.60076	-3.40028		-2.77263	-2.9472	-3.38044	-2.67077	-3.11617
23	-3.28957	-2.06948	-2.57755	-2.64159	-2.19609	-2.61184	-6	-2.46739	-2.13026	-2.50328	-2.14074	-2.21063	-2.12215	-2.55589		-2.79939	-2.78814	-3.16561	-2.75637	-2.78908	-2.50732
24	-3.94431	-2.7206	-3.90207	-2.94473	-2.87739	-3.06754		-2.82556	-4.28624	-3.01919	-2.74801	-3.20316	-2.92544	-4.14306	-3.10503	-2.82973	-2.50888	-2.62232	-2.54768	-2.49433	-2.97127
25	-4.21827	-2.89129	-2.56547	-3.27199	-4.14917	-2.67082	-3.31633	-3.56003	-3.35349	-2.69893	-2.61187	-2.81255	-2.68349	-2.99036	-2.99852	-2.27485		-2.91447	-1.882	-2.79501	-2.63531
26	-3.76125		-3.21748	-2.29857	-2.39514	-2.94903	-2.92075	-2.69465	-2.56239	-2.58029	-3.70185	-2.13886	-2.97841	-3.20458	-2.69865	-3.22932	-2.58755	-2.54786	-2.58468	-2.53062	-2.03652
27	-3.82695	-2.77662	-3.10761		-3.22178	-3.20743	-2.8899	-2.8039	-2.74911	-2.57576	-2.60691	-2.88335	-2.63709	-3.60231	-2.6951	-2.70004	-2.51447	-2.75122	-2.95537	-2.59229	-2.48973
28	-3.80335	-3.1917		-2.86872	-3.06623	-3.20873	-2.92255	-3.02255	-3.62654	-3.09667	-3.16637	-3.18725	-3.15277	-3.4416	-3.52863	-3.28995	-3.19606	-3.16756	-3.13743	-3.01782	-3.33838
29	-3.63578	-3.4199		-2.56698	-3.90813	-3.48898	-3.62933	-3.5567	-3.68007	-3.88501	-3.48704	-3.80212	-3.37993	-3.68535	-3.46	-3.62025	-3.70419	-3.66932	-3.85989	-3.50427	-3.55139
30	-3.79876	-2.55822	-3.4995	-2.80828	-2.60911	-2.61171		-2.50624	-2.54725	-2.47826	-2.57703	-2.92184	-3.01189	-3.48764	-3.2162	-2.41793	-2.20705	-2.54947	-2.32414	-2.50845	-2.58497
31	-3.8578	-3.13235	-2.74068	-2.83972	-2.87738	-2.62721	-3.12802	-3.66393	-3.19447	-3.08779	-3.32739	-2.82799	-3.19842	-3.50722	-3.62594		-2.84617	-2.91805	-3.68078	-3.08849	-3.32547
32	-3.675	-3.11712	-2.72887	-2.64272		-2.74612	-2.98349	-2.89915	-2.83387	-2.61196	-3.23335	-3.14423	-3.04894	-3.36339	-3.49926	-2.70557	-2.72289	-2.66106	-2.97061	-2.86814	-2.73369
33	-3.82371	-3.3481	-2.71688	-2.91108	-3.13031	-3.14941	-2.55123		-3.48085	-2.64808	-2.9814	-3.04107	-2.79663	-3.35728	-3.1667	-3.27963	-3.00279	-2.58404	-2.48714	-2.93314	-2.82077
34	-4.09015	-3.23038	-2.96398	-3.18785	-2.93583		-2.75627	-2.96901	-3.00308	-2.79484	-3.01937	-2.9597	-3.33423	-3.23774	-3.38075	-3.24505	-2.88027	-3.16031	-2.98936	-2.99503	-2.94904
35	-3.81163	-2.70199	-2.79664	-3.01044	-2.55658	-2.61939	-2.59392	-2.77011		-2.74318	-2.85045	-2.86434	-2.8673	-2.58143	-2.85873	-2.89155	-2.94947	-2.75772	-2.85129	-2.79009	-2.78761
36	-4.02571	-2.82841	-2.97089	-3.02914	-2.72806		-3.10483	-3.25428	-2.99126	-2.92609	-2.97883	-2.94383	-3.11964	-2.93707	-2.81194	-2.75208	-2.97971	-2.90178	-3.11576	-2.90089	-2.8343
37	-3.77171	-2.92284	-3.03384	-2.97938	-2.56627		-2.96692	-2.99705	-2.7289	-2.72065	-2.98693	-2.85306	-2.95124	-2.98634	-3.00381	-2.82521	-2.76407	-2.49648	-3.03773	-2.85305	-2.97476
63	-3.45663	-3.25856	-2.96607	-2.76718	-2.39204	-2.06828	-2.72145	-3.14131	-2.65064	-2.35997	-2.97724	-3.20007	-2.66317	-3.30668	-2.87339	-1.90658		-2.19798	-2.87548	-2.31101	-2.34135
64	-3.21572	-2.30124	-2.23734	-2.04809	-2.19466	-2.62387	-2.46482	-2.28117		-2.73687	-3.21074	-3.02858	-3.18724	-3.00396	-3.03276	-2.25564	-2.02505	-2.28894	-2.23769	-2.89868	-2.09395
65	-3.1266	-2.05521	-3.1881	-2.85822	-2.02821	-2.24375	-2.34649	-2.15192	-2.23364	-1.94578	-2.48274	-2.05529	-2.26091	-2.09326		-2.30987	-1.94746	-2.02319	-2.04631	-2.16765	-1.83879
66	-3.1307	-3.02388	-2.42992	-2.47204	-2.78238		-3.21298	-2.67931	-3.1154	-2.96336	-3.16603	-3.77215	-3.41104	-2.65877	-2.98896	-2.30759	-2.58896	-2.66636	-2.99319	-2.42034	-2.55137
67	-3.02506	-1.97698	-1.68339	-1.86167	-1.67403	-1.83354	-2.13123	-2.09324		-1.86058	-1.85226	-1.91145	-1.89697	-2.16266	-1.8188	-1.91533	-1.99515	-2.16584	-2.02781	-1.96977	-1.71492
68	-2.76346	-2.22521	-1.87129	-1.75124	-2.2721	-2.25354	-2.32406	-2.36994	-2.03934	-1.88078	-2.58961	-2.51348	-2.35972	-2.52765	-2.48566	-2.48395	-2.11524	-2.3066	-2.36884		-2.42502
69	-3.1881	-2.24046	-3.40326	-3.07649	-2.13253	-2.29507		-1.68474	-3.14131	-1.97167	-2.98171	-2.99075	-2.61516	-2.85902	-2.99484	-2.41003	-1.7713	-1.96712	-2.09812	-2.15085	-2.6115
70	-2.92683	-3.20403	-3.02067	-3.03216	-2.29225		-2.90102	-3.20226	-2.92763	-3.17964	-2.96158	-2.89496	-3.04752	-2.83741	-2.92473	-2.99429	-3.65425	-3.02067	-3.23604	-2.93558	-3.27601
71	-3.21074	-2.56559	-2.54456	-2.67436	-2.90264	-3.25506	-2.16922		-3.02506	-2.26095	-2.33527	-2.83049	-2.96504	-3.20894	-3.56568	-3.18258	-2.81563	-2.34866	-1.8393	-3.26617	-2.62026
72	-3.22212	-2.42087	-1.9153	-2.0305	-2.37628	-2.30975		-2.10633	-3.41896	-2.0147	-2.12151	-3.66821	-1.75249	-2.80478	-3.08449	-2.17908	-1.85201	-1.95035	-1.96196	-1.91064	-2.59673
bcmhigh_mean	_	H	R	K	A	G	I	L	P	V	F	W	Y	D	E	S	T	C	M	N	Q
10	-3.36636	-2.53032	-2.37925	-2.60323	-2.66393	-3.02863	-3.15092	-3.30562	-2.1929	-2.7572	-3.27232	-3.09354	-3.05899	-3.13496	-2.66623	-6	-2.74375	-2.47723	-3.14224	-2.46007
11	-3.647	-3.0211	-3.50846	-3.04023	-2.99595	-2.7214	-2.59926		-2.87615	-2.85367	-2.88009	-2.91558	-2.85932	-3.5594	-3.0003	-2.67298	-2.8657	-2.75929	-2.41948	-2.85031	-2.80779
12	-3.72779	-2.62377	-2.23489	-2.47681	-2.39374	-2.44271	-2.44065	-2.89644	-2.79169	-2.54449	-2.53612	-2.50878	-2.34877	-2.6022	-2.66909		-2.74707	-2.18963	-2.79306	-2.79444	-2.52625
13	-3.79048	-2.6731	-2.34693	-2.931	-2.85957	-3.10353	-2.73783	-2.75799	-2.76551	-3.43365	-2.80666	-2.80472	-2.84115	-2.85075	-2.9882	-2.79922	-2.73168	-3.01931	-2.84062	-2.75409
14	-3.44523	-2.56389	-2.60848	-2.88423	-2.82968	-3.07171	-2.417	-2.36421	-2.47125	-2.47635		-2.68955	-2.56966	-2.94621	-2.85154	-3.02075	-2.63786	-2.59727	-2.54635	-2.60889	-2.88267
15	-3.65722	-2.51501	-2.27894	-2.17772	-2.22073	-2.02087	-2.19812	-2.45254	-2.25892	-2.97444	-2.14664	-2.21132	-2.08474	-2.44446	-2.58072	-2.64209	-2.63061	-2.59612		-2.46497	-2.62619
16	-4.17208	-2.17433	-2.99256	-2.92743	-2.05905	-2.1509	-2.42683	-2.72313	-2.21498	-2.46947	-2.07916	-2.91445	-2.31399		-2.18817	-2.43921	-6	-2.08951	-2.39834	-2.6255	-1.99593
17	-4.10639	-2.59875	-2.56215	-2.87385	-2.55261	-2.60952	-3.13252	-2.57245	-2.94538	-2.72522	-2.50521	-2.60707	-2.80812	-2.57288	-3.16163	-2.69902	-2.78145	-3.53668	-2.67647	-2.59293
18	-3.58436	-2.53275	-3.01181	-2.5457	-2.48063	-3.11563	-2.66288	-2.79882	-2.59683	-2.53542	-3.52354	-3.28997	-3.14372	-2.84438	-3.01695	-2.38148	-2.56278	-2.49956	-2.91113		-2.79274
19	-4.06838	-3.33129	-4.20628	-2.75132	-2.99864	-3.40047	-3.54234	-4.0157	-4.36909	-3.54624	-3.92644	-4.29624	-3.96623	-3.80495	-3.14574	-3.39704	-2.95744	-2.8309	-3.19651		-3.51844
20	-3.9121	-2.40756	-4.13543	-3.83076	-2.64137	-2.76289	-3.06456	-2.67797		-2.15519	-3.2069	-3.8585	-3.84207	-3.57364	-3.16308	-2.74077	-2.25419	-3.14147	-2.78382	-2.54379	-2.54637
21	-4.36941	-2.5158	-4.09492	-3.54305	-2.86736	-3.9661	-2.80782		-4.02725	-2.85327	-6	-2.8962	-3.10872	-3.52324	-3.2467	-3.15418	-3.23769	-3.00032	-2.24473	-3.85244	-3.06941
22	-3.83836	-2.86193	-2.69175	-3.00252	-2.92033	-3.218	-3.0753	-3.06227	-3.15416	-3.23942	-3.04232	-2.87433	-3.29499	-3.3885	-3.15976		-2.77323	-2.95168	-3.20928	-2.70099	-3.13756
23	-3.32419	-2.01745	-2.58196	-2.59055	-2.09314	-2.57676	-6	-2.46846	-2.1367	-2.54225	-2.07875	-2.17252	-2.12165	-2.54171		-2.62768	-2.75946	-3.10126	-2.75268	-2.94436	-2.57814
24	-4.00702	-2.86401	-4.07823	-2.96044	-2.90663	-3.09565		-2.73877	-4.52559	-2.98284	-2.65852	-3.21419	-2.82101	-4.2855	-3.00395	-2.78016	-2.5622	-2.64597	-2.58032	-2.5248	-2.75791
25	-4.0157	-2.87673	-2.41386	-3.1764	-4.18461	-2.53376	-3.2292	-3.83652	-3.50322	-2.67272	-2.66774	-2.84958	-2.66219	-3.10192	-2.97598	-2.32632		-2.95873	-1.92421	-2.84548	-2.72899
26	-3.74161		-3.20018	-2.22217	-2.42291	-2.74886	-2.93056	-2.60538	-2.47859	-2.65261	-3.41817	-2.08785	-2.9642	-3.04174	-2.63021	-3.14966	-2.56045	-2.63309	-2.61772	-2.56245	-2.06011
27	-3.9311	-2.84494	-3.17251		-3.15119	-3.25918	-2.83664	-2.79386	-2.68757	-2.65695	-2.5711	-2.85859	-2.62989	-3.47383	-2.7163	-2.79906	-2.47838	-2.71887	-2.98269	-2.58629	-2.5549
28	-4.12799	-3.15241		-2.75401	-3.10594	-3.05911	-2.89708	-3.08389	-3.71307	-3.17965	-3.07488	-3.25268	-3.07747	-3.40263	-3.45712	-3.32671	-3.22874	-3.22255	-2.94662	-2.94653	-3.27123
29	-3.9098	-3.42611		-2.4956	-4.0747	-3.62159	-3.62304	-3.56631	-3.56341	-3.88781	-3.59875	-3.78538	-3.70153	-3.87679	-3.41863	-3.52597	-3.5581	-3.6032	-3.53955	-3.50147	-3.30009
30	-3.89218	-2.48541	-3.70153	-2.88703	-2.61291	-2.66296		-2.46799	-2.55753	-2.50721	-2.60267	-2.70752	-2.88896	-3.54337	-3.29494	-2.44966	-2.22336	-2.51315	-2.34523	-2.56262	-2.6125
31	-3.82516	-3.08007	-2.5526	-2.81581	-2.75892	-2.72237	-3.29215	-3.83661	-3.35119	-2.97559	-3.4514	-2.86014	-3.10517	-3.46273	-3.74622		-2.82081	-2.94268	-3.49247	-3.12873	-3.37256
32	-3.90074	-3.0698	-2.56074	-2.60389		-2.81732	-2.92768	-2.9678	-2.72724	-2.63553	-3.17848	-3.12461	-3.12539	-3.40822	-3.42905	-2.78138	-2.77722	-2.71524	-2.95168	-2.85324	-2.64678
33	-4.04236	-3.21006	-2.68086	-2.79385	-3.24767	-2.91672	-2.46218		-3.44759	-2.77764	-3.10556	-2.99837	-2.86012	-3.43819	-3.0306	-3.34667	-2.95829	-2.54691	-2.48308	-3.00323	-2.93071
34	-4.03026	-3.42302	-2.90244	-3.04098	-3.13222		-2.78501	-3.01443	-3.00434	-2.8778	-3.09112	-3.08151	-3.21327	-3.18358	-3.31082	-3.04502	-2.84683	-3.09772	-3.08829	-3.0626	-3.06037
35	-3.60654	-2.71355	-2.80567	-2.8626	-2.58792	-2.62514	-2.73416	-2.72545		-2.77295	-2.91473	-2.87806	-2.89639	-2.55043	-2.94396	-3.01093	-2.98113	-2.76092	-2.78988	-2.84391	-2.90601
36	-4.04236	-2.95484	-3.14939	-3.09028	-2.77799		-3.07231	-3.0537	-2.97045	-2.85948	-2.91958	-2.9873	-3.09283	-2.89886	-2.84982	-2.86932	-2.93976	-2.99812	-2.97663	-2.86066	-2.83966
37	-3.86024	-2.97531	-2.94791	-3.03115	-2.64099		-2.98958	-2.9886	-2.8165	-2.79948	-2.99243	-2.78121	-3.03793	-3.22025	-3.03702	-3.03976	-2.79608	-2.49754	-2.95979	-2.77179	-3.00657
63	-3.83984	-3.17497	-3.02481	-2.93619	-2.3898	-2.22762	-2.61888	-3.13297	-2.77782	-2.48209	-2.96222	-3.3581	-2.72006	-3.38881	-3.14557	-2.00389		-2.29071	-2.86828	-2.39775	-2.40975
64	-3.76425	-2.28923	-2.2631	-2.12015	-2.38658	-2.63966	-2.55981	-2.25427		-2.9142	-3.48916	-2.94087	-3.05336	-3.34788	-3.23962	-2.30691	-2.16398	-2.29777	-2.20393	-2.89565	-2.22723
65	-2.88665	-2.06122	-2.9984	-2.81087	-2.02438	-2.36154	-2.29834	-1.94275	-2.30588	-2.08027	-2.4245	-1.92943	-2.2384	-2.06329		-2.42098	-2.08582	-1.97654	-1.96022	-2.10877	-2.00501
66	-3.38135	-3.02633	-2.35984	-2.61251	-2.8392		-3.3507	-2.83594	-3.31985	-3.20524	-4.35748	-3.45081	-3.29865	-2.59028	-2.73733	-2.339	-2.55376	-2.77096	-3.1865	-2.38243	-2.97405
67	-3.30116	-1.84427	-1.68727	-1.77514	-1.5745	-1.77639	-1.98038	-2.05084		-1.73317	-1.74905	-1.77228	-1.7569	-2.06609	-1.81807	-1.81041	-1.91832	-1.9931	-1.90018	-1.73091	-1.61816
68	-3.07616	-2.21665	-1.83894	-1.74182	-2.30239	-2.25145	-2.2328	-2.27424	-1.92986	-1.88241	-2.53553	-2.51558	-2.30462	-2.56696	-2.46704	-2.40072	-2.15641	-2.26113	-2.27641		-2.28205
69	-3.27118	-2.42558	-3.58037	-3.25634	-2.24486	-2.53716		-1.75165	-2.84758	-1.9357	-2.76772	-3.14343	-2.86087	-2.79998	-2.98245	-2.44182	-1.88842	-2.01004	-2.2807	-2.35844	-2.80856
70	-3.40784	-3.34447	-2.9601	-3.32798	-2.47073		-3.13506	-3.54153	-3.26229	-3.10979	-3.22322	-3.08404	-2.96542	-2.81069	-3.02096	-3.11168	-3.28713	-3.16289	-3.26141	-3.06236	-3.2956
71	-3.95169	-2.77731	-2.52593	-2.67369	-3.08566	-3.20246	-2.23146		-2.93684	-2.33481	-2.46995	-2.93098	-3.15167	-3.35416	-3.1495	-3.36922	-2.93643	-2.41073	-1.92289	-3.37283	-2.83541
72	-3.21147	-2.4529	-1.9088	-2.06447	-2.26329	-2.40734		-2.04802	-3.79019	-1.99958	-2.22546	-3.56244	-1.80998	-2.70025	-3.3507	-2.19018	-1.93266	-2.00619	-2.07989	-1.92654	-2.56054
fulow_mean	_	H	R	K	A	G	I	L	P	V	F	W	Y	D	E	S	T	C	M	N	Q
10	-2.99749	-2.52365	-2.43147	-2.52661	-2.61478	-2.99335	-3.03044	-3.10944	-2.24715	-2.73891	-3.12445	-2.79216	-2.92438	-3.14412	-2.67797	-4.58689	-2.62255	-2.41198	-2.97653	-2.37895
11	-3.52686	-2.86106	-3.23829	-2.86755	-2.94171	-2.55043	-2.37785		-2.60235	-2.78347	-2.77158	-2.73783	-2.80151	-3.01788	-2.78068	-2.67175	-2.80417	-2.60406	-2.3834	-2.82609	-2.67711
12	-3.56717	-2.54986	-2.16719	-2.24864	-2.52016	-2.52569	-2.42008	-2.92745	-2.69303	-2.50441	-2.45814	-2.40355	-2.30147	-2.37244	-2.65517		-2.71045	-2.21988	-2.8422	-2.42998	-2.47162
13	-3.5609	-2.53025	-2.20821	-2.80435	-2.75366	-2.75233	-2.69223	-2.62898	-2.39458	-3.34905	-2.51154	-2.6505	-2.64746	-2.64617	-2.82523	-2.42301	-2.43481	-2.93587	-2.65969	-2.68442
14	-3.13224	-2.34224	-2.50395	-2.47702	-2.51151	-2.90366	-2.20616	-2.14525	-2.17961	-2.19267		-2.43875	-2.53678	-2.69021	-2.55974	-2.69669	-2.39792	-2.30848	-2.32437	-2.39338	-2.66965
15	-3.51316	-2.77971	-2.47685	-2.22109	-2.37564	-2.30611	-2.26756	-2.47706	-2.1176	-2.94765	-2.5611	-2.54463	-2.51487	-2.49399	-2.43349	-2.84036	-2.6386	-2.70195		-2.60059	-2.49515
16	-3.44535	-2.33246	-2.92141	-2.98044	-2.16268	-2.37109	-2.51631	-2.69926	-2.53014	-2.53929	-2.11536	-2.95571	-2.38793		-2.16883	-2.525	-6	-2.19463	-2.56265	-2.67202	-2.17639
17	-3.75833	-2.54409	-2.59719	-3.01688	-2.5343	-2.61193	-3.12022	-2.6327	-3.0118	-2.79642	-2.69799	-2.78486	-3.10418	-2.3416	-3.21051	-2.65603	-2.79906	-3.51804	-2.69347	-2.44346
18	-3.60455	-2.49187	-2.74898	-2.37876	-2.56811	-3.28741	-2.58455	-2.82172	-2.56046	-2.57159	-3.23869	-3.12965	-2.96506	-2.7626	-3.0517	-2.35342	-2.61749	-2.56078	-2.64878		-2.59525
19	-3.8374	-3.12781	-4.77583	-2.6925	-3.07149	-3.35077	-3.38609	-3.65002	-3.98456	-3.15398	-3.41405	-3.68326	-3.77825	-3.42174	-2.92317	-3.17353	-2.68332	-2.75109	-2.86039		-3.11198
20	-3.94662	-2.50531	-3.86204	-3.44242	-2.71505	-2.86282	-3.29696	-3.0151		-2.34587	-2.94987	-3.38964	-3.43638	-3.18487	-3.51251	-2.79025	-2.47761	-3.48038	-3.12571	-2.69645	-2.87193
21	-6	-2.41942	-3.74542	-3.3421	-2.83455	-3.65695	-2.77925		-3.6017	-2.86738	-5.07178	-2.58533	-3.24663	-3.262	-2.91913	-2.83543	-3.1696	-2.90782	-2.26331	-3.68948	-2.98342
22	-3.81428	-2.65114	-2.8559	-3.10263	-3.06585	-3.20645	-3.25645	-3.29291	-2.77564	-3.01702	-3.19476	-3.03841	-3.48577	-3.34682	-3.1404		-2.82508	-2.82073	-3.17443	-2.63183	-3.10819
23	-3.0186	-2.20438	-2.64588	-2.69903	-2.27752	-2.43528	-5.04888	-2.56195	-2.42981	-2.73971	-2.39802	-2.5652	-2.35395	-2.72799		-2.8389	-2.95687	-3.31076	-2.78944	-2.88197	-2.65518
24	-4.07011	-3.12335	-3.44456	-2.8848	-3.07842	-3.15483		-2.96074	-3.86957	-3.1018	-2.69647	-3.3854	-3.01872	-3.60847	-3.24457	-3.01404	-2.70569	-2.6788	-2.70695	-2.6404	-3.22988
25	-3.89347	-2.89652	-2.61454	-3.1484	-4.1612	-2.61894	-3.22315	-3.66691	-3.3431	-2.77892	-2.79317	-2.99214	-2.71639	-3.03891	-2.97092	-2.32416		-2.90729	-1.95762	-3.01271	-2.77067
26	-3.45501		-3.62888	-2.50183	-2.5527	-3.16871	-3.36303	-2.8062	-2.83703	-2.96524	-3.85098	-2.29107	-2.9652	-3.21728	-2.76215	-3.30784	-2.92866	-2.70295	-2.69881	-2.81919	-2.21295
27	-3.8197	-3.00824	-3.34873		-3.33574	-3.39719	-2.87163	-2.95617	-2.90675	-2.83803	-2.95189	-3.19602	-3.01554	-3.30994	-2.83689	-2.89497	-2.61993	-2.90231	-3.04131	-2.75777	-2.71689
28	-3.54993	-2.97039		-2.69702	-3.01551	-3.03126	-3.0153	-3.06505	-3.32536	-3.09781	-2.9981	-2.98823	-3.03722	-3.12755	-3.20521	-3.18719	-3.17048	-3.15597	-3.1421	-2.89389	-3.15483
29	-3.89213	-3.37791		-2.64526	-3.65117	-3.39628	-3.36628	-3.31978	-3.40808	-3.47194	-3.40489	-3.38249	-3.45943	-3.88969	-3.33051	-3.42514	-3.60295	-3.37181	-3.59054	-3.55013	-3.2487
30	-3.74416	-2.43154	-3.31299	-2.82142	-2.66454	-2.74422		-2.48791	-2.4804	-2.63559	-2.59186	-2.52815	-2.73813	-3.12644	-2.8047	-2.58999	-2.37375	-2.60565	-2.34949	-2.58752	-2.68958
31	-3.9259	-3.00327	-2.63459	-2.71922	-2.82255	-2.67887	-3.02174	-3.43583	-3.12358	-2.79927	-3.25858	-2.5849	-3.02297	-3.2829	-3.5351		-2.9059	-2.83898	-3.36442	-3.05102	-3.13961
32	-3.62344	-3.11729	-2.71465	-2.72694		-2.77882	-2.97903	-2.99026	-2.70103	-2.60667	-3.07924	-3.20995	-3.11157	-3.25748	-3.37048	-2.74337	-2.75141	-2.80286	-2.91839	-2.88975	-2.83331
33	-3.73867	-3.00604	-2.65459	-2.63284	-3.03713	-2.83144	-2.48854		-3.12747	-2.66906	-2.88247	-2.82743	-2.67543	-2.96262	-2.88162	-3.15639	-2.95332	-2.5068	-2.5412	-2.84143	-2.75799
34	-3.66931	-3.04709	-2.92709	-3.03623	-2.94949		-2.6039	-2.81282	-2.78422	-2.73402	-2.93063	-2.88334	-3.01236	-2.94239	-3.181	-3.09429	-2.72861	-2.98439	-2.84186	-2.80786	-2.75544
35	-3.52801	-2.65808	-2.79166	-2.90929	-2.57622	-2.5956	-2.6558	-2.73037		-2.68808	-2.7643	-2.8278	-2.91761	-2.51974	-2.76775	-2.91688	-2.9459	-2.7082	-2.78332	-2.69954	-2.88852
36	-3.81335	-2.80508	-3.18882	-3.12255	-2.78863		-3.03274	-3.02989	-2.7909	-2.79239	-2.80393	-3.05192	-2.91861	-2.75557	-2.67088	-2.77428	-2.81034	-2.86185	-3.02568	-2.84627	-2.75557
37	-3.65398	-2.95304	-2.98113	-2.87904	-2.58649		-2.77355	-2.90567	-2.62141	-2.63523	-2.86447	-2.82953	-2.96524	-3.09111	-2.82606	-2.84454	-2.7571	-2.44686	-2.93648	-2.58477	-2.81943
63	-3.25888	-3.155	-2.89229	-2.98629	-2.47588	-2.54507	-2.87101	-2.97313	-2.65592	-2.47059	-2.87739	-2.96904	-2.56776	-3.3194	-2.8636	-2.18717		-2.52485	-2.97661	-2.46336	-2.5753
64	-3.22367	-2.16256	-2.14461	-1.95377	-2.64186	-2.69778	-2.59189	-2.12261		-2.95935	-2.93014	-3.0222	-2.87921	-2.8505	-2.96265	-2.44025	-2.26524	-2.55091	-2.17148	-2.79018	-2.14377
65	-2.87195	-2.19168	-2.99619	-2.67175	-2.30212	-2.46523	-2.32501	-2.07813	-2.39796	-2.18935	-2.3694	-1.83296	-2.02987	-2.06008		-2.54833	-2.28039	-2.14789	-2.04399	-2.23672	-2.08564
66	-3.25966	-3.11531	-2.25573	-2.47142	-2.80205		-3.13637	-2.73808	-3.05257	-3.05119	-3.28694	-3.26181	-3.28694	-2.43459	-2.72008	-2.20728	-2.25802	-2.51962	-2.95788	-2.22483	-2.5639
67	-2.86833	-1.82877	-1.79002	-1.85074	-1.64977	-1.83294	-1.90818	-1.94868		-1.7542	-1.69059	-1.75618	-1.67886	-2.02943	-1.84005	-1.85698	-1.9071	-2.00623	-1.84172	-1.76555	-1.68224
68	-2.67884	-2.07881	-1.76861	-1.75456	-2.05753	-1.96791	-2.19673	-2.1332	-1.97656	-1.84087	-2.31296	-2.39353	-2.12671	-2.4212	-2.37819	-2.34013	-2.03548	-2.02521	-2.18295		-2.26584
69	-3.30775	-2.34617	-2.90445	-3.09921	-2.3173	-2.71818		-1.91175	-2.86008	-2.23422	-2.71253	-3.01295	-2.50616	-2.84201	-2.79796	-2.58205	-2.15527	-2.20767	-2.45005	-2.34619	-2.60568
70	-3.29161	-3.34638	-2.77884	-3.25306	-2.42784		-2.94095	-3.19295	-3.27081	-3.13632	-3.18427	-2.90249	-2.90152	-2.85713	-2.70241	-2.9922	-3.18487	-3.18056	-3.27612	-2.85977	-3.27686
71	-3.54407	-2.51151	-2.38569	-2.52322	-2.83836	-3.09823	-2.25838		-2.71989	-2.36329	-2.59938	-2.7278	-3.08819	-3.27228	-3.09621	-3.26483	-2.84198	-2.46065	-1.92952	-3.31524	-2.67538
72	-3.17207	-2.36968	-1.94667	-2.07774	-2.42451	-2.50538		-2.09105	-3.26556	-2.15309	-2.1532	-3.2013	-1.86301	-2.74723	-3.54836	-2.20527	-2.03777	-2.01364	-2.05066	-1.9521	-2.56066
fuhigh_mean	_	H	R	K	A	G	I	L	P	V	F	W	Y	D	E	S	T	C	M	N	Q
10	-2.70897	-2.64621	-2.29054	-2.80989	-2.5891	-3.35838	-3.80172	-4.01681	-2.03297	-3.29556	-3.70767	-2.72156	-3.27806	-3.04274	-2.91174	-3.71466	-2.8119	-2.29734	-3.41112	-2.20074
11	-6	-3.17712	-3.58737	-3.1112	-3.15227	-2.61583	-2.27109		-2.66852	-2.67562	-3.34109	-3.18459	-3.20058	-3.03536	-2.81473	-2.83015	-2.90285	-2.76638	-2.58616	-3.06873	-2.60649
12	-3.73389	-2.99919	-2.22446	-1.41124	-2.89553	-2.93371	-2.89726	-3.98022	-3.10094	-2.9811	-2.46512	-2.90437	-3.20427	-2.18431	-2.97513		-3.11445	-2.55385	-3.26218	-2.13109	-3.25214
13	-4.63628	-2.5903	-1.27108	-2.73609	-2.63586	-2.36271	-3.28317	-2.87314	-2.12578	-3.90306	-1.6235	-2.91924	-1.77052	-2.64649	-3.62278	-2.45651	-2.35716	-2.81637	-2.70109	-2.59601
14	-3.66615	-2.05711	-2.51546	-2.35227	-2.29291	-2.43983	-1.54122	-1.69983	-1.73921	-1.64241		-2.21954	-2.9587	-2.47895	-2.45974	-2.43241	-1.9081	-1.78035	-2.09292	-2.02457	-2.69767
15	-4.50974	-4.40304	-3.69103	-2.7019	-3.69572	-3.89888	-2.48294	-3.03453	-1.00221	-3.04401	-4.52373	-4.57485	-4.37187	-3.71732	-2.31588	-3.51566	-2.94651	-3.75066		-3.36561	-2.38921
16	-4.32678	-3.93603	-3.45317	-3.99571	-2.6835	-3.66501	-2.85391	-3.50687	-4.19952	-3.01797	-2.58518	-3.48676	-3.1503		-1.73139	-3.3189	-6	-3.01332	-3.59063	-3.99927	-2.17384
17	-6	-2.89926	-3.74751	-3.9045	-3.07631	-3.07003	-3.96498	-3.73069	-3.35431	-3.57206	-3.98765	-4.30048	-4.90192	-2.04498	-3.18317	-2.74344	-3.03505	-3.84415	-3.11536	-2.21722
18	-3.53571	-2.37568	-2.69663	-2.13346	-2.9155	-3.69009	-2.54472	-3.23289	-2.93908	-2.83355	-3.4106	-3.59661	-3.14028	-3.48786	-3.4993	-2.54168	-2.9309	-3.01283	-2.58613		-2.62251
19	-5.27686	-2.47504	-6	-2.7267	-4.77368	-4.07824	-3.37209	-3.54299	-5.10703	-2.65297	-5.20295	-5.20295	-5.10703	-3.92597	-2.92238	-2.98373	-2.53506	-3.32546	-3.1902		-2.8001
20	-5.27686	-3.91048	-6	-6	-3.59198	-3.77592	-4.48303	-5.10703		-3.66387	-4.56568	-4.97583	-5.10703	-4.88267	-4.97583	-3.67757	-3.75464	-4.62573	-4.50183	-4.31784	-5.27686
21	-6	-3.28915	-6	-3.86036	-3.25911	-3.42128	-3.03582		-4.46827	-3.26006	-6	-3.43844	-4.7491	-4.00422	-3.83812	-3.61588	-3.54299	-3.4047	-2.805	-3.43527	-3.61494
22	-4.7129	-2.78732	-4.7129	-4.85132	-3.42254	-3.82074	-2.99882	-5.10703	-3.18474	-2.93744	-6	-5.20295	-4.67949	-5.20295	-4.22435		-3.35424	-2.67808	-3.07925	-2.90521	-3.47066
23	-4.17456	-3.23536	-3.8689	-3.6419	-2.63871	-2.64594	-6	-3.44781	-4.21161	-3.48032	-4.10538	-4.10727	-4.3121	-3.65734		-3.09891	-4.01393	-4.15844	-3.88974	-3.1297	-3.06451
24	-6	-4.3413	-4.77368	-4.2449	-4.33205	-4.73547		-3.4862	-5.27686	-3.45435	-3.08592	-6	-4.42959	-6	-4.97583	-4.37846	-3.93026	-3.44004	-3.52952	-4.34675	-4.85132
25	-5.27686	-4.58164	-3.87994	-4.26013	-4.93731	-3.52342	-4.09343	-4.27198	-4.93731	-3.72345	-4.93731	-4.7129	-3.99424	-3.65208	-3.84471	-3.0062		-3.64363	-2.20378	-3.79137	-3.86107
26	-4.26284		-6	-4.08217	-4.21727	-4.52704	-6	-4.53205	-4.69145	-4.7129	-6	-3.80779	-4.67949	-4.51779	-4.02093	-4.31579	-4.4412	-4.03069	-3.68774	-4.03368	-2.91969
27	-4.97583	-4.3924	-4.14247		-4.05922	-4.08615	-4.05902	-3.87933	-4.00504	-4.05994	-4.39484	-4.97583	-4.40101	-4.97583	-4.37772	-3.79443	-3.41447	-3.61894	-4.43176	-3.38799	-4.22851
28	-4.62573	-3.71383		-2.66192	-3.78692	-3.47636	-3.77621	-3.9706	-4.29851	-3.83879	-4.19641	-3.06487	-4.42562	-3.56484	-3.89475	-3.66424	-3.85835	-3.75866	-3.66162	-3.08967	-3.96271
29	-4.42959	-5.10703		-3.39286	-6	-4.52373	-4.6081	-4.47265	-4.14886	-4.90192	-4.85132	-4.2098	-3.85176	-6	-4.61822	-4.45593	-4.36196	-4.3661	-5.27686	-4.09443	-4.42562
30	-5.10703	-2.46735	-4.7129	-3.98306	-3.40157	-3.43016		-2.79228	-3.45308	-2.98319	-2.5528	-1.93855	-2.54351	-3.84518	-3.30406	-3.76644	-3.53082	-3.61338	-2.57801	-3.07601	-3.45026
31	-3.53025	-3.59785	-2.16605	-2.04286	-2.85212	-2.60574	-3.02408	-3.89888	-4.17724	-2.74858	-3.74568	-2.67283	-3.15627	-3.9339	-4.2772		-2.90113	-2.64814	-3.83969	-2.96387	-3.75174
32	-4.97583	-3.66086	-3.17958	-2.82192		-3.57765	-2.90355	-2.88891	-2.35868	-2.5715	-3.78055	-3.87957	-3.342	-4.11597	-4.88267	-3.32451	-3.19461	-3.0574	-3.61018	-3.56303	-3.91691
33	-4.53205	-3.69956	-2.3405	-1.68263	-2.87637	-2.5112	-2.38374		-4.01732	-2.64437	-2.95293	-3.05537	-2.44556	-3.35048	-2.78449	-3.10982	-2.76922	-2.09242	-2.38598	-2.84266	-2.49114
34	-5.20295	-3.70954	-2.86001	-3.2365	-3.5125		-2.34839	-2.85109	-3.12028	-2.84961	-2.69123	-2.67192	-2.81164	-3.84922	-4.12198	-3.24687	-2.75406	-3.51272	-2.98651	-3.36769	-3.43037
35	-4.85132	-2.88481	-3.27346	-3.44178	-2.62967	-2.64452	-2.79335	-2.69532		-2.68883	-3.05321	-3.16047	-2.98537	-2.43862	-2.60211	-2.92317	-3.03298	-2.57845	-2.82081	-2.92757	-3.05899
36	-5.20295	-2.73624	-3.46912	-3.1557	-2.69789		-3.50332	-3.08503	-2.95723	-3.16912	-2.7784	-3.3942	-2.94682	-2.69208	-2.38131	-2.72907	-2.91647	-2.6662	-3.05296	-2.98019	-2.81233
37	-4.65959	-3.08283	-2.85757	-2.84574	-2.65171		-3.00261	-2.71231	-2.42483	-2.50571	-2.9911	-2.32717	-3.23305	-3.63721	-3.01108	-2.87284	-2.69876	-2.20274	-2.80579	-2.25961	-2.56677
63	-6	-6	-4.41412	-4.25577	-3.48588	-4.2657	-6	-6	-4.12897	-4.6032	-5.02157	-6	-4.13342	-5.02157	-5.22887	-2.84		-4.5299	-5.22887	-3.70456	-5.02157
64	-5.02157	-2.63923	-3.00198	-2.11338	-4.54445	-5.22887	-4.58548	-2.90826		-4.70361	-4.27198	-3.73271	-4.54875	-4.05087	-4.44076	-4.72701	-3.80601	-4.72054	-3.17389	-6	-3.65818
65	-4.42598	-3.79474	-4.75175	-4.18344	-4.45338	-4.67115	-3.98054	-2.81529	-4.41096	-3.73043	-2.44972	-2.45335	-2.08616	-2.71908		-4.72054	-4.48634	-4.16356	-3.43407	-4.02804	-4.29563
66	-4.65051	-3.86321	-2.0768	-2.27778	-3.93879		-4.28681	-4.27817	-6	-4.24557	-6	-6	-5.15853	-3.48781	-3.87913	-3.00289	-3.33531	-4.05119	-6	-2.32556	-3.48462
67	-4.92784	-1.61028	-1.76887	-2.031	-1.45447	-1.67045	-1.15302	-1.19943		-1.24323	-1.29436	-0.955469	-1.37551	-1.90197	-1.43113	-1.66319	-1.4483	-1.68656	-1.14305	-1.48168	-1.38533
68	-3.58632	-2.34722	-1.91168	-1.78807	-2.36281	-2.10655	-2.43942	-2.12911	-1.97179	-2.28089	-2.46594	-2.58547	-2.48909	-2.69662	-3.31263	-3.21092	-2.47112	-2.12835	-2.20347		-2.28912
69	-6	-4.23982	-5.15853	-5.15853	-4.59021	-4.60813		-3.74995	-6	-4.01599	-4.06493	-4.32777	-5.22887	-4.81194	-5.15853	-4.6308	-4.48261	-4.58548	-3.87152	-4.65051	-6
70	-5.15853	-4.46637	-3.76839	-4.33482	-2.93565		-4.15745	-4.09765	-4.78364	-5.02157	-4.16714	-4.33951	-3.95533	-4.17018	-4.6032	-4.0124	-6	-4.59021	-4.25577	-4.78364	-6
71	-6	-3.83029	-3.19108	-3.89528	-4.48261	-4.565	-3.04216		-4.00912	-2.91551	-3.61834	-4.75175	-6	-4.30217	-4.54875	-5.15853	-4.35222	-3.97086	-2.68118	-4.54875	-4.16672
72	-6	-2.78302	-2.13604	-2.99652	-3.2963	-5.22887		-2.05733	-4.92784	-2.85964	-2.39839	-5.15853	-2.03146	-3.86363	-4.8575	-2.96856	-2.70907	-2.84571	-2.67756	-1.97585	-3.39016

## Sheet: 2a-d
Label	fc_fitness	p_fitness	fc_plate	p_plate		note: -inf values were replaced with the column minimum when plotting
10A	0.16849	0.383035	0.801455	0.00461267
10C	0.190685	0.0786282	-0.900163	0.195196
10D	-0.36071	0.0910043	-3.20674	0.00305613
10E	-0.407275	0.0544277	-1.88652	0.00516978
10F	-1.59098	4.63008e-05	-5.516	1.17886e-05
10G	0.341332	0.145531	0.522644	0.58003
10H	-0.600673	0.00013849	-2.2607	1.26859e-05
10I	-0.893741	0.00078233	-7.71264	3.70523e-06
10K	-0.626253	0.00845901	0.173995	0.796838
10L	-1.33728	0.000971364	-inf	0.000118091
10M	-0.905506	0.00116023	-2.2644	0.00375531
10N	0.0131343	0.918421	-1.04544	0.000145335
10P	0.253625	0.014374	0.322615	0.644083
10Q
10R	-0.13285	0.220766	1.16834	0.000100453
10S	-0.707909	0.376995	-inf	0.0397715
10T	-0.530406	0.0438193	-0.882157	0.0222127
10V	-0.426475	0.030032	-2.20384	0.000302933
10W	-1.06881	0.000655652	-5.31641	4.3017e-06
10Y	-1.40943	0.00103339	-5.21778	0.000167995
10_	-0.394476	0.0401608	-7.62776	0.000218186
11A	-0.679419	0.00366655	-inf	4.37281e-05
11C	-0.857364	0.000766185	-3.53224	4.70165e-05
11D	-0.398888	0.103034	-4.50863	0.00107471
11E	-0.728738	0.0260025	-6.23244	0.000503213
11F	-0.742053	0.00219338	-4.31785	1.64935e-05
11G	-0.542103	0.00623775	-4.14673	3.18255e-05
11H	-0.884713	0.000395778	-4.54969	9.18559e-06
11I	0.0965881	0.391528	-1.01581	0.0935486
11K	-0.977182	0.00204414	-6.346	0.000125146
11L
11M	0.131199	0.59124	-0.88262	0.00907394
11N	-0.99597	0.00105427	-5.54465	5.29685e-05
11P	-1.00479	4.40157e-05	-5.14689	3.39408e-07
11Q	-0.763052	0.00201447	-6.36287	1.32988e-05
11R	-0.531526	0.0430865	-4.00558	0.000505241
11S	-0.521334	0.00196441	-5.46644	1.23463e-05
11T	-0.244556	0.125302	-2.01549	0.00933577
11V	-0.402544	0.0150084	-2.99626	0.0019316
11W	-0.7753	0.00126443	-4.73069	4.76459e-06
11Y	-0.564601	0.00757152	-6.99672	6.75876e-07
11_	-1.77003	0.00106208	-6.90015	0.000227189
12A	0.421222	3.71467e-05	0.0777373	0.810892
12C	0.502128	0.000406078	0.428041	0.388469
12D	0.135812	0.133218	-4.61056	7.01956e-06
12E	0.370299	0.033834	-0.820343	0.00560362
12F	0.569582	0.000789017	-2.52179	0.000158793
12G	0.332256	0.053306	0.0576111	0.858767
12H	0.549663	0.00060759	-0.187864	0.73962
12I	0.127175	0.22752	-1.81592	0.000229065
12K	0.586375	0.0105512	-3.69738	0.000104095
12L	0.706896	0.00041452	-1.78093	0.042254
12M	0.143875	0.0828442	-1.2516	0.059121
12N	0.00475413	0.980891	-1.84777	0.00311821
12P	0.709434	0.00858391	-2.86842	0.000592881
12Q	0.0776585	0.52949	-0.715411	0.327496
12R	0.570871	0.000852399	-2.07195	0.000171097
12S
12T	0.417316	0.00334055	0.571653	0.544002
12V	0.271826	0.00663496	-1.05871	0.00553073
12W	0.815378	0.000544276	-2.83287	5.05706e-05
12Y	0.839637	0.000507234	-3.86043	4.45364e-05
12_	-1.30639	0.00513612	-4.14205	0.000181122
13A	-0.725721	0.013245	-6.39286	0.000449703
13C	-0.692575	0.000173108	-7.36737	7.31249e-07
13D	-1.00961	0.000491339	-9.17766	4.64954e-06
13E	-1.25629	0.00143556	-9.17648	9.94327e-05
13F	-0.825851	0.00159948	-8.51643	2.82787e-05
13G	-0.190159	0.537148	-6.2432	0.00456709
13H	-0.00487868	0.946536	-1.7469	0.00191862
13I	-0.276324	0.0134085	-1.59537	0.00145526
13K	-0.988954	0.000117357	-5.62548	2.73082e-06
13L	-0.631341	0.00817717	-3.9583	0.000276102
13M	-1.04071	0.000164438	-7.09951	6.81208e-06
13N	-0.876342	0.000185538	-6.02243	7.26794e-07
13P	-1.01351	0.000127488	-7.8048	5.22744e-06
13Q
13R	-0.00340731	0.962142	-6.6345	1.32502e-06
13S	-0.642163	0.00655955	-6.95613	8.26904e-06
13T	-0.54257	0.00365996	-9.02222	6.25305e-06
13V	-1.09369	0.0112736	-4.73956	0.000952398
13W	-0.986017	0.000177515	-6.47747	1.07522e-06
13Y	-0.30861	0.229465	-inf	0.00151708
13_	-1.82743	0.000241348	-inf	1.41387e-05
14A	-0.51869	0.00514485	-6.64009	1.75028e-05
14C	-0.0872208	0.233408	-6.85958	1.99975e-06
14D	-0.651915	0.00817791	-7.1652	9.84371e-05
14E	-0.82333	0.00521216	-5.01028	7.19756e-05
14F
14G	-0.370418	0.156266	-7.56254	1.65721e-05
14H	-0.372428	0.0669579	-7.63448	0.000390931
14I	0.268714	0.0687362	-5.95269	5.8104e-05
14K	-1.15056	0.000280567	-7.05117	2.19239e-05
14L	0.0284956	0.823478	-5.24459	0.000259449
14M	-0.16564	0.200262	-5.37207	1.99759e-05
14N	-0.0952693	0.631677	-5.79252	0.0012195
14P	-0.253502	0.0214949	-7.88898	6.80244e-06
14Q	-0.945342	0.000942807	-7.12021	4.9444e-05
14R	-0.67918	0.00278167	-6.78596	9.852e-06
14S	-0.521369	0.0291328	-inf	0.000233682
14T	-0.208391	0.326632	-6.30053	0.00070231
14V	0.00794789	0.946614	-6.42966	0.000207183
14W	-0.768596	0.00432488	-6.83176	3.09885e-05
14Y	0.106979	0.379136	0.265798	0.825867
14_	-1.58989	0.000456855	-8.44468	5.339e-05
15A	0.5069	0.000953165	2.07967	0.00276516
15C	-0.0527832	0.79631	-0.62308	0.0682011
15D	-0.137759	0.277423	-1.0366	0.0660044
15E	-0.479407	0.00755349	-6.34024	4.08811e-05
15F	0.83446	8.50575e-05	1.22041	0.0440426
15G	0.804582	7.67934e-05	2.11953	0.050738
15H	0.539474	0.00214786	1.74165	0.0202866
15I	-0.0672824	0.494266	-0.857315	0.00677961
15K	0.3811	0.00701952	0.957208	0.00351482
15L	-0.170323	0.167229	-0.231444	0.699311
15M
15N	-0.416258	0.0138981	-1.86111	0.00632877
15P	0.185137	0.0210157	-4.81206	2.2839e-06
15Q	-0.407178	0.0392369	-3.5303	8.51082e-05
15R	0.622073	0.0035194	2.63739	0.0376717
15S	-0.316033	0.141588	-1.62677	0.00387839
15T	-0.194914	0.180882	-1.14986	0.123913
15V	-0.325659	0.086988	-0.364233	0.0830439
15W	0.814729	0.000134863	0.798112	0.0922395
15Y	0.833497	0.000246297	1.13131	0.00444676
15_	-1.72035	0.000378699	-7.10675	2.47372e-06
16A	0.511743	0.0001034	0.358902	0.585482
16C	0.742592	0.0017755	1.78139	0.0334855
16D
16E	0.343983	0.0417767	-0.522196	0.00171211
16F	0.522816	0.00233492	0.843893	0.406824
16G	0.882048	0.00487413	1.88016	0.094725
16H	0.354212	0.00624878	1.01873	0.0261429
16I	0.463604	0.00926638	0.334379	0.0582986
16K	-0.587661	0.0366882	-3.37996	0.000581557
16L	0.314346	0.0457408	-0.139276	0.847267
16M	0.765069	0.000791721	1.29757	0.388125
16N	0.632711	0.000335801	-4.91856	6.10423e-06
16P	0.776663	0.000542725	-1.23135	0.00563719
16Q	0.558504	0.00488844	1.19171	0.061012
16R	-0.476691	0.00402804	0.545132	0.601418
16S	0.542273	0.0347903	0.474788	0.352495
16T
16V	0.811013	0.00221698	0.70366	0.102569
16W	-0.123104	0.370522	-3.4127	0.000325072
16Y	0.668525	0.00234428	1.01089	0.143956
16_	-1.64181	0.00215139	-6.5539	0.000471364
17A	-0.121624	0.0913166	-0.565013	0.24816
17C	-0.102133	0.724542	-3.12685	0.011524
17D	-0.434061	0.00712231	-5.71947	3.74307e-05
17E	-0.236083	0.0421064	-2.09409	0.000975817
17F	0.453455	0.0110548	-0.535813	0.500277
17G	-0.126771	0.39694	-0.59841	0.230837
17H	0.121817	0.127315	-0.161896	0.393834
17I	-0.367375	0.0629946	-1.64035	0.0968023
17K	0.243712	0.28138	1.28285	0.337862
17L	-0.269763	0.137193	-2.17241	0.000827599
17M	-0.345859	0.0397537	-0.411548	0.44034
17N	-0.269964	0.150883	-2.97273	0.000489365
17P	-0.559773	0.00619289	-2.6333	0.000500097
17Q
17R	-0.026607	0.804456	-2.19857	0.000834751
17S	-0.560938	0.0116742	-1.60032	0.00787333
17T	-0.552368	0.0169733	-3.70514	0.000489803
17V	-0.0129399	0.885882	-1.98488	0.000698647
17W	0.543933	0.00429375	-0.778982	0.0299053
17Y	0.574211	0.00883435	0.133737	0.723156
17_	-0.301935	0.0427479	-5.59956	3.43724e-05
18A	0.0938537	0.479652	0.255245	0.516898
18C	0.426815	0.0504582	1.53414	0.260621
18D	-0.827481	0.0079762	-5.28109	0.000213962
18E	-1.11887	3.26908e-05	-5.05402	5.23627e-06
18F	-1.38216	0.0258364	-7.30261	0.00505033
18G	-0.264986	0.251037	0.843181	0.029124
18H	-0.197628	0.0987665	-2.81998	0.000496766
18I	-0.656393	0.0004204	-3.02593	0.000132421
18K	0.0880538	0.74855	-1.5591	0.0018584
18L	-0.736608	0.000138331	-6.16811	2.41824e-06
18M	-0.73235	0.00471848	-5.02356	3.7849e-06
18N
18P	-0.253735	0.0261974	0.41656	0.517973
18Q	-0.443014	0.00426834	-3.50781	0.000248881
18R	-0.724054	0.0138305	-6.05732	0.000342085
18S	-0.458354	0.00528384	-2.09008	0.000599289
18T	0.225396	0.0862577	0.353667	0.635401
18V	-0.000532994	0.996268	-0.698657	0.385666
18W	-1.50854	8.33954e-06	-inf	8.83576e-09
18Y	-1.29451	0.000459871	-5.65015	4.73221e-05
18_	-1.4541	0.000310038	-inf	4.96096e-05
19A	0.0842071	0.407033	-0.529268	0.424947
19C	0.130485	0.241412	-0.166523	0.824715
19D	0.725505	0.139138	-5.04321	0.0351814
19E	-0.76063	0.00256722	-6.14811	4.9939e-05
19F	-1.58151	0.000805105	-7.54987	0.000170098
19G	-0.194797	0.0828895	-3.73415	0.000485618
19H	-0.623654	0.00606761	-5.84146	0.000111241
19I	-1.34966	0.000320415	-inf	4.04061e-05
19K	0.267882	0.190882	-0.472327	0.0723152
19L	-0.869125	0.043793	-inf	0.0010661
19M	0.0387204	0.802027	-8.04795	0.00045112
19N
19P	-1.35007	0.00413179	-inf	0.000139067
19Q	-0.741481	0.0072601	-inf	3.25963e-06
19R	-0.71662	0.0233842	-inf	0.000444209
19S	-0.629241	0.0947146	-inf	0.00249143
19T	-0.622655	0.00327351	-7.3009	9.77969e-06
19V	-0.405026	0.0380126	-6.06584	6.03136e-05
19W	-1.57631	0.0126649	-inf	0.00259253
19Y	-1.46269	0.00179976	-4.673	0.000373301
19_	-1.88652	0.00239821	-inf	0.000589589
20A	-0.0460974	0.765827	-0.412786	0.154956
20C	0.516808	0.00222678	0.752553	0.437907
20D	0.388881	0.103861	-inf	0.00120181
20E	0.38711	0.0342963	-inf	0.000435527
20F	0.45975	0.0168962	-5.97987	0.000259805
20G	0.150637	0.389266	-0.651865	0.456916
20H	0.615634	0.00531708	-1.4821	0.00239593
20I	0.75508	0.000234431	-inf	4.59681e-05
20K	-0.0992692	0.636348	-inf	9.65428e-07
20L	0.951164	0.00701744	3.05112	0.0878533
20M	0.970592	0.00308343	0.710877	0.716264
20N	0.602552	0.00405851	-2.37875	0.00316735
20P
20Q	0.770349	0.0184714	1.35411	0.0356012
20R	-0.752289	0.0850191	-inf	0.00014616
20S	0.121868	0.413218	0.434813	0.212612
20T	0.576087	0.0055663	2.7115	0.0705406
20V	0.7458	7.9887e-05	2.82074	0.0339458
20W	-0.292184	0.334462	-6.61459	0.0034335
20Y	-0.102798	0.644225	-inf	2.7534e-06
20_	-1.84889	0.00947667	-inf	0.0029174
21A	-0.287306	0.131105	-1.46433	0.0135735
21C	-0.321609	0.0684322	-0.945154	0.183566
21D	-0.637485	0.00602266	-inf	1.65408e-05
21E	0.0243654	0.838469	-inf	2.45147e-05
21F	-1.46798	0.58055	-inf	0.373901
21G	-0.761053	0.0290274	-inf	0.00104618
21H	0.33098	0.0150769	-1.14698	0.0194731
21I	-0.209616	0.428655	-0.128743	0.692795
21K	-0.76841	0.0190196	-inf	0.000201925
21L
21M	0.13207	0.132473	-0.634513	0.0127344
21N	-0.914279	0.0862713	-inf	0.00442233
21P	-1.16182	0.00163351	-5.94365	0.000106115
21Q	0.437987	0.0838862	-3.76525	1.52505e-05
21R	-1.70614	0.00173326	-6.58657	0.000252505
21S	0.0150636	0.908258	-3.00902	0.00107225
21T	-0.0026915	0.988628	-2.19124	0.0233001
21V	-0.0724295	0.722057	-0.428323	0.501608
21W	0.0780841	0.699143	-2.43897	0.00341242
21Y	0.446159	0.152411	-2.23552	0.00570609
21_	-2.54793	0.103481	-inf	0.0638904
22A	-0.198927	0.0716679	-0.237981	0.827413
22C	-1.0496	0.000621707	-5.51626	4.69587e-05
22D	-1.339	0.00978489	-7.4735	0.000624436
22E	-1.57046	0.000328122	-7.91758	2.98825e-05
22F	0.580832	0.0291972	-4.60763	0.000110164
22G	-0.171858	0.512256	-3.56859	0.00460583
22H	-0.63615	0.013353	-3.32739	0.000482547
22I	-0.18643	0.345046	-4.18499	0.000549276
22K	0.475385	0.0127333	-4.04681	0.000258477
22L	0.440374	0.0588057	-2.72404	0.00241699
22M	-0.288262	0.26435	-4.29837	0.00182135
22N	-0.805939	0.0040594	-4.97618	0.000192616
22P	-0.0621831	0.643706	-8.39376	0.000167039
22Q	-0.369099	0.207437	-3.18205	0.00295757
22R	0.631691	0.0016755	-2.37408	0.00122774
22S
22T	-0.648959	0.000836567	-2.89297	0.000245534
22V	-0.49622	0.0129737	-5.51741	1.0239e-05
22W	0.873331	0.00415574	-8.31303	0.000451604
22Y	0.442236	0.026526	-3.66237	3.40053e-05
22_	-1.20154	0.0162927	-inf	0.00147483
23A	0.629244	0.0193037	2.6546	0.0473672
23C	0.6836	0.0248383	2.80706	0.0464053
23D	0.296159	0.000345132	1.82271	0.0400554
23E
23F	0.674512	0.00113597	1.54163	0.227515
23G	0.0299217	0.644384	-1.94253	0.000489848
23H	0.67335	0.000707931	2.3059	0.048752
23I
23K	0.52235	0.00962903	2.1981	0.104615
23L	0.141474	0.173999	1.42566	0.0586363
23M	0.309192	0.0381589	1.94306	0.218003
23N	-0.282877	0.284288	-2.56737	0.00879249
23P	0.989585	0.000845998	2.55651	0.033567
23Q	0.344377	0.00440844	0.54575	0.67813
23R	0.292402	0.220205	1.72573	0.16199
23S	0.50875	0.0287753	2.1003	0.455015
23T	0.400298	0.0362112	2.59998	0.232895
23V	0.428201	0.0346565	1.8526	0.0172203
23W	0.862642	0.000401052	2.99053	0.00117123
23Y	0.613359	0.00194864	2.22713	0.0103628
23_	-0.651559	0.0267256	-8.79756	0.000192237
24A	0.242843	0.340236	1.90256	0.21765
24C	0.4046	0.0416211	-0.126682	0.864374
24D	-0.574403	0.299973	-inf	0.0128455
24E	0.423693	0.0499882	-2.49081	0.00674228
24F	0.283883	0.179919	-0.138543	0.918046
24G	0.368557	0.323603	-0.00916912	0.990731
24H	0.704356	8.19914e-05	-0.479199	0.713855
24I
24K	0.0292216	0.715814	-4.14081	2.77461e-05
24L	0.376482	0.172264	1.79023	0.35016
24M	0.513654	0.00410932	2.0597	0.225117
24N	0.425722	0.0243143	2.06062	9.87337e-05
24P	-0.772276	0.0760698	-inf	0.00415233
24Q	0.795046	0.00391274	2.39785	0.238913
24R	-0.884222	0.0094215	-inf	0.000418232
24S	0.55556	0.00285908	3.05363	0.000963321
24T	0.596442	0.00438653	2.6394	0.0389095
24V	0.0595884	0.722542	0.782576	0.546531
24W	0.986586	0.0323152	-5.62396	0.0212554
24Y	0.547177	0.0139094	1.7523	0.368725
24_	-1.93175	0.00284151	-inf	0.000532371
25A	0.0558305	0.798033	-0.131544	0.601697
25C	-0.113132	0.546764	0.390692	0.641655
25D	-0.341683	0.020867	-2.81627	5.78751e-05
25E	-0.896052	0.00313844	-3.36771	0.000970452
25F	0.976731	0.0063497	-1.63349	0.036496
25G	0.55076	0.00174625	0.93752	0.589833
25H	0.844332	0.00024179	0.533311	0.771591
25I	-1.20057	0.00630541	-2.42837	0.00375689
25K	-0.0600009	0.801278	-3.83406	0.00505019
25L	-0.314378	0.461118	-2.8795	0.018605
25M	0.585784	0.000896163	0.568937	0.0554417
25N	0.305966	0.294467	-3.72635	0.00285006
25P	-1.08902	0.000194935	-6.39845	9.45384e-06
25Q	0.290022	0.0337761	-1.23082	0.160093
25R	0.553821	0.00434397	-0.144007	0.505572
25S	0.0668833	0.114649	0.669754	0.280694
25T
25V	0.000502494	0.996218	0.0591198	0.724106
25W	0.322324	0.0515868	-3.74587	0.000570685
25Y	0.696211	0.0127242	1.00396	0.597294
25_	-1.46342	0.0956735	-inf	0.0201035
26A	0.782094	0.000506228	1.73866	0.00243727
26C	-0.0238717	0.551251	0.00827485	0.985381
26D	-0.945554	0.00709386	-7.31391	0.000460296
26E	-0.411268	0.00305566	-2.7952	4.93836e-05
26F	0.47596	0.20106	-inf	0.00464912
26G	0.942643	1.98351e-06	2.46413	0.297043
26H
26I	0.523653	0.0109975	0.446141	0.729458
26K	0.676253	9.05669e-06	1.99378	0.0342455
26L	0.848546	0.00276016	1.4757	0.178758
26M	0.0605487	0.420005	0.698348	0.424639
26N	0.607902	0.000148315	1.48207	0.150036
26P	0.592201	0.0157877	-3.47572	0.000424127
26Q	0.580452	0.00886323	1.60295	0.323468
26R	0.698708	0.00597656	-5.84319	8.48928e-05
26S	0.379471	0.277379	1.95028	0.498696
26T	1.02627	4.06502e-06	2.80467	0.380613
26V	1.02524	0.000371418	1.85145	0.0727854
26W	0.848757	0.000526812	1.71042	0.00797542
26Y	0.867199	0.00791305	1.54424	0.0514381
26_	-0.416583	0.231226	-inf	0.00373231
27A	0.485361	0.0366087	-6.54755	0.00112497
27C	0.569297	0.0180241	2.06566	0.027997
27D	0.267412	0.072626	0.483661	0.440923
27E	0.277166	0.117131	1.93827	0.0228713
27F	0.340665	0.157085	0.0967977	0.934153
27G	0.0136879	0.959536	0.193063	0.856158
27H	-0.0590291	0.568106	-0.710235	0.125954
27I	-0.010285	0.968683	1.46106	0.542438
27K
27L	0.100653	0.646049	1.09897	0.411264
27M	0.518198	0.0126706	-2.70076	0.00749797
27N	0.267884	0.0125503	-0.537017	0.0170464
27P	0.526084	0.028054	1.40993	0.0141128
27Q	0.574816	0.000449877	2.09395	0.153946
27R	-0.0609205	0.796155	-0.901336	0.272588
27S	0.116996	0.409705	1.66217	0.0803376
27T	0.0826655	0.509561	1.72293	0.0284973
27V	0.215224	0.101621	1.80387	0.0678229
27W	0.706551	0.0124234	2.98005	0.162824
27Y	0.605563	0.00708911	1.24738	0.16122
27_	-1.89525	0.0271202	-4.59561	0.0112428
28A	-1.12217	0.0047582	-6.43472	0.000274474
28C	-1.04911	0.00115423	-6.70559	3.03473e-05
28D	-0.565467	0.0154385	-inf	8.92162e-05
28E	-0.857619	0.00763709	-inf	9.45552e-06
28F	-0.0352057	0.730795	-4.62858	0.00013313
28G	-0.465425	0.230179	-7.33686	0.00557755
28H	-1.23393	0.00671899	-inf	0.000509092
28I	-0.594621	0.102639	-8.01033	0.00284559
28K	-0.18901	0.33897	-5.3598	0.000754688
28L	-0.98972	0.00294684	-inf	0.000115835
28M	-0.912567	0.00605801	-6.5027	0.000302029
28N	-1.11758	0.0136827	-inf	0.00112269
28P	-0.899848	0.00636648	-inf	0.000237532
28Q	-1.57929	0.000145895	-inf	1.83051e-06
28R
28S	-0.93	0.0037351	-6.5114	0.00018223
28T	-1.35967	0.0060866	-7.88549	0.000945929
28V	-1.22384	0.00658449	-inf	0.000355291
28W	-0.301947	0.00862279	-inf	5.50686e-06
28Y	0.126136	0.287659	-inf	4.67255e-07
28_	-1.96759	0.00811244	-inf	0.0026383
29A	-1.84688	0.00227451	-7.20891	0.000641818
29C	-1.85283	0.00512683	-7.84488	0.00151299
29D	-1.61681	0.0112546	-inf	0.000263511
29E	-1.4686	0.000377524	-inf	1.74219e-05
29F	-2.13388	0.000491734	-7.05869	0.000119033
29G	-1.97145	0.000414075	-inf	0.000107776
29H	-1.62149	0.000636912	-8.29185	0.000132107
29I	-1.33522	0.000962085	-7.32286	7.73051e-05
29K	0.699217	0.00220945	2.78307	0.0260154
29L	-1.73657	0.00180452	-inf	0.000151199
29M	-2.11815	4.50967e-05	-7.84737	7.52353e-07
29N	-1.99718	3.44451e-05	-6.69009	1.56394e-06
29P	-0.672891	0.012611	-inf	1.0077e-05
29Q	-1.51068	0.00151705	-3.91658	0.000377143
29R
29S	-1.87722	0.000890081	-6.58448	5.89314e-05
29T	-1.8479	0.000252595	-6.44071	2.8571e-06
29V	-1.8235	0.00016648	-inf	7.24647e-06
29W	-1.82186	1.84283e-05	-6.88009	9.28198e-07
29Y	-1.82316	0.000454338	-inf	7.86467e-05
29_	-1.65801	0.0285727	-inf	0.00790247
30A	0.419954	0.0171987	0.70624	0.271938
30C	0.300705	0.0481092	1.79942	0.199601
30D	0.0203931	0.781851	-inf	2.74126e-05
30E	0.376286	0.0406416	-7.29809	1.31468e-06
30F	-0.333058	0.132318	-1.00372	0.0511431
30G	0.52728	0.00218248	-0.715151	0.270244
30H	-0.219569	0.0276387	-3.14989	2.3913e-05
30I
30K	0.700305	0.014828	-3.80105	0.00112449
30L	0.0189721	0.897091	-0.314935	0.168714
30M	0.15325	0.237381	0.451117	0.375702
30N	0.0205778	0.884356	-2.42146	0.00562441
30P	0.257589	0.0204767	-1.65858	0.0949765
30Q	0.261619	0.0836353	-0.378772	0.723349
30R	-0.979563	0.00137062	-inf	5.40145e-05
30S	0.48042	0.00914687	1.53361	0.423073
30T	0.552469	0.00173375	1.72604	0.106605
30V	0.306889	0.0778918	1.15486	0.0828843
30W	-0.470759	0.0178854	-8.03433	0.000140765
30Y	-0.302638	0.160582	-4.02435	0.000220197
30_	-2.02664	1.75413e-05	-inf	1.43743e-06
31A	-0.857748	0.0136051	-2.07439	0.0223933
31C	-0.698757	0.0116505	-1.22517	0.014327
31D	-2.16041	0.00685516	-inf	0.00231343
31E	-1.64824	0.000431388	-inf	5.76161e-05
31F	-1.57632	0.000160061	-8.25102	1.62447e-05
31G	0.299051	0.0466232	0.267573	0.401664
31H	-0.864791	0.00599157	-2.04967	0.00159357
31I	-1.03789	0.0147926	-6.20401	0.00135648
31K	-0.00679946	0.95281	-4.40774	0.00026397
31L	-1.96623	0.00171545	-inf	0.000444582
31M	-1.69622	0.00210598	-6.41712	0.000483444
31N	-0.712302	0.0518148	-5.5598	0.0018617
31P	-1.89927	6.8951e-05	-inf	6.3922e-06
31Q	-1.6338	0.00134127	-2.46026	0.0145782
31R	0.307992	0.0849826	-1.03637	0.0134809
31S
31T	-0.59819	0.000170247	-1.81751	0.00180117
31V	-1.37981	0.000165561	-6.51686	2.64141e-05
31W	-0.868062	9.90692e-05	-inf	2.02747e-06
31Y	-1.34897	8.37271e-05	-7.25849	1.1809e-05
31_	-1.14408	0.00905401	-6.75936	0.000541987
32A
32C	0.0498403	0.740437	-0.214132	0.79797
32D	-1.18309	0.0114024	-4.95442	0.000910783
32E	-0.952023	0.00920949	-4.10522	9.42362e-05
32F	-0.816024	0.0268001	-3.9691	0.000902408
32G	0.422116	0.00357543	0.632749	0.3988
32H	-0.184948	0.213933	-0.966276	0.231382
32I	0.272704	0.0592281	-1.74824	0.0282023
32K	0.429169	0.0453655	-0.901057	0.167713
32L	-0.35998	0.226929	-4.42699	0.000817203
32M	-0.528556	0.0353769	-6.69996	0.000513382
32N	-0.0784259	0.687697	-2.42661	0.00675949
32P	0.506995	0.0369673	-0.293393	0.420177
32Q	0.693572	0.000981735	-0.0509515	0.893386
32R	0.567532	0.0383701	-0.407644	0.16106
32S	0.231963	0.207878	0.963404	0.463803
32T	0.241901	0.0297394	1.11634	0.0189843
32V	0.128775	0.181806	0.583294	0.477329
32W	-0.481702	0.0494238	-4.50384	0.000272408
32Y	-0.547816	0.0955295	-0.679442	0.581802
32_	-2.13278	4.22142e-05	-inf	4.38412e-06
33A	-0.309747	0.087426	-3.37648	0.000940707
33C	0.357592	0.133198	-1.01639	0.195848
33D	-0.974014	0.00717569	-5.6812	4.31784e-05
33E	-0.407708	0.203683	-3.96575	0.00533363
33F	-0.681276	0.0377056	-3.15611	0.000706999
33G	-0.434045	0.0471951	-2.43067	0.00250713
33H	-1.78411	0.00254312	-inf	0.000468119
33I	0.272939	0.130635	0.495564	0.342914
33K	-0.013809	0.938785	-3.36114	0.000334282
33L
33M	0.350188	0.0679533	0.102778	0.922278
33N	-0.479605	0.013765	-3.77294	0.000273977
33P	-1.20055	0.00880526	-inf	0.000733136
33Q	-0.407682	0.0147156	-1.72507	0.0139024
33R	-0.210118	0.0651111	-0.0130295	0.979924
33S	-1.13369	0.00485708	-7.58059	0.000470702
33T	-0.0469969	0.817239	-1.83329	0.0651436
33V	-0.0172217	0.81849	-2.53327	0.00168239
33W	0.134696	0.286829	-1.15869	0.0404915
33Y	-0.602691	0.048437	-2.67168	0.00476631
33_	-2.13186	0.000491862	-3.3301	0.00173158
34A	-0.554763	0.00280139	-5.09729	4.40811e-06
34C	-0.519023	0.0278628	-3.65345	0.000665682
34D	-0.538516	0.0222357	-5.649	9.66157e-05
34E	-0.764874	0.0358319	-6.64496	0.00037373
34F	-0.587632	0.0151041	-3.28014	0.000196271
34G
34H	-0.487878	0.0204469	-5.07355	5.23587e-06
34I	-0.219633	0.0656682	-1.65467	0.00530821
34K	-0.222854	0.33566	-2.83938	0.000563383
34L	-0.438622	0.0798946	-4.77922	0.000202684
34M	-0.474322	0.0223912	-2.90675	0.00312586
34N	-0.333977	0.0113178	-5.08283	3.93143e-05
34P	-0.0198045	0.91224	-2.66893	0.0030761
34Q	-0.70615	0.00534783	-6.69452	1.20058e-05
34R	0.0322528	0.872914	-3.53828	0.0024779
34S	-0.427858	0.0650064	-6.6458	0.000469881
34T	-0.23417	0.229145	-1.54162	0.0266139
34V	-0.356701	0.051212	-3.66557	5.68766e-05
34W	-0.201019	0.124336	-2.11446	0.0234142
34Y	-0.59024	0.0384376	-2.08396	0.00548776
34_	-2.3245	0.00160731	-inf	0.000252786
35A	0.169599	0.269688	1.12798	0.243123
35C	0.111316	0.582354	-0.194555	0.878615
35D	0.355202	0.00678864	0.0850224	0.684331
35E	0.569107	0.0103598	0.664961	0.724858
35F	0.223343	0.231017	-1.96892	0.0428959
35G	-0.0941592	0.543439	-1.71589	0.000712427
35H	-0.018621	0.900818	-1.50829	0.0437296
35I	0.115681	0.570097	0.594247	0.0606019
35K	-0.849158	0.00884278	-2.32979	0.000552206
35L	0.358572	0.0296003	-0.713636	0.430416
35M	0.0193172	0.812998	0.07375	0.948318
35N	-0.0575968	0.249182	-1.05804	0.00531485
35P
35Q	0.0421208	0.357683	0.73936	0.451607
35R	-0.352993	0.149176	-0.340924	0.720608
35S	-0.0219328	0.935543	-0.27239	0.468799
35T	0.332893	0.140173	-0.547057	0.452576
35V	0.0847799	0.537357	-0.397309	0.551186
35W	0.314455	0.254654	0.721028	0.403062
35Y	0.190388	0.110434	-0.285455	0.726987
35_	-1.81183	0.000100881	-inf	5.44291e-06
36A	-0.273276	0.0805213	-2.23923	0.00499069
36C	-0.00262397	0.982979	-1.40143	0.0516449
36D	0.79777	0.00650314	-1.0043	0.237875
36E	0.364551	0.0884995	-0.164746	0.600574
36F	0.482154	0.00289846	-0.579775	0.302933
36G
36H	-0.11237	0.546132	-2.71765	0.00299231
36I	-0.790596	0.000503907	-4.90928	2.69943e-06
36K	-0.257276	0.208816	-4.33697	0.000765549
36L	-0.216755	0.0967607	-2.37508	0.0156224
36M	-0.706381	0.00452768	-7.42305	1.4742e-05
36N	0.140368	0.342809	-3.12261	0.000336924
36P	-0.0380651	0.794556	-3.91455	3.83582e-05
36Q	0.161757	0.303129	-2.33381	0.00305397
36R	-0.658809	0.0283331	-2.58032	0.00129856
36S	-0.0994929	0.532974	-2.4688	0.000740433
36T	-0.275132	0.265729	-2.46643	0.00659134
36V	-0.630347	0.0361288	-3.04593	0.00157545
36W	-0.360687	0.0320335	-2.10688	0.0138633
36Y	-0.104935	0.765037	-1.91375	0.0472607
36_	-2.03474	0.0137876	-6.50361	0.00442805
37A	0.261886	0.134217	-0.112444	0.87419
37C	0.066033	0.629076	-1.71843	0.00868146
37D	-0.402409	0.0492007	-4.18631	0.000279607
37E	-0.728189	0.000465535	-3.53767	2.61577e-05
37F	-0.148163	0.241673	-2.99314	0.00129464
37G
37H	-0.339247	0.208946	-2.33716	0.0160781
37I	-0.737059	0.000412294	-3.31568	9.95509e-05
37K	-0.333992	0.197069	-2.67881	0.00190493
37L	-0.189914	0.237877	-4.14829	0.000400984
37M	-0.274047	0.179336	-2.26264	0.011047
37N	0.0750559	0.621457	-0.308242	0.773942
37P	0.482171	0.00205308	0.383606	0.427861
37Q	-0.166216	0.511899	-1.39906	0.107968
37R	-0.24857	0.0849065	-0.506429	0.429337
37S	-0.278681	0.127902	-2.19051	0.000609535
37T	0.202254	0.0131365	-0.675498	0.307546
37V	-0.0128091	0.938535	-1.31056	0.0404376
37W	0.229651	0.448551	-2.49671	0.0303117
37Y	-0.00150115	0.99099	-1.76937	0.00272906
37_	-2.78931	0.000284234	-inf	0.000112137
63A	-0.396041	0.112272	0.221305	0.645224
63C	0.171401	0.580679	-3.9696	0.00317498
63D	-1.61939	0.00993783	-inf	0.0010462
63E	-1.12371	0.0110345	-inf	0.000598254
63F	-0.842139	0.0129983	-6.62754	0.000344302
63G	0.807011	0.00323823	2.45248	0.0727193
63H	-1.0268	0.00400931	-inf	9.72411e-06
63I	-0.931546	0.00261433	-6.0595	9.67602e-06
63K	-1.69808	0.00420444	-4.89742	0.00110322
63L	-0.963555	0.0131213	-5.25099	0.000569314
63M	-0.603392	0.00300521	-4.74987	5.79204e-05
63N	-0.175454	0.00912936	-0.899849	0.158704
63P	-1.23627	0.00024571	-inf	1.67521e-05
63Q	-0.226993	0.081436	-5.28789	9.78665e-05
63R	-1.48632	0.000803039	-inf	7.315e-05
63S	0.291722	0.0110748	1.27974	0.470469
63T
63V	0.0575972	0.855346	-2.39657	0.0209053
63W	-1.12637	0.0060758	-5.97809	0.000285091
63Y	-0.696435	0.00708923	-6.75827	7.16202e-05
63_	-1.82654	0.0051752	-inf	0.00147141
64A	-0.430103	0.00260627	-2.01305	0.00303713
64C	-0.00867192	0.941816	-5.55151	8.41126e-05
64D	-1.05018	0.000356221	-6.37964	2.815e-05
64E	-1.09732	0.00641953	-5.31322	1.15834e-06
64F	-2.16789	0.00132415	-5.94957	0.000548792
64G	-1.00534	0.00417762	-5.02238	0.000327542
64H	-0.941909	0.00680219	-4.25161	0.000356451
64I	-0.637742	0.00690852	-3.96668	2.41989e-05
64K	1.1294	0.00070325	0.841024	0.55749
64L	0.335051	0.147998	0.101541	0.923566
64M	-0.449007	0.0996555	-0.190799	0.774546
64N	-1.22643	0.0217876	-6.15934	0.00329338
64P
64Q	-0.630911	0.000499427	-1.06824	0.14542
64R	0.523559	0.0453866	-0.540301	0.195504
64S	0.789971	0.0112009	0.57053	0.692569
64T	0.423714	0.00179925	1.34499	0.251882
64V	-0.243125	0.183149	-4.55199	3.56307e-05
64W	-1.32706	0.00263337	-inf	0.000145123
64Y	-2.06703	0.0155588	-6.38738	0.0061248
64_	-1.08739	0.0652101	-inf	0.00737276
65A	1.0665	0.000333623	-2.99763	0.000104753
65C	1.25626	0.000178244	-0.735557	0.00942562
65D	0.232078	0.164747	-0.565762	0.0500839
65E
65F	0.275395	0.0180866	-1.65336	0.0031659
65G	1.0698	9.83841e-05	-2.75302	0.000126144
65H	1.0911	0.00089991	1.08784	0.0222684
65I	1.01438	0.00148549	1.02992	0.203575
65K	-0.638613	0.0231948	-3.42909	0.000859893
65L	0.551719	0.00683501	1.97985	0.000437389
65M	1.05063	0.00150579	-0.852063	0.0510548
65N	1.07636	0.000561284	1.10539	0.134601
65P	1.47281	0.000527493	-0.981668	0.0374865
65Q	1.11617	0.000415377	-4.98055	3.79467e-06
65R	-1.22692	0.00394167	-inf	0.000257815
65S	1.001	0.00187647	-1.58085	0.016486
65T	0.874773	0.000804219	-3.8964	0.000258556
65V	1.27931	0.000114832	-0.902037	0.00773403
65W	0.787411	4.84937e-05	1.09054	0.00432872
65Y	0.676183	0.0210057	-2.25641	0.000425633
65_	-1.65146	0.00302696	-inf	0.000315472
66A	-1.13808	0.00308955	-inf	0.000159861
66C	-1.79023	4.34013e-05	-6.61086	9.97155e-07
66D	-1.26766	0.000107644	-7.33399	8.47459e-06
66E	-1.62994	0.000230698	-5.95153	9.56209e-06
66F	-1.54035	0.0374198	-inf	0.00634154
66G
66H	-0.877945	0.00239133	-6.40533	1.96911e-06
66I	-2.05209	0.0103872	-inf	0.0026325
66K	-1.25984	0.000456604	-6.18911	5.89557e-06
66L	-1.62387	0.00036316	-inf	4.91733e-05
66M	-1.27757	0.00343432	-inf	0.00038157
66N	-0.279061	0.112776	-5.29121	0.000347527
66P	-1.91786	0.00220098	-inf	0.000192936
66Q	-1.42526	3.30841e-05	-inf	3.28917e-06
66R	-0.680053	0.00729876	-2.07312	0.000374914
66S	-0.983334	0.00148032	-6.39346	4.30071e-05
66T	-0.610801	0.0394668	-inf	0.000630732
66V	-1.87042	0.00106814	-5.03843	1.07868e-05
66W	-2.01183	0.00116291	-inf	0.000154058
66Y	-1.50813	0.00201817	-inf	0.000324
66_	-1.30609	0.00139757	-inf	3.82251e-05
67A	0.338237	0.0828373	-0.0930082	0.738065
67C	0.210498	0.293466	-0.554676	0.144781
67D	0.186346	0.00390104	-0.256762	0.729877
67E	0.3132	0.0919615	0.361829	0.384748
67F	0.158777	0.263991	-0.426076	0.465213
67G	0.276237	0.32735	-0.346152	0.471236
67H	0.360652	0.0140525	0.147437	0.804949
67I	-0.0235933	0.865753	-4.8953	0.000129874
67K	0.723959	0.0203148	1.42417	0.272567
67L	0.114168	0.499402	-3.96771	0.00070339
67M	0.137552	0.136563	-4.68355	7.06097e-05
67N	0.110726	0.295943	-1.72908	0.0013202
67P
67Q	0.363635	0.0109333	1.05087	0.0232199
67R	0.496217	0.0135994	0.411364	0.342705
67S	0.0777761	0.690593	-0.327679	0.421136
67T	0.218709	0.0104538	-2.11351	7.8115e-05
67V	0.0838029	0.704008	-3.09861	0.00321367
67W	0.252374	0.0223635	-3.55893	5.74042e-05
67Y	0.413044	0.140484	-1.14787	0.0985736
67_	-1.8014	0.00242841	-inf	0.000583767
68A	-0.68494	0.00744435	-5.402	0.000217132
68C	-0.156106	0.13112	-3.31075	0.000170096
68D	-0.75774	0.0028953	-7.15596	4.24591e-05
68E	-0.605839	0.00466158	-6.31736	3.13997e-05
68F	-0.784679	0.00567444	-6.80307	5.29639e-06
68G	-0.536146	0.00620484	-3.68643	6.67469e-05
68H	-0.710249	0.00350926	-2.60612	0.000343948
68I	-0.6055	0.00679806	-2.81209	0.000910926
68K	0.387655	0.1019	-0.438985	0.118729
68L	-0.369357	0.015303	-4.00664	0.000104699
68M	-0.771126	0.00448634	-4.27182	0.000179813
68N
68P	0.283625	0.120981	1.09572	0.320329
68Q	-0.495825	0.0550713	-6.28646	0.000793392
68R	0.68625	0.0530266	-2.89803	0.000303153
68S	-0.987855	0.00476102	-7.28873	0.000266971
68T	-0.487211	0.00932413	-2.08586	0.0007459
68V	0.136969	0.18078	-0.527594	0.158949
68W	-0.721493	0.00175484	-4.18944	1.71075e-05
68Y	-0.954044	0.00070304	-5.77626	2.29019e-06
68_	-0.780776	0.0138691	-6.72827	4.82714e-05
69A	-0.14412	0.450754	2.04913	0.0422993
69C	0.895446	0.00297266	2.13114	0.079105
69D	-0.398799	0.00121101	-inf	9.81573e-07
69E	-0.555156	0.144574	-inf	0.00224301
69F	-0.429429	0.0127476	-3.22238	0.000147972
69G	-0.415813	0.0436409	-2.19275	0.0103449
69H	0.663925	0.00127397	0.54968	0.524046
69I
69K	-1.31019	0.0258751	-inf	0.00368491
69L	0.580178	0.0060673	3.94143	0.00401432
69M	0.817507	0.000426442	1.19367	0.0973256
69N	0.047906	0.648643	2.34319	0.273028
69P	-1.85921	0.0161599	-inf	0.00459916
69Q	-0.432323	0.0567551	-6.17512	0.000450844
69R	-1.92352	0.00718588	-5.61222	0.00213245
69S	0.211711	0.422811	0.372136	0.827049
69T	0.610793	0.00985524	3.74899	0.050548
69V	0.61022	0.00397513	3.34511	0.252891
69W	-1.41086	0.0080891	-inf	0.00108183
69Y	-0.769958	0.00721295	-inf	6.60247e-05
69_	-1.19519	0.0208144	-inf	4.11411e-05
70A	-0.683162	0.00180763	-0.697996	0.0614219
70C	-1.66041	0.00188347	-6.17375	0.000124901
70D	-1.47695	0.00218416	-6.31766	0.000297089
70E	-1.60431	0.00138118	-6.29522	0.000314382
70F	-1.83971	0.000392321	-6.0597	0.000118055
70G
70H	-2.01771	0.00122838	-5.9031	0.00023148
70I	-1.57802	0.00137952	-inf	0.000219625
70K	-1.76621	0.00133593	-inf	8.99339e-05
70L	-2.1326	0.00014351	-inf	5.1344e-07
70M	-1.83844	5.42673e-06	-inf	2.07317e-07
70N	-1.69812	0.000645993	-6.85485	6.4634e-05
70P	-1.80364	0.0134628	-5.21563	0.00451573
70Q	-1.7603	0.00409702	-inf	0.000935426
70R	-1.88766	5.96051e-05	-inf	1.0534e-05
70S	-1.36624	0.000266467	-inf	2.57054e-05
70T	-1.76574	0.000660769	-inf	0.000131765
70V	-1.85578	0.00140451	-5.64028	0.000431158
70W	-1.99682	0.000834951	-6.7185	0.000247325
70Y	-1.25896	0.00225933	-inf	2.2736e-06
70_	-1.62528	0.00586933	-5.82059	0.00133338
71A	-0.997668	0.00746258	-inf	2.86879e-05
71C	-0.367599	0.026833	-3.2172	0.000324246
71D	-2.85615	0.00474821	-inf	0.00241334
71E	-1.66184	0.000670917	-6.19061	0.000123177
71F	-0.788376	0.00371572	-5.16364	0.000152364
71G	-1.80699	0.0359029	-inf	0.0121168
71H	-0.613098	0.0238951	-4.94249	7.5348e-05
71I	0.140998	0.32459	0.392931	0.783085
71K	-0.583611	0.0142215	-5.62194	0.000146597
71L
71M	0.919656	0.231872	0.939049	0.0142165
71N	-1.66029	0.000807088	-inf	0.000149406
71P	-1.56793	0.00729074	-5.53025	0.00176151
71Q	-1.36313	0.0015844	-5.34393	0.00029634
71R	-0.10834	0.11237	-1.59326	0.00170023
71S	-1.7423	0.000144252	-inf	1.38963e-05
71T	-0.857212	0.0182934	-6.06447	0.000322992
71V	-0.0856917	0.368998	0.869722	0.580839
71W	-1.65659	0.000284038	-2.75424	0.00184569
71Y	-2.02593	0.000437543	-6.12317	0.000147155
71_	-1.35073	0.0146181	-inf	0.00238241
72A	0.882951	0.00664705	3.10966	0.0559403
72C	0.745122	0.000835373	2.56035	0.0177006
72D	-1.24678	0.00227971	-4.92129	0.000131299
72E	-1.44819	0.00910769	-inf	0.00168095
72F	-0.203437	0.334587	0.00947734	0.992876
72G	-0.204993	0.421706	0.0345856	0.954776
72H	-0.724899	0.06373	-6.65631	0.00252839
72I
72K	0.837968	0.00779389	1.65759	0.14472
72L	0.444723	0.00603817	-1.18586	0.020612
72M	0.209765	0.126423	0.95063	0.0609131
72N	0.9644	1.98187e-05	-0.156245	0.809864
72P	-1.9791	6.0663e-05	-6.0808	1.75074e-05
72Q	-1.1493	0.023291	-4.73191	0.00315974
72R	0.904948	0.00325122	0.141403	0.494992
72S	0.807528	8.99778e-06	1.80588	0.234188
72T	0.823478	0.00360407	2.76018	0.000456203
72V	0.766884	0.0263051	2.41274	0.240146
72W	-2.07712	0.00142214	-inf	0.000396884
72Y	0.757225	0.0108522	0.961178	0.24485
72_	-1.20644	0.00225947	-inf	0.000215947

## Sheet: 3a-d
Label	fc_bcmlow	fc_bcmhigh	fc_fulow	fc_fuhigh	p_bcmlow	p_bcmhigh	p_fulow	p_fuhigh		note: -inf values were replaced with the column minimum when plotting
10A	-0.0799323	-0.301906	-0.138658	-0.0533299	0.75712	0.302898	0.61602	0.832666
10C	0.294589	0.200622	0.417375	0.798193	0.00691522	0.0989755	0.0298542	0.0126542
10D	0.344867	0.631686	0.601234	0.938033	0.157661	0.0786192	0.0194515	0.0436212
10E	-0.432963	-0.0158019	-0.0548135	-0.831362	0.144403	0.94273	0.810824	0.0391295
10F	-0.553615	-0.562833	-0.0716191	-2.00904	0.18474	0.250524	0.830243	0.0207962
10G	-0.0720851	-0.526073	-0.408873	-1.62147	0.863909	0.15586	0.268516	0.0150285
10H	-0.372647	-0.259254	-0.237103	-0.644245	0.167867	0.304688	0.369766	0.0714209
10I	-0.234272	-0.149088	0.25116	-2.311	0.291349	0.312014	0.054262	0.00093742
10K	-0.257501	-0.603235	-0.348681	-1.28972	0.0597989	0.00258061	0.0163482	5.25233e-05
10L	0.239325	0.0858988	0.737586	-2.27663	0.605823	0.791902	0.0398968	0.0281928
10M	-0.835878	-1.06194	-0.511466	-1.95513	0.0079013	0.00613387	0.138581	0.00235978
10N	0.206094	-0.0145408	0.254965	0.846935	0.18148	0.92233	0.0976419	0.00523282
10P	0.195679	0.524174	0.343951	1.05543	0.0252189	0.000109776	0.00846657	8.89526e-05
10Q
10R	0.248802	0.22167	0.0481995	0.516381	0.012368	0.245541	0.763641	0.00030893
10S	-0.650288	-inf	-1.34337	1.55411	0.575316	0.0796599	0.277843	0.271273
10T	-0.305641	-0.580002	-0.177374	-0.806383	0.284001	0.119319	0.446021	0.0386352
10V	-0.298523	-0.490535	-0.429777	-2.27893	0.264094	0.0520791	0.0712216	0.00165085
10W	-0.445257	-0.305278	0.695895	0.930442	0.210611	0.255564	0.03202	0.0306066
10Y	-0.0583825	0.00833314	0.455514	-0.719387	0.803513	0.975993	0.265924	0.156064
10_	-0.501134	-0.591236	0.634094	1.59254	0.254406	0.295418	0.0979437	0.00171943
11A	0.0657526	0.0398222	0.219986	-0.479459	0.734071	0.860255	0.244819	0.0845688
11C	0.125035	-0.174076	0.341589	-0.197649	0.525717	0.400431	0.0919132	0.304146
11D	0.228613	-0.319088	1.47981	1.42176	0.448057	0.380516	0.020892	0.0169577
11E	-0.327821	-0.546294	0.183265	0.0701443	0.339547	0.185505	0.706984	0.826521
11F	-0.188863	-0.268518	0.0919668	-1.79993	0.541549	0.236723	0.548689	0.00489033
11G	-0.212363	-0.169453	0.398527	0.181269	0.0421508	0.186656	0.00713927	0.0180768
11H	-0.118052	-0.474507	0.0571352	-0.992812	0.689943	0.216021	0.84056	0.081235
11I	-0.318149	-0.419634	0.315881	0.670509	0.126775	0.0660728	0.0533491	0.0222917
11K	-0.348758	-0.948199	-0.374554	-1.18394	0.216371	0.0658268	0.186413	0.0148864
11L
11M	0.0153363	-0.240107	-0.120266	-0.793803	0.86861	0.110342	0.641033	0.00538442
11N	-0.461074	-0.368581	-0.288147	-1.09417	0.041582	0.0385209	0.0315041	0.00209947
11P	-0.373682	-0.761979	0.147572	-0.0722296	0.0818782	0.00952191	0.424268	0.617303
11Q	-0.127656	-0.224977	0.209123	0.443734	0.46502	0.0670331	0.0387757	0.0218928
11R	-0.148034	-0.326101	0.571387	-0.588232	0.682718	0.425155	0.203945	0.322385
11S	-0.30704	-0.295514	-0.29141	-0.817617	0.284034	0.204833	0.262738	0.018191
11T	-0.101139	-0.294753	-0.0903778	-0.418186	0.634779	0.185412	0.672137	0.165021
11V	-0.135748	-0.292267	-0.0590692	0.299219	0.42223	0.329874	0.776501	0.176401
11W	-0.495486	-0.549896	0.0405873	-1.44353	0.0700562	0.0867632	0.808339	0.00463557
11Y	-0.476639	-0.206975	-0.014926	-1.34062	0.063929	0.190806	0.903176	0.0021752
11_	-0.812214	-0.405535	-0.00644211	-inf	0.257657	0.436041	0.990305	0.00583396
12A	0.264793	0.249493	-0.17044	-1.41742	0.048202	0.0360989	0.134172	0.000609442
12C	0.14566	0.124659	0.02418	-1.08523	0.27527	0.337775	0.88134	0.00494277
12D	0.0670532	-0.0838203	0.679417	1.30439	0.722873	0.728045	0.00618831	0.000323593
12E	0.0319947	0.0835201	0.129758	-0.933126	0.860566	0.689006	0.404001	0.00725162
12F	0.116837	0.153547	0.412587	0.389421	0.417147	0.223277	0.0321122	0.0740454
12G	0.0546304	0.289788	0.0141593	-1.34127	0.798805	0.116341	0.944134	0.00528233
12H	0.170135	-0.28119	-0.0356545	-1.52832	0.573993	0.12857	0.790166	0.00191136
12I	-0.194822	-0.26059	-0.19227	-1.77742	0.160983	0.107517	0.370539	0.000627101
12K	-0.0471056	0.388659	1.14662	3.92839	0.718345	0.0931269	0.000754468	3.32386e-05
12L	0.00799195	-0.0874564	-0.190461	-3.68769	0.979359	0.220148	0.294297	9.71638e-06
12M	-0.123773	-0.172273	-0.335512	-1.73067	0.665714	0.673109	0.161661	0.00431044
12N	-0.00433149	-0.511955	0.698753	1.69165	0.974753	0.00765493	0.0051576	0.000223105
12P	-0.110442	-0.00871613	0.31902	-1.03603	0.442559	0.959242	0.198828	0.00783803
12Q	-0.361035	-0.367432	-0.185973	-2.77879	0.0327379	0.104729	0.278604	0.000180045
12R	0.459469	0.358044	0.582921	0.392682	0.000144017	0.0168863	0.000478353	0.00707059
12S
12T	-0.0252728	-0.00884043	0.112825	-1.22923	0.905949	0.961545	0.48806	0.00944149
12V	-0.00675332	-0.018378	0.114776	-1.46877	0.970433	0.89791	0.633441	0.00255463
12W	0.343337	0.323312	0.672879	-0.990812	0.155339	0.117663	0.0122996	0.00155713
12Y	0.211399	0.242182	0.399339	-2.59971	0.11296	0.0905107	0.0236114	0.000377075
12_	-0.0418825	-0.461934	0.0716458	-0.482175	0.903771	0.319535	0.901948	0.233032
13A	-0.759536	-0.122297	0.229538	0.620842	0.0749766	0.702038	0.474177	0.04057
13C	-0.131805	-0.112284	0.164925	0.561879	0.647399	0.697926	0.574649	0.101872
13D	0.285828	0.259453	0.93904	0.93797	0.42456	0.477104	0.00839493	0.0722175
13E	0.32624	0.320782	0.862144	-1.78727	0.151575	0.52011	0.000602975	0.000122102
13F	0.272359	0.457443	1.43781	4.3878	0.199754	0.0426977	0.00208763	5.57046e-08
13G	-0.410716	-0.458237	0.708431	2.0027	0.283305	0.124694	0.124847	0.00324934
13H	-0.447916	-0.302283	0.172237	-0.0272422	0.0897445	0.184434	0.449045	0.923562
13I	-0.276024	-0.289817	-0.138333	-2.10138	0.239692	0.173491	0.469632	0.00199633
13K	-0.745598	-0.350252	0.070452	0.29721	0.0155511	0.03886	0.62894	0.190879
13L	-0.20265	-0.336843	0.0917411	-0.719359	0.294175	0.122128	0.604071	0.0235816
13M	-0.00291383	-0.206075	0.394933	0.257403	0.985005	0.468558	0.00837444	0.246445
13N	-0.180614	-0.132715	0.098733	0.392424	0.538615	0.643176	0.742287	0.152789
13P	0.370263	0.173917	1.40614	2.29907	0.136177	0.48683	0.000275067	1.06498e-06
13Q
13R	0.539656	0.880729	1.34154	4.45462	0.0109506	0.00101928	0.00336822	0.000367061
13S	0.170265	0.0848232	1.33457	1.22328	0.156441	0.676588	0.000285825	0.000333403
13T	-0.233886	0.0125074	0.998672	1.25664	0.364373	0.93292	0.00152419	4.05204e-05
13V	-0.377729	-0.676914	-0.39587	-2.23624	0.253098	0.112355	0.268809	0.00782897
13W	-0.263832	-0.208274	0.304033	-0.588688	0.0469756	0.0165705	0.0218239	0.0134976
13Y	0.461982	0.56714	1.21057	4.12371	0.0848267	0.0246945	0.0154784	0.000602395
13_	0.0553782	-0.247116	0.515527	-3.05678	0.886053	0.67397	0.20369	0.00189523
14A	0.253144	-0.0134117	1.04352	1.76971	0.368824	0.96251	0.0108923	0.00075166
14C	0.134399	0.0580151	1.01735	2.77175	0.0112806	0.740791	0.00119362	2.58168e-05
14D	0.0914627	0.258587	1.109	1.81081	0.751718	0.34536	0.0128859	0.000143688
14E	-0.406283	-0.0790559	0.890299	1.22248	0.137103	0.773181	0.00223863	0.00352547
14F
14G	-0.441836	-0.0857526	0.472502	2.0133	0.0631232	0.707635	0.00964374	0.000547819
14H	-0.0642012	0.0119795	0.748289	1.69549	0.343612	0.960758	0.000112583	0.00014391
14I	0.605519	0.471989	1.1724	3.38127	0.018692	0.073766	0.0033642	0.000495628
14K	0.653384	0.32248	1.67521	2.0896	0.109231	0.368071	0.00537208	0.000334234
14L	0.160484	0.190831	0.918217	2.39786	0.222472	0.169253	0.00529653	0.00121276
14M	-0.317604	-0.374129	0.363275	1.13216	0.00344755	0.0248936	0.0408678	4.56698e-07
14N	0.112289	0.0726558	0.788566	2.01372	0.497696	0.736985	0.00697265	0.00163889
14P	0.0528804	-0.0145797	0.954217	2.41722	0.51774	0.895334	0.00162011	3.39483e-05
14Q	0.0549882	-0.160037	0.54761	0.45453	0.823411	0.58384	0.0482087	0.110351
14R	0.164709	0.465285	0.812523	0.774287	0.443129	0.120583	0.00877322	0.00492507
14S	-0.19583	0.0323481	1.10883	1.98674	0.502847	0.918935	0.0162973	0.00563957
14T	0.408358	0.475241	1.2723	2.89947	0.143567	0.0260028	0.00656254	3.70713e-05
14V	0.22648	0.179511	1.1219	2.9498	0.106853	0.211797	0.000135492	2.23682e-07
14W	-0.157678	-0.175123	0.657997	1.38619	0.351536	0.276267	0.0168222	0.000350091
14Y	0.0905539	-0.0977402	0.0114918	-1.39012	0.743768	0.368354	0.935586	0.000262889
14_	0.665242	-0.184705	0.855022	-0.918597	0.0666757	0.481069	0.0142052	0.0741153
15A	-0.0549188	-0.20683	-0.721434	-5.10665	0.387248	0.0370041	0.00110729	2.83736e-06
15C	-0.151034	-0.109593	-0.461145	-3.94488	0.343196	0.449166	0.0956369	0.000370885
15D	-0.107648	-0.255996	-0.420523	-4.48433	0.255078	0.0392078	0.0223695	5.72594e-07
15E	-0.221435	-0.0100708	0.478999	0.869691	0.0562225	0.963716	0.000146314	0.000866056
15F	0.289869	0.305827	-1.07096	-7.5907	0.0206068	0.00164776	0.00077017	3.94677e-06
15G	0.221396	0.254684	-0.692869	-5.98396	0.0248002	0.0184049	0.00123958	6.93811e-08
15H	-0.216734	-0.211949	-1.09129	-6.48388	0.173241	0.165152	0.000554355	3.83423e-05
15I	0.115794	0.0852173	-0.145472	-0.86093	0.628629	0.744648	0.503203	0.0261709
15K	-0.209411	-0.349805	-0.493874	-2.09108	0.136915	0.08301	0.0259044	0.00033557
15L	-0.348589	-0.155559	-0.237014	-2.08888	0.0701654	0.131409	0.0489429	0.00016425
15M
15N	-0.313641	-0.199976	-0.650465	-3.19182	0.0338222	0.168119	0.00372002	0.000143514
15P	0.369434	0.668006	1.13744	4.84271	0.0875333	0.0123904	0.0056895	2.35766e-07
15Q	-0.22718	-0.249694	0.185607	0.537541	0.220098	0.165369	0.205047	0.104645
15R	0.0221331	0.250535	-0.406911	-4.44031	0.80683	0.0726191	0.0225275	1.28233e-05
15S	0.0155946	0.321951	-0.336707	-2.58001	0.910373	0.0329788	0.071744	7.16612e-06
15T	0.167696	-0.0542597	-0.0808159	-1.10366	0.300772	0.842631	0.705193	0.00810256
15V	-0.284872	-0.0928952	-0.0038764	-0.324005	0.301299	0.650175	0.988493	0.271441
15W	0.0795027	0.266049	-0.841196	-7.58543	0.0563049	0.00111699	0.00142312	4.39322e-09
15Y	0.105349	0.217445	-1.21141	-7.38023	0.401004	0.0330004	7.70072e-05	7.04582e-06
15_	0.604301	-0.174451	0.304091	-3.00646	0.221265	0.742329	0.537541	0.0532214
16A	0.17302	0.182678	-0.161592	-1.89172	0.298588	0.25101	0.340549	0.000936228
16C	0.130349	0.140242	-0.208964	-2.92859	0.357277	0.141074	0.123082	4.75747e-06
16D
16E	0.180501	0.131493	0.195762	1.6489	0.0378979	0.536215	0.0509456	7.80005e-05
16F	0.193401	0.125436	0.00515301	-1.55555	0.159738	0.195283	0.956059	0.000264572
16G	-0.0751316	0.217404	-0.514043	-4.81235	0.613422	0.184245	0.0175674	0.000241165
16H	0.192931	0.114103	-0.41118	-5.73812	0.0363941	0.13297	0.00400903	1.04407e-05
16I	0.211515	0.195444	-0.10182	-1.2233	0.0408234	0.113959	0.608369	0.00102428
16K	0.182186	0.355921	0.179822	-3.19281	0.25154	0.105967	0.614876	0.00066511
16L	0.0972176	-0.0959545	-0.0166668	-2.69951	0.643566	0.549785	0.90476	0.000245882
16M	0.171447	0.385391	-0.160416	-3.5753	0.195814	0.0189199	0.43998	0.000215218
16N	-0.00741249	-0.0487991	-0.203316	-4.61236	0.977244	0.88155	0.449741	0.00346632
16P	0.164003	0.286775	-0.760159	-6.30571	0.42827	0.192536	0.0457099	0.00192057
16Q	0.434431	0.729085	0.129596	0.138076	0.0196941	0.00146493	0.318786	0.192662
16R	0.120167	0.149876	0.386248	-1.38023	0.755272	0.702964	0.272508	0.0648499
16S	0.218918	0.203735	-0.0812631	-2.71854	0.323006	0.207641	0.624641	0.000510789
16T
16V	0.0706516	0.295717	0.0637817	-1.52637	0.763927	0.315229	0.805487	0.0269316
16W	0.19194	0.203896	0.0668201	-1.69729	0.29605	0.493643	0.77896	0.00227036
16Y	-0.171502	-0.0940269	-0.33964	-2.87218	0.153798	0.352351	0.02738	0.000150711
16_	0.741431	-1.5118	0.902336	-2.02572	0.0833991	0.0973659	0.199912	0.0428558
17A	-0.00971891	-0.250759	-0.189941	-1.99045	0.945315	0.213764	0.223887	0.000544986
17C	-0.134281	-0.49031	-0.42838	-1.51171	0.758887	0.433008	0.486257	0.0815485
17D	-0.0133055	0.158579	0.926868	1.91223	0.930235	0.418431	0.00324724	9.75168e-05
17E	0.12312	0.202358	0.0399819	0.130807	0.802566	0.629281	0.86724	0.759322
17F	-0.00600688	-0.0929309	-0.733326	-5.01751	0.965948	0.249196	0.000789542	1.65458e-05
17G	-0.119733	-0.330358	-0.338365	-1.86014	0.50738	0.110125	0.117002	0.00194243
17H	-0.0344397	-0.30078	-0.11921	-1.29905	0.889588	0.123547	0.300002	7.54947e-05
17I	0.133653	0.134167	0.175038	-2.63122	0.699781	0.744097	0.623004	0.0146685
17K	-0.451733	-0.566863	-1.04199	-3.9906	0.138257	0.0534456	0.0107399	0.000907942
17L	-0.222693	-0.350925	-0.551078	-4.19853	0.0661025	0.20057	0.0107551	4.77667e-05
17M	-0.202167	-0.308888	-0.365344	-1.76682	0.159525	0.18344	0.0213581	0.000298447
17N	-0.118611	-0.581518	-0.0850048	0.66655	0.364613	0.00548385	0.391538	0.00431425
17P	-0.398705	-0.275255	-0.495908	-1.63371	0.0679405	0.259699	0.0260715	0.00117136
17Q
17R	-0.0358152	-0.22814	-0.344525	-4.16582	0.883364	0.297962	0.146488	0.000232702
17S	-0.42698	-0.233634	-0.0908291	-0.381189	0.13107	0.237431	0.728136	0.149149
17T	-0.182343	-0.0723483	-0.13084	-0.914775	0.248034	0.651811	0.693331	0.0458905
17V	-0.101253	-0.0929534	-0.329501	-2.90612	0.707228	0.693242	0.110963	0.000536802
17W	-0.402214	-0.243755	-0.834364	-5.86913	0.0539521	0.249445	0.00707029	0.000106619
17Y	-0.000955641	0.0647106	-0.9188	-6.89075	0.997241	0.8144	0.0550893	0.00450162
17_	1.58648	0.62725	1.78345	-inf	0.0911001	0.663966	0.207936	0.210388
18A	-0.149362	-0.123213	-0.41383	-1.56783	0.179754	0.496161	0.0039464	0.00013166
18C	-0.0416747	-0.0680409	-0.271379	-1.77307	0.854197	0.680236	0.0359165	0.000338452
18D	-0.152185	-0.203983	0.0676859	-2.3416	0.605924	0.330897	0.70391	0.00133122
18E	0.376233	0.689226	0.573803	-0.91311	0.296523	0.063794	0.146361	0.109396
18F	-0.109366	0.142697	1.08895	0.517885	0.754338	0.877099	0.058585	0.323312
18G	0.356489	1.08532	0.514686	-0.822979	0.57032	0.0336822	0.192143	0.301113
18H	-0.0712086	-0.197497	-0.0617172	0.324268	0.743541	0.447468	0.772221	0.183925
18I	-0.18246	-0.158451	0.101775	0.234096	0.11556	0.0865395	0.516672	0.128641
18K	0.265551	0.144315	0.698865	1.51373	0.202313	0.601419	0.0273235	0.000387049
18L	-0.214256	0.00162704	-0.0744504	-1.44032	0.212304	0.99294	0.593672	0.00311088
18M	-0.0795901	-0.488903	0.382615	0.590726	0.803898	0.126162	0.113958	0.0373534
18N
18P	-0.267667	-0.602143	-0.481305	-1.73905	0.177796	0.0186118	0.0784083	0.00115184
18Q	-0.123152	-0.536172	0.119885	0.0293241	0.699409	0.199492	0.700572	0.936925
18R	0.132339	0.127659	1.00075	1.17468	0.666009	0.57404	0.0114368	0.00332776
18S	-0.171501	-0.158648	-0.0654182	-0.690821	0.341149	0.169266	0.4975	0.00101889
18T	-0.186541	-0.171256	-0.352995	-1.39413	0.253997	0.293966	0.118132	0.00189274
18V	-0.301376	-0.306816	-0.42698	-1.2972	0.0504525	0.0381267	0.0152197	0.00237847
18W	0.00679677	-0.111109	0.421463	-1.12974	0.972737	0.420738	0.0588002	0.00416639
18Y	-0.219869	-0.276764	0.316723	-0.265358	0.336823	0.308941	0.291801	0.334746
18_	0.311471	-0.0375432	-0.104603	0.124068	0.522886	0.951045	0.858185	0.928558
19A	0.170676	0.584653	0.342639	-5.3119	0.702659	0.18756	0.399035	0.0248902
19C	0.0237711	-0.416999	-0.15185	-2.05987	0.899811	0.104711	0.397558	0.00160497
19D	-1.42244	-0.310352	0.962623	-0.712372	0.0410055	0.548535	0.0354138	0.260206
19E	-0.284169	-0.327774	0.411566	0.414203	0.186506	0.0175822	0.140707	0.0576535
19F	-0.469997	-1.04727	0.654854	-5.28776	0.613713	0.17581	0.161932	0.0294171
19G	0.0485693	0.314823	0.479894	-1.93669	0.964435	0.757631	0.609154	0.361164
19H	0.322976	0.587628	1.26356	3.43203	0.567089	0.273039	0.0139166	0.000428506
19I	0.1473	-0.227713	0.291346	0.33786	0.69597	0.423399	0.109594	0.332285
19K	0.176612	-0.174958	0.0204136	-0.0931941	0.360753	0.360279	0.951412	0.0646228
19L	0.297006	-0.268678	0.946071	1.3016	0.693558	0.769264	0.192607	0.134881
19M	0.17128	-0.286754	0.829818	-0.265766	0.655807	0.42728	0.0560092	0.408271
19N
19P	-3.01489	-0.817554	0.459838	-3.26893	0.148983	0.508884	0.562775	0.139255
19Q	0.303228	0.453097	1.80332	2.83936	0.390285	0.234292	0.00253072	0.0168731
19R	0.722184	2.34439	0.452371	-inf	0.643732	0.0754893	0.776329	0.373901
19S	0.761659	0.435739	1.17821	1.80871	0.14137	0.319306	0.033643	0.00463179
19T	0.247785	0.166916	1.07754	1.57005	0.273425	0.606475	0.0221799	0.00382779
19V	0.272441	-0.0664474	1.23662	2.90095	0.485329	0.837383	0.00249873	0.000396435
19W	-0.0946327	-1.91447	0.121819	-4.92649	0.870349	0.0798162	0.849734	0.0266359
19Y	-0.774733	-0.510842	0.113595	-4.30051	0.343127	0.532153	0.913348	0.0669227
19_	0.328164	0.12522	0.892513	-3.88926	0.740574	0.914272	0.22977	0.177674
20A	-0.273264	-0.195734	-0.440469	-3.35357	0.130197	0.344683	0.0402043	0.000495888
20C	-0.597487	-0.112881	-1.23873	-5.04349	0.15673	0.744923	0.011136	0.000419309
20D	-0.483932	-0.990165	0.301296	-5.33866	0.457164	0.212403	0.549684	0.0354364
20E	0.141836	0.466422	-0.69434	-5.5554	0.698591	0.256045	0.192087	0.00203017
20F	-0.120159	-0.0973245	0.756495	-4.61109	0.814389	0.817556	0.0642243	0.0224175
20G	-0.256338	-0.478688	-0.810662	-3.8439	0.36229	0.0249456	0.00661408	0.000247909
20H	0.152811	-0.00156608	-0.326292	-4.99416	0.415052	0.994123	0.142156	0.0009495
20I	0.173991	0.55504	-0.21698	-4.15702	0.432321	0.0589186	0.719177	0.00199045
20K	0.106818	-0.171199	1.11882	-inf	0.873778	0.800618	0.0797149	0.0648563
20L	0.11397	0.425155	-0.694774	-7.64402	0.620996	0.151897	0.00114024	2.07561e-05
20M	0.487187	0.491127	-0.644582	-5.21596	0.160299	0.133876	0.109282	0.00340554
20N	0.402434	0.331857	-0.175295	-5.56141	0.0616043	0.186863	0.230292	1.01071e-06
20P
20Q	-0.00298001	0.184419	-0.897081	-8.88609	0.987464	0.108639	0.00588453	3.13864e-05
20R	0.0239637	-0.330324	0.577883	-inf	0.977848	0.751161	0.308706	0.0681466
20S	-0.00704409	-0.310465	-0.47485	-3.42247	0.980239	0.144206	0.0714538	0.00155094
20T	0.13946	0.072673	-0.669494	-4.9117	0.353693	0.592494	0.0109354	0.000214248
20V	-0.0570882	-0.0670235	-0.700452	-5.07877	0.687395	0.643659	0.0122837	0.000388758
20W	-0.52662	-0.814911	0.742592	-4.52662	0.205026	0.1727	0.100125	0.00235673
20Y	0.0024955	-0.684902	0.662795	-4.887	0.996931	0.452743	0.343148	0.0441083
20_	0.497445	0.0712136	-0.043472	-4.46244	0.257687	0.908805	0.957066	0.0120201
21A	0.0649241	0.179611	0.288607	-1.12176	0.784719	0.353927	0.0483499	0.00229775
21C	-0.224881	-0.260064	0.0472168	-1.60339	0.5145	0.500076	0.874064	0.0259721
21D	0.0128841	-0.3225	0.545294	-1.92031	0.975866	0.536401	0.212382	0.0505554
21E	-0.340485	-0.280668	0.807502	-2.2453	0.347787	0.267971	0.00700972	0.00426434
21F			inf				0.373901
21G	1.0476	0.478603	1.50559	2.28847	0.24929	0.688152	0.131136	0.046403
21H	0.0314646	0.140006	0.460192	-2.42902	0.874079	0.424313	0.0156662	0.00129873
21I	-0.103396	-0.296654	-0.201749	-1.05405	0.490249	0.237969	0.379103	0.0123761
21K	0.244449	0.663882	1.33145	-0.390174	0.42372	0.322991	0.00465318	0.298668
21L
21M	-0.118303	-0.347129	-0.408826	-2.20829	0.143669	0.0024778	0.0257583	9.94638e-06
21N	-0.367315	-0.241725	0.29959	1.14407	0.548944	0.616093	0.363746	0.102953
21P	-0.232642	-1.04627	0.367383	-2.51132	0.756863	0.288375	0.582012	0.125322
21Q	-0.0370678	-0.320994	-0.0353545	-2.13319	0.853794	0.550182	0.827428	0.000413842
21R	0.388185	-0.533984	0.627013	-inf	0.683365	0.482215	0.476927	0.00755364
21S	-0.584691	-0.486457	0.572397	-2.02019	0.179903	0.266238	0.122058	0.0237222
21T	-0.270592	-0.513246	-0.287039	-1.52744	0.324287	0.242659	0.463336	0.0140541
21V	-0.353598	-0.474355	-0.521234	-1.82566	0.176484	0.0318248	0.0449795	0.00270178
21W	-0.528048	-0.438237	0.594453	-2.23953	0.0943331	0.0894361	0.0171474	0.00166069
21Y	-0.315235	-0.146887	-0.605008	-5.5961	0.266592	0.628426	0.0932437	0.00252703
21_	-0.539282	0.656988	-inf	-inf	0.809905	0.675444	0.373901	0.373901
22A	-0.00703999	0.0154328	-0.467953	-1.65288	0.983828	0.964598	0.295805	0.0412677
22C	-0.192491	-0.207384	0.227627	0.701511	0.733249	0.67772	0.613373	0.145657
22D	-0.463536	0.241555	0.380035	-5.78591	0.464922	0.676398	0.399874	0.0124028
22E	-0.127627	0.67137	0.735688	-2.86513	0.622218	0.0975353	0.0731997	0.00421807
22F	0.335462	-0.1604	-0.666798	-inf	0.285757	0.27206	0.0291572	8.12493e-07
22G	-0.176767	-0.468328	-0.429965	-2.47058	0.562534	0.20147	0.280978	0.00482808
22H	0.00462307	0.000179665	0.700411	0.24804	0.983603	0.999479	0.00808412	0.662408
22I	-0.125768	0.410058	-0.191706	0.664131	0.819239	0.528874	0.77034	0.261182
22K	-0.0139887	0.25362	-0.0789275	-5.88795	0.970318	0.555535	0.83361	0.0121273
22L	-0.274005	-0.241093	-1.00726	-7.03362	0.414648	0.446698	0.0607145	0.00474826
22M	-0.481066	0.0875227	0.203296	0.519454	0.307053	0.80387	0.480991	0.0600662
22N	0.121209	0.0208213	0.250562	-0.657601	0.52018	0.931796	0.27548	0.036651
22P	0.416771	0.0745036	1.33191	-0.0270962	0.226341	0.823911	0.0137378	0.931882
22Q	0.0497805	-0.0212724	0.0763131	-1.12779	0.916788	0.936185	0.855203	0.0271479
22R	0.326514	0.197393	-0.347906	-6.51671	0.154575	0.510387	0.276403	0.00077721
22S
22T	-0.283215	-0.285197	-0.457429	-2.21528	0.392038	0.353595	0.229183	0.00846431
22V	-0.267787	-0.562407	0.176404	0.440771	0.449226	0.216979	0.621453	0.197999
22W	-0.213658	0.000742428	-0.544292	-7.73476	0.0703104	0.997476	0.000614804	2.41807e-07
22Y	0.073897	-0.15557	-0.789327	-4.75477	0.638484	0.198572	0.0146288	4.99245e-05
22_	0.777488	0.499226	0.579236	-2.40592	0.399715	0.562603	0.636362	0.263128
23A	-0.0644188	0.27759	-0.334917	-1.53476	0.430974	0.00582686	0.00299986	3.99972e-05
23C	-0.0664571	0.147298	-0.548626	-3.36457	0.92086	0.802905	0.449125	0.0709759
23D	-0.180139	-0.133044	-0.751828	-3.83909	0.177614	0.195546	0.00354598	1.13818e-05
23E
23F	0.0555548	0.261475	-0.799114	-6.47084	0.644344	0.0211473	0.00190736	1.56396e-05
23G	-0.342716	-0.226208	0.243785	-0.456022	0.0503951	0.0636367	0.279632	0.00422489
23H	0.136618	0.309445	-0.311527	-3.73637	0.35491	0.0460566	0.0311236	8.48897e-05
23I			inf				0.373901
23K	0.28805	0.457603	0.0972594	-3.03488	0.176717	0.0122873	0.538438	0.000344763
23L	0.165414	0.16187	-0.148704	-3.09146	0.234239	0.0901258	0.290926	7.9072e-05
23M	-0.313639	-0.301378	-0.42352	-4.07863	0.159415	0.0621937	0.0904664	9.36442e-05
23N	0.126401	-0.389423	-0.182159	-1.0051	0.64301	0.208733	0.54835	0.0382392
23P	0.297956	0.27655	-0.697118	-6.61615	0.0239333	0.0489041	0.00189697	3.55916e-05
23Q	0.462631	0.227376	-0.0285614	-1.38833	0.0790442	0.181692	0.870707	0.00399236
23R	0.110745	0.0960809	-0.116254	-4.17903	0.708835	0.685852	0.352604	0.000166946
23S	-0.222986	0.347447	-0.354222	-1.21797	0.434585	0.278383	0.247645	0.0245483
23T	-0.347561	-0.252263	-0.908058	-4.41953	0.352138	0.457308	0.0528829	0.00483649
23V	0.30383	0.174352	-0.4816	-2.94183	0.207473	0.362612	0.0695294	8.49516e-05
23W	0.106424	0.233016	-1.07143	-6.19408	0.474571	0.213198	0.00414517	0.00035643
23Y	-0.0056192	-0.00398133	-0.775639	-7.28049	0.929628	0.973243	0.000172684	3.60727e-06
23_	-0.622198	-0.737198	0.277939	-3.56207	0.104152	0.0650453	0.283468	0.00362679
24A	0.00359375	-0.093536	-0.664189	-4.82867	0.992416	0.833442	0.210141	0.0143676
24C	0.0870077	0.00842865	-0.100614	-2.62939	0.61207	0.943809	0.502455	0.000434631
24D	1.4089	0.935732	3.18478	-inf	0.210486	0.433046	0.0596305	0.373901
24E	0.0662375	0.402008	-0.397297	-6.14844	0.887458	0.156505	0.296005	0.00178636
24F	-0.119592	0.17767	0.0516174	-1.24211	0.463736	0.289165	0.69539	0.00284722
24G	-0.2094	-0.302751	-0.499368	-5.75011	0.616384	0.563195	0.304188	0.012707
24H	0.531872	0.0554606	-0.80604	-4.85197	0.138759	0.879251	0.0256431	0.000831806
24I
24K	-0.302812	-0.355011	-0.103745	-4.62189	0.112446	0.276802	0.347992	2.39008e-05
24L	0.447617	0.735933	-0.00142786	-1.74696	0.108727	0.0360058	0.995714	0.0202151
24M	0.368003	0.25958	-0.161063	-2.89359	0.0767487	0.187916	0.452287	0.00196223
24N	0.153604	0.0523767	-0.331622	-5.99999	0.281712	0.767068	0.0488796	4.29992e-05
24P	-0.822424	-1.61753	0.561713	-4.1132	0.36373	0.203435	0.554878	0.0820562
24Q	0.000438308	0.709226	-0.858644	-6.24494	0.998284	0.0498897	0.0351525	0.00110347
24R	-0.305051	-0.890222	1.21477	-3.20047	0.777316	0.384623	0.0347032	0.0812882
24S	-0.0298606	0.134805	-0.642112	-5.17461	0.881583	0.624911	0.0507629	0.000804789
24T	0.358616	0.181488	-0.295164	-4.3631	0.0699815	0.235747	0.0464025	0.000114441
24V	-0.215397	-0.0946401	-0.489824	-1.66096	0.562096	0.798253	0.163963	0.0109064
24W	0.145743	0.109087	-0.459652	-inf	0.519191	0.373365	0.00908799	1.3518e-05
24Y	-0.183185	0.163739	-0.493036	-5.17986	0.419411	0.130843	0.0252742	2.91465e-05
24_	0.544606	0.336303	0.126716	-inf	0.646069	0.728861	0.837136	0.0322679
25A	0.443842	0.326099	0.403884	-2.17429	0.495149	0.641231	0.568634	0.0609384
25C	0.0859557	-0.0610804	0.109824	-2.33626	0.755836	0.801993	0.71733	0.00546076
25D	0.265407	-0.105196	0.10413	-1.93278	0.400952	0.778244	0.808172	0.0306325
25E	0.141241	0.216121	0.232911	-2.66975	0.741788	0.523165	0.598636	0.0172164
25F	0.139061	-0.046548	-0.463213	-7.58588	0.557004	0.758261	0.0210683	6.28733e-05
25G	-0.225825	0.229481	-0.0534872	-3.0581	0.102998	0.295626	0.722128	9.64749e-06
25H	-0.183153	-0.134777	-0.200506	-5.79836	0.724537	0.724266	0.601481	0.0116962
25I	-0.117635	0.171803	0.191882	-2.69911	0.811618	0.304157	0.391372	0.00164966
25K	-0.519834	-0.202288	-0.109283	-3.80239	0.118567	0.607683	0.661009	0.00289863
25L	-0.0711593	-0.989635	-0.426217	-2.43619	0.918286	0.27001	0.548734	0.103921
25M	-0.0959156	-0.236118	-0.347126	-1.16483	0.260382	0.062876	0.0277283	0.000658587
25N	0.201627	0.0339976	-0.521543	-3.10819	0.307177	0.819909	0.0510038	0.000586692
25P	0.452458	-0.0449418	0.486974	-4.80886	0.366977	0.941328	0.218233	0.00839403
25Q	0.174627	-0.136555	-0.275008	-3.89726	0.397271	0.483303	0.190069	0.00106669
25R	-0.114035	0.389589	-0.277054	-4.48062	0.251669	0.023651	0.252975	1.74647e-06
25S	0.231012	0.0600336	0.0672026	-2.19847	0.196441	0.526927	0.637359	0.000311792
25T
25V	-0.294565	-0.207498	-0.560294	-3.69793	0.213893	0.404511	0.0698797	0.00173128
25W	-0.461504	-0.584531	-1.05809	-6.77434	0.169063	0.0725061	0.0107692	0.00100209
25Y	0.0426448	0.113419	-0.0666567	-4.31158	0.73617	0.550465	0.616513	0.000228472
25_	0.620993	1.29393	1.69997	-2.89557	0.510519	0.155968	0.0285985	0.230313
26A	0.0478992	-0.0443663	-0.475524	-6.00511	0.804908	0.734873	0.0706827	0.000169067
26C	-0.0957781	-0.378894	-0.610988	-5.02162	0.691918	0.20203	0.0727543	0.00233602
26D	-0.422258	0.118687	-0.46444	-4.78465	0.33169	0.703745	0.0645735	0.000884306
26E	-0.230796	-0.00344069	-0.441754	-4.62333	0.092476	0.968148	0.000363912	4.7712e-07
26F	-0.632593	0.309759	-1.12799	-inf	0.42734	0.731013	0.321476	0.0566776
26G	-0.374377	0.290575	-1.10412	-5.61639	0.248666	0.264074	0.0156791	0.00139743
26H
26I	0.182669	0.150098	-1.28654	-inf	0.755347	0.597581	0.102276	0.00218967
26K	0.127027	0.380817	-0.548175	-5.79798	0.400582	0.00509982	0.003536	5.62229e-06
26L	-0.212048	0.0845029	-0.582588	-6.31577	0.344666	0.657957	0.0524106	0.00086286
26M	-0.055257	-0.165014	-0.434398	-3.71954	0.653872	0.34542	0.0587563	9.38841e-05
26N	0.120172	0.0144583	-0.83842	-4.87287	0.616342	0.951283	0.0214496	0.0012227
26P	0.37589	0.654261	-0.536457	-6.69669	0.13551	0.00160051	0.0171127	0.00018817
26Q	0.0114339	-0.0669044	-0.574656	-2.92237	0.918797	0.357488	0.010357	2.29415e-05
26R	1.08826	1.14575	-0.278379	-inf	0.029001	0.00680491	0.66193	0.00261801
26S	-0.261325	0.00330115	-0.522183	-3.87052	0.0673534	0.986382	0.0855038	5.52571e-05
26T	0.493627	0.58367	-0.639514	-5.66405	0.0929133	0.0025333	0.0254197	9.14799e-05
26V	0.137189	-0.103061	-1.1416	-6.94719	0.345898	0.631304	7.34078e-05	1.04418e-07
26W	0.0315573	0.200986	-0.474066	-5.5125	0.811673	0.0771037	0.0111051	6.7615e-05
26Y	-0.230247	-0.183066	-0.186366	-5.88112	0.563647	0.570027	0.636918	0.00674624
26_	-0.129062	-0.0638325	0.888241	-1.79532	0.852515	0.927753	0.109502	0.165223
27A	-0.423535	-0.189047	-0.802106	-3.20547	0.0848706	0.459164	0.0131066	0.000994559
27C	-0.206308	-0.0988517	-0.708206	-3.08882	0.491119	0.701851	0.0839256	0.00516432
27D	-0.473192	-0.0463999	0.498032	-5.03592	0.115133	0.943638	0.26526	0.000114068
27E	0.34709	0.276664	-0.123926	-5.24243	0.22767	0.285552	0.654255	0.00107192
27F	-0.0320589	0.0869103	-1.17804	-5.97144	0.884179	0.515843	0.000194952	2.15146e-06
27G	0.182602	0.0106858	-0.447786	-2.73644	0.681093	0.980933	0.402309	0.0272959
27H	0.0199586	-0.206998	-0.749468	-5.34756	0.952372	0.568516	0.121705	0.0087306
27I	-0.397288	-0.220348	-0.336584	-4.28101	0.330343	0.566143	0.438386	0.00974285
27K
27L	-0.389274	-0.355932	-0.895108	-3.96178	0.299506	0.342657	0.0701652	0.00522905
27M	0.235928	0.14518	-0.0495713	-4.66855	0.293638	0.454318	0.865203	0.0018564
27N	-0.0147283	0.00520089	-0.564443	-2.658	0.970321	0.98898	0.246956	0.0250506
27P	0.0439621	0.248416	-0.479695	-4.12813	0.898491	0.5044	0.242816	0.00863635
27Q	0.0640511	-0.152414	-0.690533	-5.71204	0.490766	0.256218	0.000392603	2.20539e-06
27R	-0.209362	-0.424977	-1.01037	-3.6471	0.549768	0.123157	0.042065	0.002885
27S	-0.239311	-0.568238	-0.886825	-3.87479	0.0730413	0.0130659	0.0021358	0.000160332
27T	-0.418794	-0.298894	-0.769099	-3.40852	0.108031	0.219521	0.0284218	0.0017204
27V	0.0291074	-0.240581	-0.842121	-4.90123	0.803861	0.0950752	0.0177097	9.47499e-05
27W	-0.245545	-0.163299	-1.28423	-7.19662	0.592384	0.722361	0.0916089	0.0184168
27Y	0.0673758	0.0912787	-1.18982	-5.79224	0.821466	0.751723	0.0496569	0.00499247
27_	0.195444	-0.150567	0.219499	-3.62107	0.754939	0.768056	0.785376	0.0382065
28A	0.60955	0.477663	0.77805	-1.78453	0.159981	0.154792	0.0589071	0.00491829
28C	0.719437	0.536763	0.757909	-1.24416	0.00436484	0.0351701	0.0409472	0.00651185
28D	0.140835	0.27028	1.18409	-0.268572	0.780907	0.584139	0.0171168	0.615524
28E	-0.405999	-0.168456	0.668372	-1.62222	0.598787	0.809916	0.25616	0.180304
28F	-0.198736	0.1052	0.360264	-3.62046	0.555837	0.736221	0.172124	0.00304671
28G	-0.366481	0.130541	0.223062	-1.25554	0.0399311	0.533253	0.0873113	0.00375624
28H	-0.424506	-0.293983	0.310684	-2.15897	0.0693167	0.336605	0.0459108	0.000929045
28I	0.408572	0.493162	0.100437	-2.42725	0.0852016	0.19707	0.66501	0.000783896
28K	-0.220374	0.16068	0.349977	0.466582	0.582284	0.719432	0.329548	0.15944
28L	0.374945	0.171182	0.233774	-2.77441	0.0040298	0.339147	0.186292	5.60293e-05
28M	-0.315056	0.318798	-0.33059	-2.0564	0.383437	0.249299	0.275007	0.0100814
28N	-0.0913406	0.145496	0.320349	-0.330019	0.74781	0.71595	0.107859	0.173886
28P	-0.446473	-0.73392	0.554011	-2.67874	0.529701	0.329731	0.18651	0.0195822
28Q	-0.297277	-0.0741829	0.31247	-2.37126	0.301899	0.7355	0.148134	0.00171284
28R
28S	-0.115419	-0.237533	0.225929	-1.35881	0.735978	0.495419	0.319172	0.0459218
28T	0.312826	0.204271	0.397815	-1.88723	0.419051	0.13995	0.247188	0.00132345
28V	0.758352	0.482699	0.754548	-1.70694	0.0242766	0.159292	0.0779315	0.0282101
28W	0.539252	0.321911	1.20038	0.945782	0.357181	0.541098	0.0362326	0.0615428
28Y	0.04584	0.296007	0.429691	-4.18248	0.885518	0.228969	0.0443348	0.00013816
28_	1.00564	-0.0727824	1.84749	-1.72623	0.321065	0.944779	0.0245098	0.304797
29A	-0.488229	-1.04157	0.365378	-inf	0.714375	0.49506	0.724483	0.212934
29C	-0.254029	-0.0343801	0.73426	-2.56869	0.391216	0.899902	0.223866	0.00211315
29D	0.564384	-0.071562	-0.114434	-inf	0.313781	0.897969	0.775899	0.0101023
29E	0.828461	0.965868	1.2586	-3.01908	0.303733	0.11997	0.0800914	0.132772
29F	-0.0118504	-0.382948	0.261058	-4.54388	0.983824	0.50069	0.563566	0.0386784
29G	0.97848	0.537974	1.28644	-2.45889	0.0306473	0.237097	0.0158219	0.036089
29H	0.0750516	0.0544192	0.21455	-5.52948	0.897456	0.933286	0.680357	0.0536868
29I	0.0980335	0.118954	0.971889	-3.15335	0.798732	0.800267	0.212782	0.000473343
29K	0.228922	0.46603	-0.0311321	-2.51459	0.297255	0.0287839	0.913661	0.00227633
29L	-0.0282832	-0.0601993	0.758776	-3.07099	0.958026	0.933149	0.0448402	0.000443541
29M	-0.136775	0.927372	0.757968	-4.84386	0.84615	0.186641	0.0692801	0.0224523
29N	0.706603	0.715891	0.554254	-1.25386	0.128735	0.411415	0.124505	0.107436
29P	-0.537572	-0.15003	0.365951	-2.09484	0.504571	0.792246	0.514833	0.106399
29Q	-0.35044	0.484346	0.655078	-3.25458	0.202282	0.204751	0.0921997	0.00289339
29R
29S	0.145419	0.458586	0.793529	-2.63066	0.821439	0.325544	0.17652	0.00545786
29T	0.798739	1.28404	1.13507	-1.3863	0.392054	0.169893	0.151109	0.363681
29V	-0.351847	-0.361148	1.02035	-3.72995	0.673321	0.667845	0.200056	0.100075
29W	-0.300951	-0.245353	1.09302	-1.65525	0.621797	0.609292	0.113268	0.0945368
29Y	0.635757	-0.432576	0.371647	-0.931623	0.0434369	0.109439	0.565237	0.425837
29_	1.02382	0.113547	0.17226	-1.61316	0.0613108	0.854291	0.761208	0.11365
30A	0.152181	0.139558	-0.0319731	-2.48033	0.482888	0.62347	0.895053	0.00506407
30C	0.0731443	0.193796	-0.113484	-3.4611	0.727668	0.336028	0.590948	0.00069511
30D	0.274005	0.0888545	1.47389	-0.913738	0.373954	0.774224	0.00560983	0.0555317
30E	-0.492074	-0.753632	0.874905	-0.783939	0.224631	0.134629	0.0715842	0.12777
30F	0.248997	0.163845	0.199748	0.329491	0.276919	0.231243	0.144091	0.0979898
30G	-0.259599	-0.429854	-0.699798	-2.97842	0.29062	0.137188	0.0257233	0.00105113
30H	0.0199669	0.261836	0.440805	0.321842	0.877818	0.311034	0.0117552	0.0225358
30I
30K	0.0443708	-0.217221	0.000743985	-3.85816	0.736688	0.187216	0.994901	0.000198322
30L	-0.0455239	0.0815323	0.0153456	-0.995743	0.826537	0.698919	0.928279	0.0147854
30M	-0.0541953	-0.124259	-0.138412	-0.89754	0.82743	0.62167	0.584499	0.0464393
30N	0.0740789	-0.105868	-0.188579	-1.81133	0.57395	0.701963	0.235862	0.000510725
30P	0.143676	0.109532	0.365746	-2.86545	0.541312	0.59057	0.131984	0.00189419
30Q	-0.0433754	-0.134826	-0.390905	-2.9178	0.888763	0.469509	0.0628655	0.000552818
30R	1.62009	0.948957	2.23967	-2.41074	0.00469826	0.00670063	0.0840721	0.00362177
30S	0.185356	0.0799479	-0.386213	-4.29432	0.274231	0.609693	0.0845496	6.3597e-05
30T	0.191723	0.137539	-0.362037	-4.20573	0.363676	0.538031	0.18187	0.00214271
30V	0.0838664	-0.0123051	-0.438763	-1.59349	0.491636	0.959173	0.0214745	0.00132888
30W	-0.187718	0.524241	1.12008	3.0787	0.507395	0.169814	0.003048	0.000305318
30Y	0.515749	0.924127	1.42519	2.07169	0.159118	0.0431927	0.00197637	0.000324329
30_	-0.601023	-0.911356	-0.419634	-4.94699	0.368183	0.154499	0.415347	0.0179433
31A	-0.436389	-0.0428822	-0.254248	-0.352486	0.242581	0.871084	0.344503	0.316765
31C	-0.596383	-0.6782	-0.333738	0.300231	0.00408498	0.000519818	0.257095	0.0359249
31D	0.421822	0.569599	1.167	-0.995594	0.185297	0.0637767	0.0126095	0.0163308
31E	0.879589	0.480008	1.18134	-1.28387	0.358017	0.10821	0.0399427	0.0116753
31F	0.342315	-0.0696581	0.570899	-1.04723	0.455295	0.810867	0.115947	0.00259578
31G	0.402996	0.0868783	0.2314	0.474341	0.0216233	0.721978	0.402501	0.014814
31H	-0.315068	-0.141426	0.113721	-1.86145	0.435895	0.707265	0.732566	0.0255426
31I	0.243816	-0.301402	0.596872	0.589095	0.398283	0.33151	0.0650684	0.360821
31K	0.379864	0.45932	0.780159	3.027	0.311871	0.281092	0.0662368	0.000101649
31L	-0.22263	-0.796278	0.535103	-1.00314	0.793501	0.497115	0.42416	0.357538
31M	-0.985448	-0.359898	0.0654712	-1.51336	0.033986	0.292186	0.863448	0.0234537
31N	-0.244588	-0.378279	-0.120135	0.169363	0.47149	0.211412	0.721156	0.687432
31P	0.18401	-0.336617	0.419489	-3.0807	0.477531	0.312929	0.157091	0.00714036
31Q	-0.517156	-0.673601	0.100241	-1.93321	0.272458	0.10647	0.739863	0.0148356
31R	0.428409	1.0532	0.780836	2.33728	0.0734376	0.00098124	0.0024609	0.000230305
31S
31T	-0.233511	-0.149269	-0.431932	-0.416061	0.106328	0.31054	0.0147541	0.110386
31V	-0.470378	-0.0976465	0.488081	0.656472	0.0361917	0.800977	0.0759597	0.00353402
31W	0.146482	0.0396741	0.954017	0.661928	0.533195	0.754429	0.000830009	0.110755
31Y	-0.600241	-0.290463	-0.0174018	-0.460213	0.024492	0.104302	0.911457	0.0305741
31_	0.26071	0.36914	0.0344875	1.3488	0.65103	0.342983	0.941991	0.041439
32A
32C	0.0135489	-0.166434	-0.457511	-1.30306	0.94972	0.0800229	0.0772661	0.000201237
32D	0.516061	0.367123	0.867871	-1.98395	0.270671	0.540196	0.108495	0.0952739
32E	0.361136	0.594349	0.788941	-4.23445	0.572934	0.327724	0.0848193	0.0206784
32F	-0.265169	-0.0828718	0.24679	-2.08292	0.62405	0.857341	0.561501	0.0280329
32G	-0.360573	-0.597089	-0.469196	-3.12285	0.0992126	0.0267502	0.071599	0.000992272
32H	-0.162035	-0.00485078	-0.162612	-1.96833	0.693287	0.981623	0.657043	0.00483064
32I	-0.410461	-0.225066	-0.395661	-0.144913	0.341697	0.57161	0.396039	0.746834
32K	0.467538	0.596542	0.187786	-0.127735	0.0813876	0.0939129	0.556595	0.673615
32L	0.442923	0.214865	0.140248	0.476941	0.164703	0.352073	0.592354	0.204894
32M	-0.187236	-0.124376	-0.0137777	-2.31184	0.679409	0.651958	0.971578	0.00967319
32N	-0.0781126	-0.0286189	-0.149921	-2.38651	0.84647	0.894417	0.508006	0.00266819
32P	0.168425	0.522629	0.609696	1.74695	0.397035	0.0331472	0.011694	4.32546e-05
32Q	-0.205852	0.082858	-0.53676	-4.1364	0.31314	0.753681	0.0552922	0.000819404
32R	0.113665	0.67219	0.160919	-1.38355	0.694318	0.0339372	0.571744	0.0290751
32S	-0.00347543	-0.25531	-0.129062	-2.05956	0.987744	0.510866	0.205772	0.000164839
32T	-0.16959	-0.350077	-0.264324	-1.7366	0.377225	0.182929	0.234402	0.00579858
32V	0.0269008	-0.0513918	0.0444824	0.161294	0.918929	0.825351	0.838877	0.503258
32W	0.365389	0.430582	0.147085	-2.07735	0.348535	0.289138	0.811114	0.0293031
32Y	0.0628315	-0.191133	-0.145225	-0.910701	0.809213	0.391115	0.629149	0.0340099
32_	0.761016	0.0111116	0.932294	-3.56027	0.555015	0.991948	0.220005	0.159344
33A	0.119623	-0.270238	0.429171	0.963216	0.689159	0.044171	0.0622757	0.0045117
33C	0.216179	0.339502	0.472754	1.8493	0.0399272	0.0130356	0.000570131	1.23516e-06
33D	-0.124328	-0.393106	1.18672	-0.101728	0.630785	0.305104	0.010485	0.748059
33E	-0.345419	0.106689	0.601607	0.92425	0.209552	0.628553	0.0381017	0.0053536
33F	-0.35394	-0.766407	-0.0252917	-0.259368	0.0466005	0.010411	0.848535	0.0743929
33G	-0.36078	0.412206	0.695495	1.7593	0.327276	0.190025	0.0477795	0.000246533
33H	-0.424801	0.0337401	0.711504	-1.59234	0.359924	0.926308	0.0608754	0.0386026
33I	0.104226	0.400043	0.312495	0.660625	0.645082	0.197265	0.281614	0.0373404
33K	0.485255	0.874693	1.40954	4.56608	0.146712	0.029317	0.00290629	0.000172959
33L
33M	0.250412	0.263899	0.0708206	0.586467	0.220699	0.298115	0.734321	0.115302
33N	0.470878	0.238047	0.775558	0.771453	0.0931069	0.424507	0.025569	0.00678285
33P	-0.426366	-0.315903	0.747529	-2.2085	0.494487	0.555795	0.0876481	0.0508528
33Q	0.0476309	-0.317579	0.256178	1.14265	0.510757	0.149399	0.3023	0.00198277
33R	0.334078	0.453733	0.541016	1.58438	0.142068	0.0886807	0.0682541	0.0130098
33S	-0.0650759	-0.287799	0.344313	0.499001	0.756391	0.229711	0.281021	0.186457
33T	-0.255198	-0.107371	-0.0908538	0.520708	0.163016	0.49787	0.440858	0.0223437
33V	-0.0177761	-0.448191	-0.0874963	-0.00544762	0.855428	0.103566	0.405897	0.968915
33W	-0.198359	-0.0565312	0.511326	-0.245858	0.354218	0.808541	0.0651754	0.348465
33Y	-0.271384	-0.482322	0.131207	0.894835	0.0235603	0.00500681	0.550805	0.0237627
33_	0.563828	-0.16251	0.846347	-1.78923	0.292874	0.851195	0.35351	0.121145
34A	0.0464088	-0.606	0.00101557	-1.86925	0.853898	0.06818	0.996316	0.00537641
34C	-0.188154	0.0197699	0.396232	-1.35883	0.525621	0.944391	0.257646	0.0314426
34D	-0.561808	-0.381886	0.419323	-2.59311	0.0610089	0.156362	0.119857	0.00288511
34E	-0.30165	-0.069345	0.361898	-2.76395	0.326824	0.759929	0.178147	0.001082
34F	-0.228085	-0.46645	0.0666987	0.861971	0.535604	0.188112	0.809164	0.0276508
34G
34H	-0.183732	-0.823666	0.42512	-1.77546	0.744893	0.0501067	0.0980544	0.0212578
34I	0.0711968	-0.0242994	0.577363	1.42614	0.715908	0.884268	0.00524988	0.000617443
34K	-0.23119	0.256706	0.272477	-0.392812	0.451379	0.245248	0.274255	0.269964
34L	0.0626365	-0.0882531	0.581496	0.454379	0.694266	0.660197	0.0192643	0.0926791
34M	0.350951	0.0223288	0.84094	0.360443	0.331127	0.95239	0.0881605	0.315991
34N	0.313788	0.089341	0.935578	-0.924145	0.17704	0.59254	0.00970515	0.0706473
34P	0.217039	0.212859	0.944082	-0.172269	0.309056	0.412892	0.00666566	0.50146
34Q	0.143796	-0.226051	0.786937	-1.45516	0.754724	0.64441	0.0843013	0.0882142
34R	0.244668	0.449109	0.367216	0.590067	0.356646	0.216613	0.162029	0.0543287
34S	-0.258319	0.406185	0.242512	-0.264349	0.338976	0.168113	0.325241	0.283918
34T	-0.181636	-0.0705431	0.322177	0.237642	0.536761	0.794213	0.256352	0.405058
34V	0.304871	0.0292904	0.506912	0.122939	0.334832	0.917388	0.091622	0.73575
34W	0.679253	0.274605	0.93292	1.63523	0.100398	0.452054	0.0238386	0.0022591
34Y	-0.518417	-0.116592	0.550828	1.2176	0.206495	0.72663	0.294286	0.0517275
34_	-0.946648	-0.747689	0.451365	-4.64329	0.35406	0.431369	0.594002	0.103198
35A	-0.13847	-0.24256	-0.203713	-0.38128	0.494339	0.295261	0.304742	0.0785228
35C	0.199058	0.188436	0.363563	0.794577	0.270711	0.34312	0.205452	0.00142947
35D	-0.195961	-0.092983	0.00894968	0.27843	0.35638	0.152317	0.951737	0.00214346
35E	-0.264649	-0.547766	0.0375899	0.587825	0.0998362	0.00916194	0.810429	0.0850741
35F	-0.280575	-0.494102	0.00560324	-0.954152	0.0663245	0.0453047	0.975766	0.0169054
35G	-0.23324	-0.252352	-0.154206	-0.316713	0.248293	0.204633	0.319064	0.106858
35H	-0.242397	-0.280802	-0.0965349	-0.849713	0.318936	0.296504	0.698886	0.0284964
35I	0.189024	-0.276852	-0.0165523	-0.473489	0.21747	0.213407	0.938322	0.0426113
35K	-0.00648586	0.484633	0.329516	-1.43936	0.978919	0.0545969	0.135616	0.01655
35L	-0.373107	-0.224722	-0.241082	-0.12465	0.252388	0.29667	0.305077	0.529022
35M	-0.327716	-0.123708	-0.101912	-0.226468	0.146401	0.480747	0.570664	0.509196
35N	-0.220924	-0.399714	0.0798722	-0.677638	0.124146	0.0425344	0.626032	0.0203064
35P
35Q	0.169582	-0.223742	-0.165611	-0.731908	0.210812	0.477405	0.381803	0.0287804
35R	-0.265948	-0.295958	-0.249414	-1.8499	0.345945	0.279719	0.235646	0.00244573
35S	0.131355	-0.265227	0.0471896	0.02631	0.345337	0.145216	0.832166	0.886108
35T	-0.426622	-0.531787	-0.414758	-0.704025	0.116202	0.132337	0.152101	0.0551659
35V	-0.305859	-0.404764	-0.122833	-0.125334	0.198633	0.119778	0.489929	0.522259
35W	-0.332509	-0.378077	-0.211117	-1.31624	0.218861	0.0153723	0.353588	0.000783387
35Y	-0.153814	-0.25047	-0.320956	-0.546052	0.490553	0.268928	0.285629	0.0463223
35_	-0.217896	0.463385	0.724262	-3.67167	0.689935	0.272748	0.163022	0.000129155
36A	-0.21642	-0.382295	-0.417634	-0.116178	0.381586	0.144986	0.126251	0.642731
36C	0.222465	-0.0975497	0.355124	1.00506	0.584318	0.830272	0.404983	0.0489958
36D	-0.594172	-0.467239	0.00877085	0.21968	0.014519	0.0241139	0.923733	0.315679
36E	0.175987	0.0501632	0.644583	1.60653	0.517423	0.852868	0.0406368	0.000880025
36F	-0.391182	-0.194358	0.189803	0.274617	0.0367421	0.375729	0.137774	0.0841183
36G
36H	-0.19466	-0.614649	-0.117175	0.111519	0.321651	0.0551712	0.147605	0.536779
36I	-0.0934214	0.014609	0.146051	-1.41718	0.644858	0.976392	0.470883	0.0163597
36K	-0.0395956	-0.242697	-0.349903	-0.460027	0.781736	0.518584	0.285099	0.00563871
36L	-0.514801	0.151515	0.230606	0.0474142	0.130517	0.59371	0.184262	0.883239
36M	-0.592258	-0.130099	-0.293036	-0.38366	0.0324399	0.560195	0.307506	0.00919631
36N	-0.452026	-0.318382	-0.270585	-0.715474	0.186791	0.297614	0.356525	0.0464176
36P	-0.395605	-0.326464	0.269968	-0.282566	0.214465	0.300021	0.35905	0.351757
36Q	-0.221514	-0.239343	0.040014	-0.148548	0.573977	0.524849	0.905181	0.701424
36R	0.416282	-0.17667	-0.307646	-1.23881	0.227348	0.68205	0.447847	0.0729092
36S	0.0772293	-0.312252	0.00345979	0.153648	0.80231	0.399107	0.989333	0.671037
36T	-0.200727	-0.0680061	0.361912	0.00935767	0.410356	0.522793	0.23597	0.949489
36V	0.0836245	0.30491	0.527764	-0.723716	0.848992	0.434548	0.184027	0.20519
36W	0.207258	0.062854	-0.151832	-1.28885	0.43609	0.651825	0.461185	0.00182073
36Y	-0.112208	-0.0231546	0.555594	0.461872	0.81686	0.952137	0.134558	0.22402
36_	0.0574247	0.00209202	0.762839	-3.8533	0.955255	0.9982	0.158389	0.0717864
37A	-0.181245	-0.429484	-0.248434	-0.4651	0.29581	0.0253044	0.131947	0.00560831
37C	0.000718932	-0.00282189	0.165546	0.976507	0.996974	0.989658	0.246191	0.000302294
37D	0.41416	-0.36287	0.0661256	-1.74799	0.360846	0.111656	0.698138	0.0129249
37E	0.334814	0.22452	0.925317	0.310687	0.0566846	0.442915	0.00754184	0.0569376
37F	-0.206607	-0.224879	0.200213	-0.220434	0.266257	0.390843	0.294292	0.353435
37G
37H	0.118905	-0.0554262	0.0185744	-0.412589	0.588659	0.838408	0.913278	0.0367839
37I	-0.425799	-0.501048	0.216569	-0.54433	0.269053	0.205092	0.377925	0.206498
37K	0.113989	-0.0579986	0.447314	0.557912	0.690231	0.874079	0.168296	0.118133
37L	-0.167272	-0.139207	0.136276	0.7786	0.274732	0.662556	0.504426	0.0743174
37M	-0.268432	-0.0095185	0.0678956	0.502028	0.447665	0.978401	0.825695	0.129894
37N	-0.717783	-0.447841	0.173434	1.25359	0.0642269	0.115472	0.383635	0.00639921
37P	0.307064	0.0160581	0.664143	1.31716	0.103515	0.927488	0.00707973	0.000113465
37Q	-0.0194194	-0.125102	0.496548	1.33587	0.96165	0.737074	0.147537	0.0247581
37R	-0.203077	0.0823884	-0.0279585	0.382489	0.518702	0.458821	0.886827	0.120525
37S	-0.268812	-0.981537	-0.333041	-0.427042	0.241725	0.0154878	0.138938	0.0548715
37T	0.6706	0.564236	0.693747	0.887523	0.0621058	0.108792	0.0869485	0.0191588
37V	0.395518	0.133645	0.679287	1.10954	0.170231	0.630421	0.00229044	0.0355433
37W	0.873934	1.11261	0.952109	2.62091	0.00616124	0.00628877	0.0148954	0.00307021
37Y	0.396245	0.108262	0.349709	-0.539908	0.159401	0.701005	0.199146	0.0879083
37_	0.393411	0.0993358	0.784497	-2.55606	0.426241	0.912905	0.0463576	0.0226946
63A	-0.422455	-0.415012	-0.700937	-4.0561	0.0802113	0.0683426	0.00397775	1.7708e-05
63C	-0.351615	-0.659642	-1.43744	-8.09808	0.0643191	0.0618929	0.00121864	0.000140178
63D	-0.838543	-1.11137	-0.880795	-6.5353	0.254737	0.145559	0.267467	0.0257904
63E	1.3346	0.43045	1.36714	-6.49013	0.0990571	0.42301	0.0141759	0.040453
63F	-0.911677	-0.86181	-0.580006	-7.70282	0.261599	0.217621	0.324877	0.0274734
63G	0.036633	-0.492675	-1.5472	-7.26303	0.825818	0.03724	0.00066306	8.93404e-05
63H	-1.0773	-0.799608	-0.73329	-inf	0.0656754	0.0220194	0.0443547	0.000668332
63I	0.164915	0.505658	-0.331909	-inf	0.789394	0.177786	0.590335	0.00352561
63K	1.54661	0.98516	0.818724	-3.3984	0.106173	0.200194	0.354689	0.193924
63L	0.22768	0.255402	0.786388	-inf	0.505864	0.237283	0.362567	0.00035163
63M	0.128749	0.152651	-0.207213	-7.68905	0.85077	0.823996	0.832915	0.0927524
63N	-0.0963206	-0.384455	-0.602407	-4.72557	0.707191	0.114523	0.0834511	9.45923e-05
63P	-0.0819031	-0.504399	-0.0994586	-4.99283	0.763919	0.226745	0.759116	0.00348381
63Q	-0.791015	-1.01823	-1.56817	-9.69453	0.0721306	0.0262165	0.00699861	0.00143956
63R	0.737574	0.542448	0.982672	-4.07276	0.394296	0.61946	0.216556	0.151446
63S	0.0453268	-0.277912	-0.886768	-3.05542	0.765813	0.116606	0.00582448	0.000254329
63T
63V	-0.176853	-0.582519	-0.544328	-7.62869	0.590067	0.211338	0.216648	0.00478128
63W	0.503714	-0.0212743	1.27116	-inf	0.624019	0.981163	0.362417	0.117262
63Y	0.0698482	-0.11914	0.386769	-4.81422	0.883725	0.833363	0.398473	0.0391882
63_	-1.03993	-2.31295	-0.383013	-inf	0.25173	0.0434036	0.468332	0.0151548
64A	-0.286658	-0.924183	-1.77223	-8.09249	0.188739	0.00798709	0.00106803	2.43156e-05
64C	-0.0377089	-0.0670461	-0.90797	-8.11533	0.922544	0.836777	0.0336793	0.00116326
64D	0.495778	-0.646691	1.00556	-2.98197	0.101403	0.196075	0.00448386	0.00029264
64E	0.551907	-0.135266	0.784793	-4.12536	0.352685	0.842379	0.102237	0.00534516
64F	-0.00255223	-0.927434	0.929569	-3.52793	0.996619	0.21166	0.0859805	0.045117
64G	-0.0940335	-0.14651	-0.339572	-8.74767	0.867296	0.777616	0.551547	0.0202268
64H	-0.193639	-0.153747	0.267034	-1.31641	0.441561	0.522463	0.149584	0.00737188
64I	-0.0254394	-0.341002	-0.447554	-7.07015	0.890887	0.0265877	0.089133	1.22967e-05
64K	0.327238	0.0878834	0.640587	0.110359	0.48199	0.803532	0.0830271	0.726333
64L	-0.146604	-0.0572463	0.380128	-2.22976	0.771729	0.899546	0.411517	0.0518791
64M	-0.126759	-0.0146088	0.0932015	-3.23675	0.47329	0.955809	0.641619	0.0013102
64N	-0.270105	-0.260031	0.0903255	-inf	0.678863	0.732478	0.898619	0.0449944
64P
64Q	0.0223719	-0.420364	-0.14311	-5.17387	0.941352	0.323797	0.703962	0.00568995
64R	-0.0579465	-0.143526	0.250107	-2.59802	0.794587	0.564513	0.078153	0.000460119
64S	-0.302707	-0.473032	-0.915957	-8.51242	0.120259	0.0311439	0.00962957	0.000146355
64T	-0.578109	-1.03961	-1.376	-6.49432	0.00908944	0.00205032	0.000750865	9.87275e-05
64V	-0.324822	-0.913897	-1.06386	-6.85818	0.63046	0.206799	0.10573	0.0129554
64W	0.54849	0.839857	0.569673	-1.79058	0.66272	0.325769	0.552948	0.29116
64Y	-0.896671	-0.45192	0.126596	-5.41953	0.280473	0.446901	0.831074	0.0292547
64_	0.196972	-1.62522	0.170545	-5.80196	0.665013	0.0700677	0.826805	0.0196651
65A	-0.37177	-0.359038	-1.28166	-8.42799	0.00440451	0.00417864	0.000394374	1.23639e-06
65C	0.229147	0.384114	-0.18509	-6.881	0.195729	0.215482	0.302636	0.000490827
65D	0.413202	0.512766	0.523417	-1.66573	0.249705	0.0234373	0.0642994	0.0045244
65E
65F	0.0863783	0.279842	0.462875	0.196051	0.847555	0.524554	0.302687	0.676223
65G	-0.0887484	-0.480033	-0.824465	-8.1524	0.80647	0.278759	0.152738	0.0102542
65H	-0.0796491	-0.0996175	-0.533004	-5.85826	0.526141	0.524846	0.0608458	0.000188285
65I	-0.203164	-0.0432388	-0.131837	-5.63139	0.0271738	0.778938	0.397345	5.87883e-06
65K	0.0886428	0.24594	0.7081	-4.31365	0.860297	0.60622	0.158939	0.0449775
65L	-0.476428	0.218413	-0.231314	-2.6801	0.227203	0.424958	0.444856	0.00725281
65M	0.0803227	0.366292	0.0880102	-4.52973	0.594777	0.0339256	0.575926	0.000246825
65N	0.006298	0.201876	-0.223138	-6.1738	0.988326	0.489471	0.483956	0.0043052
65P	-0.145149	-0.385117	-0.690993	-7.37806	0.659478	0.273034	0.13512	0.00545626
65Q	-0.001871	-0.554022	-0.82187	-8.1633	0.992856	0.0628426	0.024187	0.000920222
65R	0.544021	1.17419	1.18152	-4.65032	0.547596	0.118546	0.0864789	0.0990973
65S	-0.192336	-0.561463	-0.984509	-8.20044	0.39111	0.0202935	0.0229716	0.00011044
65T	0.0411255	-0.418524	-1.06484	-8.39287	0.794761	0.0995243	0.00875318	0.000617199
65V	0.376372	-0.0703982	-0.432744	-5.55212	0.130323	0.662774	0.0565845	0.000386294
65W	0.215644	0.633757	0.954219	-1.10668	0.421854	0.0229622	0.00651936	0.00339319
65Y	0.513338	0.588142	1.28086	1.09385	0.0632665	0.0473914	0.000338065	0.0136482
65_	-0.78572	0.0113816	0.0602268	-5.10217	0.227094	0.977826	0.900064	0.0098334
66A	1.91728	1.72853	1.85194	-1.92422	0.0812653	0.125532	0.0240432	0.257072
66C	-0.199022	-0.546494	0.288465	-4.79931	0.607991	0.156169	0.486614	0.000248429
66D	-0.627091	-0.399565	0.117635	-3.3811	0.0625725	0.0655443	0.798143	0.00051655
66E	-1.08669	-0.250814	-0.193482	-4.04378	0.0615764	0.447672	0.588657	0.0005916
66F	0.834701	-3.12319	0.433054	-inf	0.439752	0.0119807	0.435759	0.00391079
66G
66H	0.813659	0.805516	0.509923	-1.97455	0.229541	0.241567	0.575285	0.220248
66I	0.678734	0.221254	0.933243	-2.88845	0.319252	0.546453	0.256394	0.00680723
66K	0.154961	-0.311684	0.157018	0.800266	0.647047	0.299673	0.535593	0.0169972
66L	0.0331949	-0.487125	-0.162047	-5.27811	0.943233	0.299109	0.793235	0.0116557
66M	1.37977	0.737613	1.49706	-inf	0.0425317	0.152242	0.100441	0.0091359
66N	0.943247	1.06921	1.59272	1.25812	0.191094	0.00274336	0.00737442	0.00220579
66P	0.332519	-0.346661	0.541243	-inf	0.598129	0.428186	0.46231	0.00658104
66Q	0.191905	-1.21219	0.150274	-2.90827	0.691826	0.147167	0.758454	0.0437288
66R	0.0714086	0.304199	0.650043	1.24444	0.662658	0.273433	0.0795512	0.00209123
66S	-0.148016	-0.252344	0.18521	-2.45774	0.513861	0.12856	0.200623	0.000606102
66T	-0.0599355	0.0569773	1.03942	-2.53925	0.845353	0.868182	0.0236742	0.0112364
66V	-0.401152	-1.20467	-0.692945	-4.66057	0.549526	0.162654	0.313415	0.0359066
66W	-1.39617	-0.328706	0.299151	-inf	0.277875	0.742132	0.693466	0.0888689
66Y	-1.2348	-0.861452	-0.82256	-7.03983	0.0639641	0.123115	0.182267	0.0109264
66_	0.091213	-0.741448	-0.337186	-4.95749	0.845672	0.280909	0.586785	0.00423309
67A	0.459502	0.790141	0.540081	1.18885	0.00460746	1.95015e-05	0.000408534	2.62579e-05
67C	0.175784	0.749613	0.705982	1.76791	0.492672	0.00134308	0.00117361	0.00136598
67D	-0.0247927	0.296021	0.417787	0.841195	0.921181	0.0955725	0.093889	0.00795324
67E	0.35294	0.355375	0.282356	1.64075	0.0365292	0.0326386	0.196759	0.000797649
67F	0.262789	0.605625	0.799848	2.11608	0.230795	0.00254422	0.000777714	4.58634e-05
67G	0.181428	0.371297	0.183437	0.723203	0.383946	0.100118	0.3468	0.00995472
67H	0.131375	0.572219	0.623701	1.34952	0.613906	0.0019711	0.00190498	0.000368189
67I	0.103775	0.604886	0.84474	3.35332	0.697675	0.0572106	0.010375	6.00274e-06
67K	0.293692	0.581123	0.329992	-0.268793	0.203802	0.0718161	0.157392	0.326747
67L	0.648791	0.78966	1.12904	3.61799	0.0229255	0.0166723	0.000133003	8.90391e-06
67M	0.315834	0.739804	0.934017	3.25496	0.313142	0.0237674	0.00802357	3.19344e-05
67N	-0.128635	0.664857	0.549791	1.49278	0.49475	0.0190371	0.0183789	0.000106223
67P
67Q	0.272517	0.59394	0.381061	1.36738	0.146684	0.00424532	0.0829479	0.000393005
67R	0.344379	0.331489	-0.00982356	0.0604077	0.0991508	0.151426	0.964103	0.749019
67S	0.323426	0.671965	0.517281	1.16104	0.103281	0.0167032	0.0109506	0.00294148
67T	0.284893	0.540107	0.577368	2.10147	0.177778	0.0837036	0.022571	0.000102714
67V	0.118747	0.541987	0.472131	2.16952	0.607466	0.056533	0.064376	0.000144495
67W	0.23196	0.694278	0.74776	3.40766	0.444237	0.0267361	0.0503179	7.07368e-06
67Y	0.355488	0.820767	1.08003	2.08771	0.0252162	0.0175871	0.00257351	0.000129725
67_	0.189944	-0.727266	0.71057	-6.13097	0.717514	0.367787	0.247931	0.046847
68A	-0.141414	-0.242025	0.571368	-0.442733	0.741159	0.124028	0.00428021	0.000429017
68C	-0.527342	-0.376298	0.407399	0.0647687	0.317802	0.429903	0.302727	0.874205
68D	0.369797	0.239188	0.723411	-0.191528	0.419724	0.592097	0.129384	0.714286
68E	0.313107	0.374976	0.670113	-2.43404	0.409849	0.212548	0.0418073	0.013484
68F	-0.353354	-0.173732	0.565633	0.0574592	0.48679	0.763699	0.187853	0.886604
68G	-0.519498	-0.512556	0.429338	-0.0312081	0.0625607	0.022034	0.0417863	0.818659
68H	-0.433923	-0.405512	0.0524067	-0.839231	0.138189	0.0974868	0.780804	0.0272052
68I	-0.535075	-0.231915	-0.112094	-0.918294	0.09595	0.310056	0.536228	0.0144898
68K	-0.0536454	-0.0223827	-0.0646926	-0.176017	0.802776	0.796048	0.520587	0.245708
68L	-0.475942	-0.158016	0.310498	0.324095	0.125169	0.612338	0.182981	0.144296
68M	-0.047197	0.25984	0.570305	0.502128	0.897426	0.514767	0.111232	0.141275
68N
68P	-0.211913	0.151781	-0.00335825	0.0124808	0.0878059	0.23041	0.983797	0.898247
68Q	-0.9395	-0.464573	-0.410695	-0.488054	0.0370511	0.173879	0.137141	0.102667
68R	-0.0367685	0.0706945	0.304303	-0.170947	0.862811	0.722559	0.242638	0.40874
68S	-0.561427	-0.284932	-0.0836512	-2.97635	0.363311	0.510105	0.834777	0.0231106
68T	-0.472511	-0.609288	-0.207563	-1.65473	0.0338375	0.00849458	0.234884	0.000251557
68V	-0.238791	-0.244177	-0.106204	-1.56791	0.418565	0.437806	0.698404	0.0100719
68W	-0.183721	-0.190714	0.214741	-0.422861	0.173398	0.454297	0.222862	0.0174432
68Y	-0.253664	-0.0706256	0.520366	-0.683437	0.515093	0.841776	0.0912785	0.142705
68_	0.255738	-0.783034	0.536844	-2.47775	0.483872	0.271591	0.317136	0.0286904
69A	-0.225946	-0.599119	-0.839742	-8.39021	0.099804	0.0146499	0.00356911	3.43671e-06
69C	0.0150444	-0.12752	-0.784027	-8.68297	0.95899	0.693017	0.0847963	0.00508285
69D	-0.0842683	0.11189	-0.0277364	-6.57171	0.930207	0.900739	0.975637	0.163012
69E	1.4034	1.44454	2.05741	-5.78422	0.0342859	0.190867	0.00241499	0.00427233
69F	-0.789489	-0.0786176	0.104713	-4.38786	0.386217	0.898153	0.842254	0.0403041
69G	0.560931	-0.243302	-0.844632	-7.12289	0.194149	0.590074	0.195197	0.019399
69H	-0.00735189	-0.622297	-0.358524	-6.64909	0.975439	0.0320646	0.252996	0.000793996
69I
69K	0.406266	-0.191186	0.330771	-6.51012	0.512019	0.813981	0.722991	0.0921087
69L	0.20778	-0.0145047	-0.546348	-6.65269	0.289717	0.933281	0.0427776	0.000679096
69M	0.0265716	-0.579931	-1.14252	-5.86453	0.877324	0.0676195	0.00591437	0.000538021
69N	-0.11228	-0.801896	-0.761196	-8.41598	0.769026	0.182527	0.162313	0.0138412
69P	-0.762978	0.212793	0.171266	-inf	0.0544214	0.542723	0.490247	0.000716485
69Q	-0.236132	-0.890768	-0.216805	-inf	0.123713	0.0559242	0.223741	0.000193677
69R	0.016945	-0.571423	1.67395	-5.81393	0.98241	0.527319	0.0389394	0.0710907
69S	-0.35427	-0.459845	-0.925683	-7.7315	0.165896	0.188251	0.0375708	0.00112405
69T	-0.0168021	-0.405872	-1.29231	-9.02359	0.921368	0.0839234	0.00475279	0.000203917
69V	-0.166948	-0.047463	-1.03912	-6.95802	0.449842	0.797805	0.0134489	0.000850769
69W	0.27699	-0.230207	0.20322	-4.16451	0.507948	0.358725	0.705373	0.00177031
69Y	0.517852	-0.298358	0.87995	-8.1647	0.502612	0.385367	0.00355704	8.45232e-05
69_	0.760781	0.484792	0.363299	-inf	0.513284	0.676423	0.723824	0.249104
70A	0.509441	-0.0834457	0.0590238	-1.6279	0.0605941	0.82297	0.800855	0.00990343
70C	0.205087	-0.267345	-0.326059	-5.00882	0.749712	0.778477	0.665384	0.0893552
70D	-0.469608	-0.380838	-0.535094	-4.89696	0.479579	0.569494	0.465723	0.0499873
70E	-0.279995	-0.599663	0.458533	-5.85575	0.572384	0.442204	0.332873	0.0148761
70F	0.843483	-0.0256755	0.103725	-3.16128	0.313652	0.950023	0.816809	0.0121718
70G
70H	0.517137	0.0506082	0.0442662	-3.67626	0.617528	0.963293	0.96947	0.272788
70I	0.820834	0.0433553	0.688179	-3.35293	0.48605	0.972785	0.509	0.337059
70K	0.764982	-0.217703	0.0311513	-3.56236	0.21995	0.726067	0.962707	0.0374941
70L	2.0814	0.95437	2.11233	-0.893037	0.125585	0.541145	0.185531	0.492683
70M	0.384755	0.300472	0.251614	-3.00273	0.709471	0.699227	0.747074	0.123111
70N	0.630912	0.209751	0.882762	-5.50822	0.416903	0.824361	0.357224	0.160371
70P	0.717017	-0.394677	-0.422987	-5.44852	0.562845	0.572815	0.615645	0.0656055
70Q	0.085461	0.0203639	0.0826259	-inf	0.95792	0.986546	0.944292	0.267585
70R	0.191267	0.392464	0.994617	-2.29261	0.657976	0.482747	0.0343471	0.0547352
70S	-0.557693	-0.947652	-0.550756	-3.93978	0.0891333	0.221741	0.339328	0.00179581
70T	0.0210172	1.24055	1.58024	-inf	0.981826	0.188822	0.0377289	0.147313
70V	-0.58429	-0.352243	-0.440369	-6.70306	0.181276	0.256399	0.380913	0.00243271
70W	0.75027	0.12218	0.725245	-4.04843	0.0519647	0.759386	0.116885	0.0107988
70Y	0.0483589	0.321075	0.533348	-2.96733	0.936964	0.517984	0.271494	0.0053419
70_	3.78372	2.18582	2.57194	-3.62982	0.00753077	0.0906619	0.0754082	0.411386
71A	0.595747	-0.0122089	0.809284	-4.6528	0.528982	0.991569	0.280251	0.182986
71C	0.0299501	-0.176245	-0.342085	-5.3589	0.937966	0.610442	0.333537	0.00129545
71D	-0.118572	-0.600985	-0.328983	-3.75021	0.875147	0.518095	0.731059	0.11461
71E	-1.25393	0.12861	0.30562	-4.51962	0.282773	0.813646	0.682014	0.0600808
71F	0.689305	0.241895	-0.188053	-3.57296	0.187439	0.600785	0.760646	0.045128
71G	-0.222078	-0.0473294	0.298925	-4.57361	0.722004	0.948625	0.617976	0.06012
71H	-0.0319628	-0.735293	0.147672	-4.23322	0.952142	0.222668	0.70864	0.0237063
71I	-0.240534	-0.447315	-0.536735	-3.1404	0.25377	0.0598184	0.0499853	0.000939338
71K	0.489908	0.492135	0.991995	-3.5659	0.150872	0.107194	0.00869727	0.0104299
71L
71M	-0.494743	-0.772424	-0.794471	-3.29143	0.0172472	0.00369436	0.00771259	0.000174181
71N	-0.859852	-1.21417	-1.02286	-5.12051	0.390453	0.313702	0.337205	0.0849723
71P	-0.995441	-0.702402	0.0182942	-4.26444	0.0134816	0.0938735	0.940951	0.000976978
71Q	0.771252	0.0565474	0.58815	-4.36597	0.207518	0.9388	0.327794	0.0869809
71R	0.196542	0.258414	0.724292	-1.95114	0.619752	0.403021	0.0216414	0.0160031
71S	-0.306744	-0.926759	-0.580003	-6.87071	0.690039	0.377619	0.538566	0.064272
71T	-0.00144633	-0.402726	-0.0889761	-5.10588	0.998051	0.489308	0.87705	0.0308815
71V	-0.244253	-0.489617	-0.584241	-2.41866	0.462215	0.19907	0.174856	0.00987215
71W	0.621186	0.287369	0.962322	-5.76109	0.280454	0.555957	0.0717145	0.0328183
71Y	0.488066	-0.131898	0.0789666	-inf	0.481985	0.839176	0.910786	0.0454631
71_	1.0158	-1.44557	-0.091515	-inf	0.120433	0.0826921	0.779078	0.00658104
72A	-0.410879	-0.0355075	-0.571069	-3.46709	0.181979	0.913546	0.0632155	0.00183074
72C	-0.247115	-0.432619	-0.457364	-3.22145	0.289961	0.135055	0.0500327	0.000656791
72D	-0.0717852	0.275459	0.119386	-3.5892	0.896287	0.282644	0.664058	0.00240468
72E	0.63245	-0.251879	-0.908497	-5.25735	0.473052	0.82006	0.518489	0.206177
72F	0.101954	-0.243359	-0.00329827	-0.817816	0.787268	0.502943	0.989619	0.0264721
72G	0.235735	-0.0884522	-0.414125	-9.46136	0.40608	0.770778	0.147493	0.00114059
72H	-0.710464	-0.816852	-0.540412	-1.91348	0.190223	0.12116	0.228986	0.0298435
72I
72K	-0.0169212	-0.129756	-0.173847	-3.22597	0.941055	0.598608	0.279749	0.000398261
72L	0.807456	1.00113	0.858201	0.970234	0.100258	0.00586305	0.0696368	0.00555938
72M	-0.424268	-0.816021	-0.718924	-2.80146	0.0190557	6.56528e-05	0.00197381	5.53793e-06
72N	0.348303	0.29549	0.210597	0.131691	0.0889711	0.122286	0.110487	0.380966
72P	-0.146613	-1.3798	0.362972	-5.15901	0.906927	0.453022	0.789389	0.259444
72Q	-0.822206	-0.701997	-0.702394	-3.45792	0.182356	0.215475	0.229357	0.0256724
72R	-0.093552	-0.0719683	-0.197762	-0.826823	0.717586	0.750157	0.36882	0.0291746
72S	-0.35949	-0.396383	-0.446501	-2.9821	0.0114887	0.00588904	0.0272713	5.39975e-05
72T	0.161761	-0.106164	-0.455319	-2.68534	0.339887	0.595716	0.0656377	0.00122516
72V	0.10023	0.150446	-0.359488	-2.70663	0.657185	0.503686	0.157991	0.00192595
72W	-1.34794	-0.996584	0.203099	-6.29866	0.198709	0.199461	0.796947	0.0287931
72Y	0.110085	-0.0808715	-0.257043	-0.81664	0.64153	0.69097	0.289207	0.0284944
72_	0.590747	0.626142	0.757017	-inf	0.698493	0.40001	0.351245	0.14951

## Sheet: 4a
fc_rif	comean
-2.19648	-2.94171
-2.12285	-2.81516
-3.19088	-3.29188
-2.28698	-2.8309
-1.36613	-3.00479
-0.966553	-3.0989
-2.03535	-2.64183
-1.08684	-3.20886
-2.04899	-2.68786
-1.62857	-3.15837
-1.76931	-3.04781
-3.21092	-2.76942
-2.6247	-2.6485
	#NAME?
-1.57392	-2.66683
-1.54047	-4.54174
-2.33324	-2.8104
-2.26213	-2.94533
-1.4049	-3.00452
-1.50264	-2.87675
-0.873597	-3.17742
-0.579286	-3.04598
-1.6034	-2.76127
-0.361326	-3.26771
-0.696316	-2.92273
-2.21844	-2.88067
-0.0633815	-2.73042
-1.01169	-2.88117
-1.19071	-2.67369
-0.292478	-2.89998
	#NAME?
-2.40109	-2.80319
-0.933746	-2.8141
0.191415	-2.69485
-0.691301	-2.7578
-0.456917	-3.30647
-0.323728	-2.72119
-0.546546	-2.89239
-2.29121	-2.97326
-1.53455	-2.86269
-1.71714	-2.92759
-1.983	-3.17407
-1.68476	-2.60545
-1.51347	-2.37265
-0.646949	-2.63305
0.267519	-2.65742
0.772297	-2.42142
-0.128715	-2.444
1.11536	-2.27715
-1.01441	-2.5303
1.31694	-2.25102
0.0753155	-2.74871
-0.155954	-2.85057
-0.0503245	-2.64039
0.120445	-2.7669
0.249308	-2.42587
0.679912	-2.06016
	#NAME?
-0.43083	-2.68689
-1.71384	-2.71349
0.674557	-2.38667
0.265307	-2.32272
-1.11101	-3.38671
0.108348	-2.93783
0.302849	-2.94841
-0.520935	-2.73109
-0.68478	-2.79334
-0.109909	-2.89416
0.472611	-2.9724
-0.614258	-2.74042
0.564206	-2.71707
0.112754	-2.757
0.238997	-2.71
0.230505	-2.71763
0.159588	-2.65822
-0.595438	-2.67173
	#NAME?
0.942811	-2.47111
-0.284751	-2.75902
-0.176145	-2.72818
-0.0818182	-3.22257
-0.459417	-2.68787
0.187399	-2.99089
-2.1345	-3.15585
-2.41465	-2.94219
-2.77108	-2.83756
-3.7138	-3.06515
-4.14874	-2.86931
	#NAME?
-1.40184	-3.2103
-3.16922	-2.74958
-4.04236	-2.81713
-2.94146	-2.69237
-4.29071	-2.72768
-3.34861	-2.76646
-2.64266	-2.81178
0.0760083	-2.51887
-3.21528	-2.89734
-1.74375	-2.86026
-2.52642	-3.16551
-3.34992	-2.84414
-3.5992	-2.75206
-3.2673	-2.78179
-2.34465	-2.82126
-1.68381	-3.03104
-2.66892	-2.43341
-2.52181	-2.83022
-2.32944	-2.61825
-2.86759	-2.70821
-2.37228	-2.40215
-2.31106	-2.25537
-2.24594	-2.73543
-2.17186	-2.40671
-1.88746	-2.4271
-2.06106	-2.66954
	#NAME?
-2.19041	-2.64962
0.161729	-2.44761
-2.60103	-2.76795
-1.19564	-2.42127
-2.87012	-2.92063
-2.51733	-2.85037
-2.05007	-3.09631
-2.35555	-2.48838
-2.35398	-2.34171
-2.13874	-3.08462
0.478107	-1.95734
1.63973	-1.64736
	#NAME?
0.0914726	-2.36072
2.16217	-1.53821
1.69716	-1.64255
-1.19857	-2.34916
2.4002	-1.83763
0.155025	-2.91282
1.69352	-2.36272
2.54176	-1.75323
2.45087	-1.84744
-0.776575	-2.34136
2.19313	-1.52932
0.755218	-2.90655
-0.222278	-2.43043
0.483656	-5.61021
2.48891	-1.86697
1.32165	-2.73496
1.92066	-1.83797
-0.964847	-3.26281
-2.48191	-2.75312
-1.72297	-3.62335
-2.2514	-2.83204
-2.75866	-3.16762
-2.30852	-2.77868
-2.67757	-2.8401
-2.03284	-2.63312
-1.48724	-3.20583
-1.78014	-2.9831
-2.34399	-2.74052
-2.67328	-2.91137
-2.28027	-2.76564
-0.832081	-2.86702
	#NAME?
-1.88072	-2.69763
-2.95963	-2.89701
-2.21023	-2.84639
-1.96628	-2.96426
-2.1896	-2.86416
-2.2737	-3.01624
-1.99886	-3.83395
-2.90667	-2.79273
-2.55637	-2.79324
-0.914533	-2.83879
-1.73237	-2.93718
-2.10666	-3.32775
-3.23707	-3.54094
-2.79357	-2.77751
-3.00053	-2.81047
-2.86876	-2.89614
-3.0584	-2.91635
-3.37826	-2.93769
	#NAME?
-2.36726	-2.71198
-3.42385	-2.95147
-2.29434	-3.11407
-3.16402	-2.64824
-3.17012	-2.97204
-3.35487	-2.80908
-2.49098	-3.12298
-1.65447	-3.03687
-1.65647	-3.19444
0.673986	-3.0341
-2.31233	-3.01968
-0.604784	-3.93813
-1.44044	-2.79236
-2.52549	-3.30317
-1.18672	-3.46493
-0.677105	-3.30151
-2.24694	-3.35425
-2.43005	-3.16922
-1.46722	-3.42472
0.0298426	-3.05832
	#NAME?
-2.72068	-3.62203
-2.81819	-3.48716
-1.7823	-3.96224
-2.82806	-3.43766
-2.12951	-3.03964
-0.824792	-3.39257
-2.44969	-3.4363
-2.04482	-3.56591
-3.51452	-3.71026
-2.50526	-2.97354
-2.92579	-3.51303
-2.89007	-3.43263
-1.62343	-3.4933
-1.92976	-3.23462
-2.40541	-3.02246
-0.639215	-2.50774
-2.12167	-3.47049
-1.62629	-3.71892
-2.2607	-3.14868
-1.9202	-3.13265
-0.852345	-2.70922
	#NAME?
-2.63165	-2.91087
-2.42611	-3.75253
-2.49325	-3.00965
-2.72647	-2.60044
-2.43034	-2.52854
-1.30347	-3.52713
-2.55861	-3.50888
-1.08429	-3.5413
-2.32219	-3.20179
-2.68868	-3.18536
-2.26256	-3.09594
-0.67533	-3.14554
-2.4083	-5.26506
-1.26298	-3.63111
-0.754123	-2.6947
-2.4872	-3.08058
-1.49474	-3.4166
	#NAME?
-3.27495	-2.56312
-1.00561	-3.78283
-1.93425	-3.4619
-0.234146	-3.15494
-2.87281	-3.53758
-0.785618	-3.16547
-0.490754	-3.3349
-2.90887	-3.14099
-0.794798	-2.92681
-4.63563	-3.50803
-2.32216	-4.22908
-2.60485	-3.24805
-2.30559	-3.08748
-0.943632	-3.27906
-1.12983	-3.14137
0.835602	-2.98468
-2.84244	-3.4315
0.332881	-2.93204
0.73013	-3.34917
0.775578	-3.0052
0.51716	-3.03302
0.125131	-3.3975
-0.492481	-2.75985
-1.10781	-3.03015
0.212863	-3.27157
-2.14892	-2.99492
	#NAME?
-1.62625	-2.91852
0.291208	-3.1704
-3.18769	-3.071
-0.945455	-3.41805
-1.59205	-3.46112
-1.48044	-2.51837
-1.7067	-3.55545
-2.29686	-2.72424
	#NAME?
-2.06058	-2.51291
-2.838	-2.9343
-1.17223	-2.32495
-4.63563	#NAME?
-1.92443	-2.99413
-1.64358	-2.88175
-2.29397	-3.07344
-2.62477	-3.18945
-1.63018	-2.45318
-2.08612	-2.95032
-2.7422	-2.94723
-1.3033	-3.04125
-2.14946	-3.04507
-1.9835	-2.96101
-1.85185	-2.5953
-2.11594	-2.54414
-1.96793	-2.92351
-2.18308	-3.23032
-2.42466	-3.09923
-1.43963	-3.85039
-0.559247	-3.22855
-1.17171	-3.01166
-1.34846	-3.36363
-1.78697	-3.16923
	#NAME?
-2.00094	-3.07129
-1.84034	-3.18301
-2.29912	-2.92947
-1.93367	-2.80891
-2.58659	-3.65924
-1.20578	-3.1991
-1.99663	-3.56598
-1.67694	-3.14654
-1.86735	-2.87054
-2.78309	-3.30942
-1.10553	-3.65903
0.542399	-2.85816
-1.64624	-3.77549
-2.78857	-3.35809
-4.0678	-3.31552
-4.35954	-3.31259
-3.70885	-3.12345
-3.39966	-3.22188
-2.6638	-3.0272
0.0548855	-2.81733
-2.11467	-3.55289
-4.35686	-3.46082
-4.31371	-4.0515
-2.68081	-2.33868
-3.52472	-3.30508
-1.4758	-3.12421
-2.76168	-3.09473
1.34968	-2.35585
-3.29425	-2.73557
	#NAME?
-2.79465	-3.16715
-0.440571	-2.97016
-2.95192	-3.0854
-3.53348	-3.77013
2.08909	-1.9964
0.93901	-2.68768
-0.621991	-3.00659
0.10559	-2.73556
0.435206	-3.52894
2.00827	-2.43126
	#NAME?
1.68559	-2.81188
2.35764	-1.81099
2.35929	-2.23487
0.83369	-2.68113
2.32761	-2.12541
-0.926352	-2.83366
1.18769	-2.01637
-1.87267	-3.51084
1.68706	-2.93284
2.52103	-2.00682
2.19405	-2.10449
2.52932	-1.45573
2.10472	-2.3067
-1.16433	-3.39528
-1.78726	-3.49718
-2.07024	-3.08301
-1.11394	-3.44387
-1.94104	-3.0195
-2.90927	-3.01601
-2.4088	-3.59559
-1.62921	-2.97114
-2.47884	-3.12372
	#NAME?
-2.26686	-3.19208
-2.51205	-3.39122
-2.33002	-2.9102
1.37562	-2.60134
-2.6973	-2.90104
-2.0799	-3.45947
-2.02359	-3.07428
-1.64134	-2.7955
-2.14519	-3.0569
-2.21707	-3.25373
-2.66516	-2.98875
-2.29685	-3.57566
-1.61761	-3.12942
-2.6	-3.22066
-1.71868	-3.28113
-0.665318	-3.35085
-1.77759	-3.2207
-1.44953	-3.2706
-1.70638	-3.00513
-3.13257	-3.145
-2.16355	-3.11444
-2.49568	-3.22203
-2.50962	-3.0782
-2.20978	-3.02114
-1.95945	-3.32027
-1.96437	-3.20061
	#NAME?
-1.56564	-3.25236
-1.93917	-3.18311
-2.82198	-3.2712
-1.42392	-3.33257
-1.19336	-3.16061
-2.10046	-3.46474
-1.42202	-3.3556
-1.2634	-3.16217
-1.51214	-3.30886
-1.12733	-3.12123
-2.05291	-3.12565
-1.42058	-3.14172
-1.3628	-3.06808
-1.4142	-3.2953
2.60064	-1.62333
-1.45403	-3.21237
-1.17702	-3.14524
-1.02591	-3.21134
-1.01809	-3.42413
2.13721	-2.743
	#NAME?
-1.11903	-3.24224
-1.14493	-3.27291
-1.02276	-3.35423
-1.6359	-3.17316
-2.04427	-3.08371
-2.00743	-3.4918
-1.49722	-2.78162
-1.73719	-2.72264
-1.03811	-3.35343
-0.643898	-3.1927
-1.1451	-2.81665
-0.669379	-2.60651
-1.10272	-2.74208
	#NAME?
-0.500478	-2.92856
-2.5603	-2.79103
-1.5064	-2.53246
-0.842901	-2.6575
-1.84529	-2.78962
-2.09276	-2.90748
-1.64478	-3.35583
-1.42644	-2.57594
-1.6911	-2.3954
-2.02867	-2.76955
-0.0687629	-2.96295
0.295649	-2.99641
-2.38204	-3.35387
-1.47196	-2.98095
0.288906	-2.77068
-1.46013	-3.12652
-1.50586	-3.29159
-1.00974	-3.07267
0.55529	-2.47802
0.102456	-3.03045
-0.275146	-3.13931
1.51111	-2.53036
-0.838422	-3.25371
-0.448186	-3.26337
0.157264	-3.12991
-3.02724	-3.08935
-0.649041	-3.13725
1.65965	-2.25324
	#NAME?
-2.33238	-3.05934
-0.530703	-2.93182
-0.239111	-2.89809
-0.344376	-3.00764
-0.837311	-3.47703
	#NAME?
-2.24514	-2.97076
-1.14807	-3.17959
-1.39486	-3.28774
-0.482929	-3.11284
-2.25902	-2.92894
-1.34821	-3.21501
0.153648	-2.87039
-0.952208	-2.72322
-1.01872	-3.18958
-1.99329	-3.00041
-2.10938	-3.00675
1.05627	-2.58851
-2.3539	-2.88076
-0.860816	-2.7309
-2.78775	-3.01203
-2.50586	-2.97421
-0.757538	-2.67807
-0.919098	-3.20682
-0.981405	-3.18209
-2.61099	-3.29894
0.660849	-3.1301
0.977382	-2.3433
-0.928032	-3.18395
-0.341554	-3.18941
-0.955203	-3.04598
0.705361	-2.89614
-1.68862	-3.09766
-1.9028	-2.68262
0.84153	-2.71629
	#NAME?
-1.39963	-2.66023
0.706808	-2.83473
-1.20862	-3.19213
0.49218	-2.82621
0.23824	-2.60253
0.189923	-3.16851
0.75611	-2.88952
-0.100336	-2.73952
0.203468	-2.83748
-0.287055	-2.79563
-1.74451	-3.33799
-1.33466	-3.08542
-0.904982	-3.05378
-1.17384	-3.08638
-0.975232	-3.19728
-0.298464	-3.00466
	#NAME?
-0.7357	-3.25116
0.407585	-2.65366
-0.300602	-3.10005
-0.200063	-3.03884
-0.0961871	-3.02539
-0.858236	-3.05128
0.349782	-2.92915
-0.723828	-2.96371
0.726821	-2.76938
-0.953146	-3.16161
0.0887681	-2.78652
-0.131403	-2.8355
0.131875	-3.02827
-0.244967	-3.15826
-2.33435	-3.53912
-2.35295	-2.87798
-2.13101	-2.93875
-2.32036	-2.82115
-3.08227	-3.13184
-2.35218	-3.06852
-2.32611	-2.77584
-2.40382	-2.92261
-1.81495	-2.90202
-2.12098	-3.16277
-2.1033	-3.00515
-2.05194	-3.00098
-2.40572	-3.00051
	#NAME?
-2.5024	-3.13051
-1.80961	-3.02624
-2.19088	-3.16293
-2.04777	-3.18323
-1.98273	-2.96132
-2.1534	-3.06761
-2.16994	-3.10902
-2.35533	-3.30807
-2.40974	-3.01689
-2.56882	-3.17374
-2.5219	-3.12056
-2.44281	-3.09659
-1.69803	-3.1641
	#NAME?
-2.56862	-3.13798
-1.46494	-3.00638
-2.01914	-3.27919
-2.54676	-3.26597
-2.51338	-3.28849
-2.78834	-3.16342
-0.752608	-3.02873
-2.58341	-3.1295
-2.13663	-3.23287
-2.40683	-2.99759
-2.00229	-3.11956
-1.79281	-2.96933
-1.43968	-3.14621
-1.74271	-3.17024
-1.14908	-3.61232
-1.91142	-2.84901
-1.84234	-2.79722
-1.38665	-3.24861
-1.11682	-3.07707
-1.38716	-3.07722
	#NAME?
-1.09235	-3.08067
-1.33215	-3.0365
-0.230728	-3.03492
-1.10605	-3.19227
-1.47687	-3.19227
-2.07936	-2.99496
0.0291918	-2.72728
-2.09812	-3.18814
-0.0989368	-3.02871
-1.69848	-3.08762
-1.38224	-2.93953
-1.38201	-2.91511
-0.584721	-2.9501
-1.15564	-3.1083
-2.14319	-3.35996
-3.87274	-2.60026
-3.19294	-2.4754
0.425305	-2.93559
-1.71114	-2.62543
-1.53632	-2.61632
-2.01483	-2.47876
-3.03704	-2.81037
-2.19912	-2.49044
-1.18988	-2.67372
-1.77938	-2.74916
-1.76862	-2.60843
-3.88266	-2.53917
-0.602333	-2.5046
-2.23334	-2.32685
-1.88206	-2.77087
-1.95328	-2.35955
	#NAME?
-3.00874	-2.65308
0.399919	-2.89379
-0.98613	-2.56429
-2.68961	-3.05304
-2.16794	-2.54922
-1.85469	-2.45871
-0.691261	-2.72471
-0.990739	-2.7294
-2.31791	-2.86328
-3.02894	-2.6487
-0.408709	-2.33046
-0.497219	-2.50157
2.14675	-1.71505
1.97909	-1.98151
1.33936	-2.07063
-1.60032	-2.77368
	#NAME?
-0.792496	-2.27226
1.65285	-1.85233
-1.84845	-2.46852
-1.27319	-2.18708
-0.177784	-2.75874
-1.78087	-2.842
-1.31376	-2.77749
-3.80403	-3.1795
-1.3456	-2.02802
-1.18726	-2.01207
-3.17041	-2.28202
	#NAME?
-0.237295	-2.30596
-1.38896	-2.37307
-1.29635	-2.06672
-1.04904	-2.29909
-1.63438	-2.90443
-0.261206	-1.81512
-1.12254	-2.15992
-1.18193	-2.1042
-1.05688	-2.24576
-2.24067	-2.1844
-0.48916	-2.78942
-1.69218	-2.40587
-1.60188	-2.04827
-1.28971	-2.0717
-0.800827	-2.15877
-0.215943	-2.02516
-1.47849	-2.63124
-1.63483	-2.63535
-2.06361	-2.38507
-2.05107	-2.40818
-1.74262	-2.56273
-3.98418	-3.15619
	#NAME?
-2.61275	-2.72449
-2.59008	-2.78157
-0.180883	-2.47246
-1.34835	-2.43795
-2.3673	-2.79629
-1.32999	-2.66886
-2.73838	-2.95305
-1.64366	-2.54148
-0.442907	-2.45778
-1.76958	-2.41688
-1.27474	-2.67312
-1.89079	-2.65246
-0.722309	-3.0751
-2.30041	-2.91779
-2.53525	-2.99008
-1.1413	-2.01503
-1.09693	-2.42678
-2.06879	-2.63639
-2.63883	-2.31724
-0.96871	-2.25695
-1.58834	-2.31487
-0.805046	-2.19227
-1.44381	-2.4779
-0.434688	-1.98245
-0.914866	-2.48177
-0.851103	-2.3308
-1.14506	-2.23598
	#NAME?
-0.650846	-1.97725
-0.142366	-1.90133
-1.152	-2.32524
-1.00407	-2.32071
-1.3737	-2.32463
-1.61642	-2.34556
-1.01999	-2.25554
-2.25686	-2.69088
-0.817249	-2.49142
-0.942909	-2.33651
-0.735514	-2.4411
-1.14722	-2.68064
-1.87324	-2.56371
-1.54562	-2.44545
-2.15982	-2.36357
-1.77615	-2.48989
-0.148943	-2.14328
-2.69618	-2.58629
-1.03892	-2.4352
	#NAME?
0.876833	-1.84606
-0.77566	-2.58956
-1.09607	-2.20482
-0.988485	-2.48587
-0.941049	-2.33819
-0.560871	-2.15323
-1.64394	-2.54086
-1.78749	-2.29189
-1.26947	-2.65063
-2.08589	-2.65904
-2.28203	-2.29064
-1.29093	-2.76683
-0.795422	-2.98406
-1.85767	-2.86709
-1.71104	-2.63313
-1.02502	-2.60793
	#NAME?
-2.03186	-3.152
-0.388219	-1.75658
-1.76263	-2.46321
-1.92493	-2.53811
-0.734487	-2.70965
-0.99419	-2.76622
-2.07923	-3.01243
-2.34829	-2.87336
-2.56403	-2.20114
-2.13498	-2.26541
-0.909798	-2.74733
-1.3676	-2.69225
-2.10468	-3.23185
-0.156285	-2.4704
-0.5259	-2.75102
-1.88757	-2.43373
-1.59341	-2.46105
-0.649034	-2.82133
	#NAME?
-1.28839	-2.83777
-1.07679	-2.64201
-1.13275	-2.7778
-2.30952	-2.82537
-1.72005	-2.78157
-1.5574	-2.63819
-2.32362	-2.78483
-1.75237	-2.91904
-1.07295	-2.5373
-0.561822	-2.91746
-2.48509	-2.6399
-0.152296	-2.65724
-0.655456	-2.67317
-1.49302	-2.7963
-2.74637	-2.95148
-1.34419	-2.70013
-1.53507	-2.51615
-0.639916	-2.94192
-1.00865	-2.75429
-0.521917	-2.57989
-1.27506	-2.92236
-0.757935	-2.65117
-1.27592	-2.4293
-0.868141	-2.62658
	#NAME?
-1.6489	-1.78082
-1.72558	-2.82886
-1.4246	-2.53131
-1.1738	-2.52565
-0.0870503	-2.58244
-1.75363	-2.92447
-1.45864	-2.77995
-1.58118	-2.52462
-1.7019	-2.66773
-1.17611	-2.80772
-1.91888	-3.27441
0.936699	-2.05904
0.109789	-1.9594
-0.663041	-2.66394
-0.324784	-3.07828
0.941199	-2.27777
0.336977	-2.40967
1.29588	-2.36332
	#NAME?
2.49404	-1.3222
1.72796	-1.87157
0.696413	-1.95987
1.74684	-1.58613
-0.612173	-2.82428
0.301812	-2.52048
2.52229	-1.29581
1.6033	-1.80334
1.70601	-1.41787
-0.805719	-2.16747
-0.295075	-2.83833
2.33388	-1.23447
-0.552425	-3.08477

## Sheet: 4b
strain	MIC
WT	9
WT	9
WT	9
21Y	7.5
21Y	7.5
21Y	7.5
25D	7.5
25D	7.5
25D	7.5

## Sheet: 4c
strain	time	variable	value
WT	3	ratio	0.616943
WT	5	ratio	0.465841
WT	10	ratio	0.775362
WT	20	ratio	1.20517
WT	30	ratio	1.80679
WT	40	ratio	2.21185
21Y	3	ratio	-0.0532995
21Y	5	ratio	0.0233135
21Y	10	ratio	0.105464
21Y	20	ratio	0.337901
21Y	30	ratio	0.583052
21Y	40	ratio	1.02746
WT	3	ratio	-0.0705105
WT	5	ratio	0.112025
WT	10	ratio	0.431509
WT	20	ratio	1.51234
WT	30	ratio	3.93881
WT	40	ratio	5.09838
21Y	3	ratio	-0.121927
21Y	5	ratio	-0.10103
21Y	10	ratio	-0.0812945
21Y	20	ratio	-0.016548
21Y	30	ratio	0.106725
21Y	40	ratio	0.161869

## Sheet: 5a
strain	value
WT	0.1
21Y	0.1
25D	0.001
WT	1
21Y	0.01
25D	0.0001
WT	1
21Y	0.1
25D	0.001
WT	1
21Y	0.1
25D	0.001
WT	0.1
21Y	0.001
25D	0.001
WT	0.1
21Y	0.1
25D	0.1
WT	0.1
21Y	0.1
25D	0.01
WT	1
21Y	0.1
25D	0.1
WT	1
21Y	1
25D	0.1

## Sheet: 5b
treatment	variable	value
RIF 4x	WT	0.5
RIF 10x	WT	1
RIF 4x	WT	1
RIF 10x	WT	0.5
RIF 4x	WT	0.4
RIF 10x	WT	0.5
RIF 4x	21Y	0.00666667
RIF 10x	21Y	0.00666667
RIF 4x	21Y	0.0333333
RIF 10x	21Y	0.02
RIF 4x	21Y	0.0166667
RIF 10x	21Y	0.02
RIF 4x	25D	0.015
RIF 10x	25D	0.015
RIF 4x	25D	0.01
RIF 10x	25D	0.005
RIF 4x	25D	0.005
RIF 10x	25D	0.005

## Sheet: 5c-d
strain	MBC	MBC/MIC
WT	80	8.88889
WT	80	8.88889
WT	80	8.88889
21Y	9	1.2
21Y	9	1.2
21Y	9	1.2
25D	12	1.6
25D	12	1.6
25D	12	1.6

## Sheet: 5e
strain	variable	value
WT	1h CM	0.75
21Y	1h CM	0.333333
25D	1h CM	1.5
WT	1h CM	2
21Y	1h CM	3
25D	1h CM	1.5
WT	1h CM	0.333333
21Y	1h CM	2
25D	1h CM	1.25
WT	1h TET	0.75
21Y	1h TET	0.666667
25D	1h TET	0.5
WT	1h TET	2
21Y	1h TET	2
25D	1h TET	1.5
WT	1h TET	0.666667
21Y	1h TET	2
25D	1h TET	0.75

[truncated: 19 more sheets: 5f, 6a, 6b, 6d, 6e, 6f, 7d-e, 7f, 7g, 8b, 9a, 9b, 9c, 9d, 9e, 9f, 9g, 9h, 10a]
